# Supplementary material for: Single-Cell Transcriptome and Microbiome Profiling Uncover Ileal Immune Impairment in Intrauterine Growth-Retarded Piglets
Source: Curr Pharm Des. 2025 Jul 17;32(8):617–36. doi: 10.2174/0113816128411269250707073647 (PMC13223423; doi:10.2174/0113816128411269250707073647)
Supplement: Supplementary file 1 [file CPD-32-8-617_SD1.zip]

Archive with 3 entries (2 files):
- CPD-32-8-617_SD1/
- CPD-32-8-617_SD1/Xihong Zhou - SUP-1 B cells pseudotime_heatmap_gene_module_anno.xls
- CPD-32-8-617_SD1/Xihong Zhou - SUP-2 T cells pseudotime_heatmap_gene_module_anno.xls
