# Supplementary material for: Single-Cell Transcriptome and Microbiome Profiling Uncover Ileal Immune Impairment in Intrauterine Growth-Retarded Piglets
Source: Curr Pharm Des. 2025 Jul 17;32(8):617–36. doi: 10.2174/0113816128411269250707073647 (PMC13223423; doi:10.2174/0113816128411269250707073647)
Supplement: Supplementary file 1 [file CPD-32-8-617_SD1.zip › CPD-32-8-617_SD1/Xihong Zhou - SUP-1 B cells pseudotime_heatmap_gene_module_anno.xls]

gene	gene_module	vst.variance.standardized	p-value	q-value	ensemble_id	gene_type	gene_description	TFs_Family	GO_id	GO_term	pathway	pathway_description
LACTB2	1	1.08569343068853	1.25738687463702e-05	0.000268905498632159	ENSSSCG00000006192	protein_coding	lactamase beta 2		GO:0003727,GO:0004521,GO:0005759,GO:0008270,GO:0090502	single-stranded RNA binding|endoribonuclease activity|mitochondrial matrix|zinc ion binding|RNA phosphodiester bond hydrolysis, endonucleolytic
ENSSSCG00000035080	1	0.854928614070052	1.14564567360986e-26	1.50433177586598e-24	ENSSSCG00000035080	protein_coding	ribosomal protein L23a		GO:0000027,GO:0000184,GO:0003723,GO:0003735,GO:0005634,GO:0005730,GO:0005737,GO:0005829,GO:0006412,GO:0006413,GO:0006614,GO:0008283,GO:0022625,GO:0045296,GO:0070062,GO:0070180,GO:1904841	ribosomal large subunit assembly|nuclear-transcribed mRNA catabolic process, nonsense-mediated decay|RNA binding|structural constituent of ribosome|nucleus|nucleolus|cytoplasm|cytosol|translation|translational initiation|SRP-dependent cotranslational protein targeting to membrane|cell proliferation|cytosolic large ribosomal subunit|cadherin binding|extracellular exosome|large ribosomal subunit rR…	ko03010	Ribosome
SRI	1	1.11690531995395	2.04283954253031e-05	0.000415442473696985	ENSSSCG00000015298	protein_coding	sorcin		GO:0002020,GO:0005509,GO:0005654,GO:0005829,GO:0005886,GO:0006816,GO:0010459,GO:0030018,GO:0033017,GO:0035774,GO:0042584,GO:0042994,GO:0046982,GO:0051281,GO:0055118,GO:0060315,GO:0070062,GO:0070491,GO:0086004,GO:1901077,GO:1901841,GO:1901844,GO:2000678	protease binding|calcium ion binding|nucleoplasm|cytosol|plasma membrane|calcium ion transport|negative regulation of heart rate|Z disc|sarcoplasmic reticulum membrane|positive regulation of insulin secretion involved in cellular response to glucose stimulus|chromaffin granule membrane|cytoplasmic sequestering of transcription factor|protein heterodimerization activity|positive regulation of rele…
MANF	1	1.82003446515444	1.17768988642259e-05	0.000254460598565173	ENSSSCG00000032914	protein_coding	mesencephalic astrocyte derived neurotrophic factor		GO:0005615,GO:0005783,GO:0006986,GO:0008083,GO:0008289,GO:0031175,GO:0033018	extracellular space|endoplasmic reticulum|response to unfolded protein|growth factor activity|lipid binding|neuron projection development|sarcoplasmic reticulum lumen
SSR4	1	0.895850963831008	7.40796122036397e-08	2.43182331912936e-06	ENSSSCG00000012784	protein_coding	signal sequence receptor subunit 4		GO:0005784,GO:0016021,GO:0070062	Sec61 translocon complex|integral component of membrane|extracellular exosome	ko04141	Protein processing in endoplasmic reticulum
TMED5	1	1.34930107061867	5.60305229907297e-06	0.00012889848072013	ENSSSCG00000040439	protein_coding	transmembrane p24 trafficking protein 5		GO:0005783,GO:0005789,GO:0005793,GO:0005794,GO:0005801,GO:0006886,GO:0006888,GO:0007030,GO:0016021,GO:0030134,GO:0033116,GO:0070971,GO:0090161	endoplasmic reticulum|endoplasmic reticulum membrane|endoplasmic reticulum-Golgi intermediate compartment|Golgi apparatus|cis-Golgi network|intracellular protein transport|ER to Golgi vesicle-mediated transport|Golgi organization|integral component of membrane|COPII-coated ER to Golgi transport vesicle|endoplasmic reticulum-Golgi intermediate compartment membrane|endoplasmic reticulum exit site|G…
SEC61B	1	1.14682642261048	1.91944714179957e-14	1.35200263577353e-12	ENSSSCG00000038914	protein_coding	SEC61 translocon subunit beta		GO:0000060,GO:0003723,GO:0005086,GO:0005783,GO:0005784,GO:0005789,GO:0005829,GO:0006616,GO:0016020,GO:0016021,GO:0030433,GO:0030970,GO:0031204,GO:0031205,GO:0048408	protein import into nucleus, translocation|RNA binding|ARF guanyl-nucleotide exchange factor activity|endoplasmic reticulum|Sec61 translocon complex|endoplasmic reticulum membrane|cytosol|SRP-dependent cotranslational protein targeting to membrane, translocation|membrane|integral component of membrane|ubiquitin-dependent ERAD pathway|retrograde protein transport, ER to cytosol|posttranslational p…	ko04145,ko04141,ko03060	Phagosome|Protein processing in endoplasmic reticulum|Protein export
ENSSSCG00000031838	1	0.774614991902374	2.52322219214841e-38	5.12808749726571e-36	ENSSSCG00000031838	protein_coding	ribosomal protein S27		GO:0000028,GO:0003735,GO:0005634,GO:0006364,GO:0006412,GO:0014069,GO:0022627,GO:0046872,GO:0098793,GO:0098978,GO:0098982	ribosomal small subunit assembly|structural constituent of ribosome|nucleus|rRNA processing|translation|postsynaptic density|cytosolic small ribosomal subunit|metal ion binding|presynapse|glutamatergic synapse|GABA-ergic synapse	ko03010	Ribosome
RPL37	1	0.74870040544948	3.40748011284744e-23	3.89698478282208e-21	ENSSSCG00000033326	protein_coding	ribosomal protein L37		GO:0003735,GO:0006412,GO:0019838,GO:0019843,GO:0022625,GO:0046872	structural constituent of ribosome|translation|growth factor binding|rRNA binding|cytosolic large ribosomal subunit|metal ion binding	ko03010	Ribosome
RPL38	1	0.80934111939877	1.17179466435193e-36	2.21240379586636e-34	ENSSSCG00000017239	protein_coding	ribosomal protein L38		GO:0003735,GO:0006412,GO:0022625	structural constituent of ribosome|translation|cytosolic large ribosomal subunit	ko03010	Ribosome
IFI30	1	1.12120339751059	0.000375549952874683	0.00540507347601506	ENSSSCG00000013901	protein_coding	IFI30 lysosomal thiol reductase		GO:0005576,GO:0005764,GO:0005829,GO:0016667,GO:0030054,GO:0042590	extracellular region|lysosome|cytosol|oxidoreductase activity, acting on a sulfur group of donors|cell junction|antigen processing and presentation of exogenous peptide antigen via MHC class I	ko04612	Antigen processing and presentation
ENSSSCG00000020830	1	0.897159949060676	5.08047426499062e-31	7.94645945330004e-29	ENSSSCG00000020830	protein_coding	nascent polypeptide associated complex subunit alpha		GO:0003677,GO:0005634,GO:0005854	DNA binding|nucleus|nascent polypeptide-associated complex
ENSSSCG00000038507	1	0.74726239666985	5.33418427914029e-72	2.6185100304432e-69	ENSSSCG00000038507	protein_coding	ribosomal protein S29		GO:0002181,GO:0003735,GO:0006412,GO:0008270,GO:0022627,GO:0042788,GO:0043065,GO:0098556	cytoplasmic translation|structural constituent of ribosome|translation|zinc ion binding|cytosolic small ribosomal subunit|polysomal ribosome|positive regulation of apoptotic process|cytoplasmic side of rough endoplasmic reticulum membrane	ko03010	Ribosome
RPL39	1	0.879549170496206	2.16824364940529e-21	2.29848233771508e-19	ENSSSCG00000030849	protein_coding	ribosomal protein L39		GO:0000184,GO:0002181,GO:0002227,GO:0003723,GO:0003735,GO:0005615,GO:0005829,GO:0006412,GO:0006413,GO:0006614,GO:0019731,GO:0022625,GO:0042788,GO:0050830,GO:0061844	nuclear-transcribed mRNA catabolic process, nonsense-mediated decay|cytoplasmic translation|innate immune response in mucosa|RNA binding|structural constituent of ribosome|extracellular space|cytosol|translation|translational initiation|SRP-dependent cotranslational protein targeting to membrane|antibacterial humoral response|cytosolic large ribosomal subunit|polysomal ribosome|defense response t…	ko03010	Ribosome
ENSSSCG00000039544	1	0.945903556780589	1.32846401930684e-06	3.47163226273895e-05	ENSSSCG00000039544	protein_coding	ribosomal protein S24		GO:0003735,GO:0005840,GO:0006412	structural constituent of ribosome|ribosome|translation
RPL34	1	0.94498330306823	1.93368883089398e-16	1.59844930611826e-14	ENSSSCG00000009146	protein_coding	ribosomal protein L34		GO:0000184,GO:0003723,GO:0003735,GO:0005783,GO:0005829,GO:0006412,GO:0006413,GO:0006614,GO:0022625,GO:0045296,GO:0070062	nuclear-transcribed mRNA catabolic process, nonsense-mediated decay|RNA binding|structural constituent of ribosome|endoplasmic reticulum|cytosol|translation|translational initiation|SRP-dependent cotranslational protein targeting to membrane|cytosolic large ribosomal subunit|cadherin binding|extracellular exosome	ko03010	Ribosome
RPS28	1	1.03158623073804	1.01685652301981e-30	1.58272477739103e-28	ENSSSCG00000013597	protein_coding	ribosomal protein S28		GO:0000028,GO:0000184,GO:0002181,GO:0003723,GO:0003735,GO:0005654,GO:0005829,GO:0006364,GO:0006412,GO:0006413,GO:0006614,GO:0015935,GO:0022627,GO:0030490,GO:0042254,GO:0042274,GO:0042788,GO:0070062,GO:0098556	ribosomal small subunit assembly|nuclear-transcribed mRNA catabolic process, nonsense-mediated decay|cytoplasmic translation|RNA binding|structural constituent of ribosome|nucleoplasm|cytosol|rRNA processing|translation|translational initiation|SRP-dependent cotranslational protein targeting to membrane|small ribosomal subunit|cytosolic small ribosomal subunit|maturation of SSU-rRNA|ribosome biog…	ko03010	Ribosome
ENSSSCG00000006081	1	1.17261697602811	1.08667824246032e-12	6.71971499233021e-11	ENSSSCG00000006081	protein_coding	ribosomal protein L30		GO:0000184,GO:0002181,GO:0003723,GO:0003735,GO:0005634,GO:0005829,GO:0005925,GO:0006412,GO:0006413,GO:0006614,GO:0014069,GO:0016020,GO:0022625,GO:0031640,GO:0042788,GO:0050829,GO:0061844,GO:0070062	nuclear-transcribed mRNA catabolic process, nonsense-mediated decay|cytoplasmic translation|RNA binding|structural constituent of ribosome|nucleus|cytosol|focal adhesion|translation|translational initiation|SRP-dependent cotranslational protein targeting to membrane|postsynaptic density|membrane|cytosolic large ribosomal subunit|killing of cells of other organism|polysomal ribosome|defense respon…	ko03010	Ribosome
EEF1B2	1	1.2033810735935	2.80325443917255e-46	7.15569941160943e-44	ENSSSCG00000016128	protein_coding	eukaryotic translation elongation factor 1 beta 2		GO:0003746,GO:0005783,GO:0005853	translation elongation factor activity|endoplasmic reticulum|eukaryotic translation elongation factor 1 complex
RPL23	1	1.24944856699199	5.58107261621352e-05	0.00101876925079028	ENSSSCG00000038880	protein_coding	ribosomal protein L23		GO:0003735,GO:0005840,GO:0006412	structural constituent of ribosome|ribosome|translation	ko03010	Ribosome
ENSSSCG00000004970	1	0.630146503845856	8.7071545692712e-37	1.65373742854944e-34	ENSSSCG00000004970	protein_coding	Sus scrofa ribosomal protein lateral stalk subunit P1 (RPLP1), mRNA.		GO:0000184,GO:0002181,GO:0003735,GO:0005829,GO:0005925,GO:0006412,GO:0006413,GO:0006414,GO:0006614,GO:0022625,GO:0030295,GO:0043021	nuclear-transcribed mRNA catabolic process, nonsense-mediated decay|cytoplasmic translation|structural constituent of ribosome|cytosol|focal adhesion|translation|translational initiation|translational elongation|SRP-dependent cotranslational protein targeting to membrane|cytosolic large ribosomal subunit|protein kinase activator activity|ribonucleoprotein complex binding	ko03010	Ribosome
RPL11	1	0.704292314383179	3.75879513190041e-40	8.04937148111936e-38	ENSSSCG00000024260	protein_coding	ribosomal protein L11		GO:0000027,GO:0003735,GO:0005654,GO:0005730,GO:0006412,GO:0019843,GO:0022625,GO:0022626,GO:0032435,GO:0034504,GO:0042975,GO:0043433,GO:0045202,GO:1901798	ribosomal large subunit assembly|structural constituent of ribosome|nucleoplasm|nucleolus|translation|rRNA binding|cytosolic large ribosomal subunit|cytosolic ribosome|negative regulation of proteasomal ubiquitin-dependent protein catabolic process|protein localization to nucleus|peroxisome proliferator activated receptor binding|negative regulation of DNA-binding transcription factor activity|sy…	ko03010	Ribosome
RPS15	1	0.718502390432044	1.59289734138798e-10	7.88002610372212e-09	ENSSSCG00000033169	protein_coding	ribosomal protein S15		GO:0000028,GO:0003723,GO:0003735,GO:0006412,GO:0022627	ribosomal small subunit assembly|RNA binding|structural constituent of ribosome|translation|cytosolic small ribosomal subunit	ko03010	Ribosome
ENSSSCG00000011272	1	0.908710809026645	4.65892771353533e-29	6.72656404902649e-27	ENSSSCG00000011272	protein_coding	ribosomal protein L14		GO:0003723,GO:0003735,GO:0006412,GO:0022625,GO:0042273	RNA binding|structural constituent of ribosome|translation|cytosolic large ribosomal subunit|ribosomal large subunit biogenesis	ko03010	Ribosome
HSD11B1L	1	0.910613004397661	0.000569635789907321	0.00773115218390592	ENSSSCG00000030546	protein_coding	hydroxysteroid 11-beta dehydrogenase 1 like		GO:0005576,GO:0005654,GO:0016491	extracellular region|nucleoplasm|oxidoreductase activity
RPS16	1	0.636781000620963	6.73589371628405e-10	3.07041280998845e-08	ENSSSCG00000020817	protein_coding	ribosomal protein S16		GO:0000184,GO:0000462,GO:0003723,GO:0003735,GO:0005654,GO:0005829,GO:0005925,GO:0006364,GO:0006412,GO:0006413,GO:0006614,GO:0015935,GO:0016020,GO:0022627,GO:0042274,GO:0070062,GO:0097421,GO:1990830	nuclear-transcribed mRNA catabolic process, nonsense-mediated decay|maturation of SSU-rRNA from tricistronic rRNA transcript (SSU-rRNA, 5.8S rRNA, LSU-rRNA)|RNA binding|structural constituent of ribosome|nucleoplasm|cytosol|focal adhesion|rRNA processing|translation|translational initiation|SRP-dependent cotranslational protein targeting to membrane|small ribosomal subunit|membrane|cytosolic smal…	ko03010	Ribosome
ENSSSCG00000033500	1	0.772145971536917	2.30021368793362e-08	8.29324501181764e-07	ENSSSCG00000033500	protein_coding	small nuclear ribonucleoprotein D2 polypeptide		GO:0000387,GO:0000398,GO:0005634,GO:0005682,GO:0005685,GO:0005686,GO:0005687,GO:0005689,GO:0005829,GO:0034709,GO:0034715,GO:0034719,GO:0046540,GO:0071005,GO:0071007,GO:0071013,GO:1990446	spliceosomal snRNP assembly|mRNA splicing, via spliceosome|nucleus|U5 snRNP|U1 snRNP|U2 snRNP|U4 snRNP|U12-type spliceosomal complex|cytosol|methylosome|pICln-Sm protein complex|SMN-Sm protein complex|U4/U6 x U5 tri-snRNP complex|U2-type precatalytic spliceosome|U2-type catalytic step 2 spliceosome|catalytic step 2 spliceosome|U1 snRNP binding	ko03040	Spliceosome
ENSSSCG00000014569	1	0.724628631713219	1.02575141612477e-65	4.36395682476124e-63	ENSSSCG00000014569	protein_coding	ribosomal protein L27a		GO:0003735,GO:0006412,GO:0022625	structural constituent of ribosome|translation|cytosolic large ribosomal subunit	ko03010	Ribosome
ENSSSCG00000031088	1	0.743168012952624	3.02272830862648e-85	1.83534457918424e-82	ENSSSCG00000031088	protein_coding	ribosomal protein S7		GO:0001843,GO:0003730,GO:0003735,GO:0005730,GO:0005813,GO:0006364,GO:0006412,GO:0008266,GO:0010628,GO:0019901,GO:0022627,GO:0030154,GO:0032040,GO:0042274,GO:0045202,GO:0048027,GO:0050821,GO:1902255,GO:1990948,GO:2000059	neural tube closure|mRNA 3'-UTR binding|structural constituent of ribosome|nucleolus|centrosome|rRNA processing|translation|poly(U) RNA binding|positive regulation of gene expression|protein kinase binding|cytosolic small ribosomal subunit|cell differentiation|small-subunit processome|ribosomal small subunit biogenesis|synapse|mRNA 5'-UTR binding|protein stabilization|positive regulation of intri…	ko03010	Ribosome
ENSSSCG00000024974	1	0.714453220791985	1.21608735059634e-47	3.30255191862463e-45	ENSSSCG00000024974	protein_coding	ribosomal protein L13		GO:0003735,GO:0006412,GO:0022625	structural constituent of ribosome|translation|cytosolic large ribosomal subunit	ko03010	Ribosome
RPS5	1	0.82195088966417	1.68626297951195e-88	1.09806692143403e-85	ENSSSCG00000004002	protein_coding	ribosomal protein S5		GO:0000028,GO:0000184,GO:0003723,GO:0003729,GO:0003735,GO:0005654,GO:0005829,GO:0005925,GO:0006412,GO:0006413,GO:0006450,GO:0006614,GO:0016020,GO:0019843,GO:0022627,GO:0070062,GO:1990904	ribosomal small subunit assembly|nuclear-transcribed mRNA catabolic process, nonsense-mediated decay|RNA binding|mRNA binding|structural constituent of ribosome|nucleoplasm|cytosol|focal adhesion|translation|translational initiation|regulation of translational fidelity|SRP-dependent cotranslational protein targeting to membrane|membrane|rRNA binding|cytosolic small ribosomal subunit|extracellular…	ko03010	Ribosome
ENSSSCG00000013889	1	0.767473792206543	1.8072217787221e-129	2.05945830412374e-126	ENSSSCG00000013889	protein_coding	ribosomal protein L18a		GO:0000184,GO:0002181,GO:0003723,GO:0003735,GO:0005829,GO:0006412,GO:0006413,GO:0006614,GO:0014069,GO:0016020,GO:0022625,GO:0042788,GO:0097327	nuclear-transcribed mRNA catabolic process, nonsense-mediated decay|cytoplasmic translation|RNA binding|structural constituent of ribosome|cytosol|translation|translational initiation|SRP-dependent cotranslational protein targeting to membrane|postsynaptic density|membrane|cytosolic large ribosomal subunit|polysomal ribosome|response to antineoplastic agent	ko03010	Ribosome
RPS3	1	0.771481554518997	1.05582020960343e-100	8.86555559158586e-98	ENSSSCG00000014855	protein_coding	ribosomal protein S3				ko03010	Ribosome
COX7A2L	1	0.806909439991392	0.000143379474684663	0.0023461293734555	ENSSSCG00000008466	protein_coding	cytochrome c oxidase subunit 7A-related protein, mitochondrial		GO:0000055,GO:0000056,GO:0000060,GO:0000070,GO:0000287,GO:0000785,GO:0003924,GO:0005525,GO:0005634,GO:0005635,GO:0005654,GO:0005730,GO:0005737,GO:0005814,GO:0005829,GO:0006606,GO:0019003,GO:0030496,GO:0032092,GO:0042565,GO:0046039,GO:0046982,GO:0055037,GO:0061015,GO:0070883,GO:1902570	ribosomal large subunit export from nucleus|ribosomal small subunit export from nucleus|protein import into nucleus, translocation|mitotic sister chromatid segregation|magnesium ion binding|chromatin|GTPase activity|GTP binding|nucleus|nuclear envelope|nucleoplasm|nucleolus|cytoplasm|centriole|cytosol|protein import into nucleus|GDP binding|midbody|positive regulation of protein binding|RNA nucle…	ko03008,ko03013	Ribosome biogenesis in eukaryotes|RNA transport
SEC11A	1	0.874398155850255	0.000184651082113337	0.00294004327748121	ENSSSCG00000029183	protein_coding	SEC11 homolog A, signal peptidase complex subunit		GO:0005787,GO:0005789,GO:0006465,GO:0008233,GO:0008236,GO:0016021,GO:0031090	signal peptidase complex|endoplasmic reticulum membrane|signal peptide processing|peptidase activity|serine-type peptidase activity|integral component of membrane|organelle membrane	ko03060	Protein export
UBB	1	0.767179896365301	2.73684383541107e-18	2.57602398525948e-16	ENSSSCG00000018033	protein_coding	ubiquitin B		GO:0005634,GO:0005737	nucleus|cytoplasm
EEF1G	1	0.798468991836209	6.47504680808917e-30	9.83837112154807e-28	ENSSSCG00000013064	protein_coding	eukaryotic translation elongation factor 1 gamma		GO:0003746,GO:0005634,GO:0005737,GO:0006414	translation elongation factor activity|nucleus|cytoplasm|translational elongation
EEF1A1	1	0.721535542438138	1.73573288135865e-11	9.63195909189424e-10	ENSSSCG00000004489	protein_coding	eukaryotic translation elongation factor 1 alpha 1		GO:0003746,GO:0003924,GO:0005525,GO:0005634,GO:0005730,GO:0005737,GO:0005886,GO:0006412,GO:0006414,GO:0071364	translation elongation factor activity|GTPase activity|GTP binding|nucleus|nucleolus|cytoplasm|plasma membrane|translation|translational elongation|cellular response to epidermal growth factor stimulus	ko03013	RNA transport
RPLP0	1	0.743472540727771	1.9273726353439e-96	1.46425252496555e-93	ENSSSCG00000036014	protein_coding	ribosomal protein lateral stalk subunit P0		GO:0000027,GO:0002181,GO:0003735,GO:0005634,GO:0005737,GO:0022625,GO:0070180,GO:1990904	ribosomal large subunit assembly|cytoplasmic translation|structural constituent of ribosome|nucleus|cytoplasm|cytosolic large ribosomal subunit|large ribosomal subunit rRNA binding|ribonucleoprotein complex	ko03010	Ribosome
ENSSSCG00000025928	1	0.680900312804861	7.00779220519748e-49	1.99646994360215e-46	ENSSSCG00000025928	protein_coding	ribosomal protein L18		GO:0002181,GO:0003735,GO:0005791,GO:0022625,GO:0042788	cytoplasmic translation|structural constituent of ribosome|rough endoplasmic reticulum|cytosolic large ribosomal subunit|polysomal ribosome	ko03010	Ribosome
RPL7A	1	0.750729446208654	2.52156942430451e-67	1.11747551653761e-64	ENSSSCG00000035904	protein_coding	ribosomal protein L7a		GO:0005840,GO:0042254	ribosome|ribosome biogenesis	ko03010	Ribosome
RPLP2	1	0.650825761509929	4.89400242173992e-18	4.53947178118829e-16	ENSSSCG00000012842	protein_coding	ribosomal protein lateral stalk subunit P2		GO:0000184,GO:0003735,GO:0005829,GO:0005925,GO:0006412,GO:0006413,GO:0006414,GO:0006614,GO:0016020,GO:0022625,GO:0045202,GO:0070062	nuclear-transcribed mRNA catabolic process, nonsense-mediated decay|structural constituent of ribosome|cytosol|focal adhesion|translation|translational initiation|translational elongation|SRP-dependent cotranslational protein targeting to membrane|membrane|cytosolic large ribosomal subunit|synapse|extracellular exosome	ko03010	Ribosome
ENSSSCG00000029830	1	0.686196191698538	3.98635728522291e-127	4.38609269851354e-124	ENSSSCG00000029830	protein_coding	ribosomal protein L8		GO:0002181,GO:0003735,GO:0022625,GO:1990090,GO:1990932	cytoplasmic translation|structural constituent of ribosome|cytosolic large ribosomal subunit|cellular response to nerve growth factor stimulus|5.8S rRNA binding	ko03010	Ribosome
EEF1D	1	0.805102432916389	5.96240772564778e-09	2.34585087188618e-07	ENSSSCG00000006954	protein_coding	nicotinate phosphoribosyltransferase		GO:0004514,GO:0004516,GO:0005829,GO:0009435,GO:0019358,GO:0034355,GO:0046872	nicotinate-nucleotide diphosphorylase (carboxylating) activity|nicotinate phosphoribosyltransferase activity|cytosol|NAD biosynthetic process|nicotinate nucleotide salvage|NAD salvage|metal ion binding
ENSSSCG00000039506	1	0.753359422904973	3.63896785799348e-05	0.000696533811714793	ENSSSCG00000039506	protein_coding	myosin light chain 6B		GO:0003774,GO:0005509,GO:0006936,GO:0007519,GO:0008307,GO:0016459,GO:0016461,GO:0030049	motor activity|calcium ion binding|muscle contraction|skeletal muscle tissue development|structural constituent of muscle|myosin complex|unconventional myosin complex|muscle filament sliding	ko04921,ko04270	Oxytocin signaling pathway|Vascular smooth muscle contraction
FTL	1	1.91608292777825	2.53535641389453e-42	5.73745762088984e-40	ENSSSCG00000003153	protein_coding	ferritin light chain		GO:0005506,GO:0005737,GO:0006826,GO:0006880,GO:0008043,GO:0008198,GO:0008199,GO:0042802,GO:0044754,GO:0055114	iron ion binding|cytoplasm|iron ion transport|intracellular sequestering of iron ion|intracellular ferritin complex|ferrous iron binding|ferric iron binding|identical protein binding|autolysosome|oxidation-reduction process	ko04978	Mineral absorption
RPS9	1	0.747843251340663	1.08316524611338e-67	4.93737666756941e-65	ENSSSCG00000029785	protein_coding	ribosomal protein S9		GO:0003735,GO:0005730,GO:0006412,GO:0008284,GO:0019843,GO:0022627,GO:0045182,GO:0045202,GO:0045903,GO:1990904	structural constituent of ribosome|nucleolus|translation|positive regulation of cell proliferation|rRNA binding|cytosolic small ribosomal subunit|translation regulator activity|synapse|positive regulation of translational fidelity|ribonucleoprotein complex	ko03010	Ribosome
TRAPPC2B	1	0.859107831401575	0.000434007848978279	0.00611135147625724	ENSSSCG00000012124	protein_coding	trafficking protein particle complex 2B		GO:0005634,GO:0005654,GO:0005783,GO:0005793,GO:0006888,GO:0030008,GO:0048471	nucleus|nucleoplasm|endoplasmic reticulum|endoplasmic reticulum-Golgi intermediate compartment|ER to Golgi vesicle-mediated transport|TRAPP complex|perinuclear region of cytoplasm
ENSSSCG00000026414	1	1.17280067080958	4.47772610254837e-14	3.06599322918698e-12	ENSSSCG00000026414	protein_coding			GO:0005829,GO:0006825,GO:0006878,GO:0006979,GO:0015680,GO:0016531	cytosol|copper ion transport|cellular copper ion homeostasis|response to oxidative stress|protein maturation by copper ion transfer|copper chaperone activity	ko04978	Mineral absorption
ENSSSCG00000025403	1	0.654179786427298	5.99594417095083e-09	2.35035118681448e-07	ENSSSCG00000025403	protein_coding	40S ribosomal protein S19 pseudogene				ko03010	Ribosome
ATP6V1F	1	0.712104972087945	1.42931127966916e-06	3.71690825686092e-05	ENSSSCG00000016577	protein_coding	ATPase H+ transporting V1 subunit F		GO:0015991,GO:0016020,GO:0033180,GO:0042625,GO:0046961	ATP hydrolysis coupled proton transport|membrane|proton-transporting V-type ATPase, V1 domain|ATPase coupled ion transmembrane transporter activity|proton-transporting ATPase activity, rotational mechanism	ko04966,ko04145,ko00190,ko04721,ko04150	Collecting duct acid secretion|Phagosome|Oxidative phosphorylation|Synaptic vesicle cycle|mTOR signaling pathway
RPS8	1	0.504809944412241	1.75331735375314e-21	1.89002872039038e-19	ENSSSCG00000003930	protein_coding	ribosomal protein S8		GO:0000184,GO:0000462,GO:0003723,GO:0003735,GO:0005634,GO:0005654,GO:0005783,GO:0005829,GO:0005925,GO:0006412,GO:0006413,GO:0006614,GO:0016020,GO:0022627,GO:0070062,GO:1990904	nuclear-transcribed mRNA catabolic process, nonsense-mediated decay|maturation of SSU-rRNA from tricistronic rRNA transcript (SSU-rRNA, 5.8S rRNA, LSU-rRNA)|RNA binding|structural constituent of ribosome|nucleus|nucleoplasm|endoplasmic reticulum|cytosol|focal adhesion|translation|translational initiation|SRP-dependent cotranslational protein targeting to membrane|membrane|cytosolic small ribosoma…	ko03010	Ribosome
ENSSSCG00000002963	1	0.648834156865643	2.00728940995779e-11	1.10238537853585e-09	ENSSSCG00000002963	protein_coding	eukaryotic translation initiation factor 3 subunit K		GO:0001732,GO:0003743,GO:0005634,GO:0005829,GO:0005852,GO:0006413,GO:0006446,GO:0016282,GO:0033290,GO:0043022	formation of cytoplasmic translation initiation complex|translation initiation factor activity|nucleus|cytosol|eukaryotic translation initiation factor 3 complex|translational initiation|regulation of translational initiation|eukaryotic 43S preinitiation complex|eukaryotic 48S preinitiation complex|ribosome binding
ENSSSCG00000034448	1	0.560678838537792	1.22558658770566e-119	1.222063026266e-116	ENSSSCG00000034448	protein_coding	ribosomal protein L13a		GO:0016620	oxidoreductase activity, acting on the aldehyde or oxo group of donors, NAD or NADP as acceptor
ENSSSCG00000033262	1	0.535931354459767	2.05613196074758e-36	3.85923874138435e-34	ENSSSCG00000033262	protein_coding	CD74 molecule		GO:0000028,GO:0000122,GO:0003735,GO:0005730,GO:0006412,GO:0014069,GO:0022627,GO:0030218,GO:0045182,GO:0048027	ribosomal small subunit assembly|negative regulation of transcription by RNA polymerase II|structural constituent of ribosome|nucleolus|translation|postsynaptic density|cytosolic small ribosomal subunit|erythrocyte differentiation|translation regulator activity|mRNA 5'-UTR binding	ko03010	Ribosome
ENSSSCG00000012119	1	0.626431789555185	0	0	ENSSSCG00000012119	protein_coding	thymosin beta 4 X-linked		GO:0001649,GO:0003785,GO:0005615,GO:0005634,GO:0005737,GO:0005829,GO:0005856,GO:0007015,GO:0014911,GO:0030334,GO:0042989,GO:0045893,GO:0051152	osteoblast differentiation|actin monomer binding|extracellular space|nucleus|cytoplasm|cytosol|cytoskeleton|actin filament organization|positive regulation of smooth muscle cell migration|regulation of cell migration|sequestering of actin monomers|positive regulation of transcription, DNA-templated|positive regulation of smooth muscle cell differentiation
RPL10	1	0.587166956857165	8.7445828532344e-46	2.16296240062793e-43	ENSSSCG00000035997	protein_coding	ribosomal protein L10		GO:0000027,GO:0003735,GO:0006412,GO:0006417,GO:0015934,GO:0022625,GO:0045182,GO:0098556,GO:1990403	ribosomal large subunit assembly|structural constituent of ribosome|translation|regulation of translation|large ribosomal subunit|cytosolic large ribosomal subunit|translation regulator activity|cytoplasmic side of rough endoplasmic reticulum membrane|embryonic brain development	ko03010	Ribosome
RAC2	1	0.62358538946521	0.00015568086295327	0.00253183739812076	ENSSSCG00000021944	protein_coding	Rac family small GTPase 2		GO:0003924,GO:0005525,GO:0005635,GO:0005829,GO:0005884,GO:0006935,GO:0007015,GO:0007186,GO:0007266,GO:0008284,GO:0010592,GO:0010810,GO:0016020,GO:0016601,GO:0019887,GO:0030027,GO:0030031,GO:0042129,GO:0043304,GO:0048812,GO:0060263,GO:0060753,GO:0071593,GO:0090023	GTPase activity|GTP binding|nuclear envelope|cytosol|actin filament|chemotaxis|actin filament organization|G protein-coupled receptor signaling pathway|Rho protein signal transduction|positive regulation of cell proliferation|positive regulation of lamellipodium assembly|regulation of cell-substrate adhesion|membrane|Rac protein signal transduction|protein kinase regulator activity|lamellipodium|…	ko04024,ko04650,ko04010,ko04520,ko04370,ko04360,ko04015,ko04662,ko04810,ko04071,ko04014,ko04664,ko04510,ko04310	cAMP signaling pathway|Natural killer cell mediated cytotoxicity|MAPK signaling pathway|Adherens junction|VEGF signaling pathway|Axon guidance|Rap1 signaling pathway|B cell receptor signaling pathway|Regulation of actin cytoskeleton|Sphingolipid signaling pathway|Ras signaling pathway|Fc epsilon RI signaling pathway|Focal adhesion|Wnt signaling pathway
M6PR	1	0.968098127974147	0.000343779653730027	0.00500272484141583	ENSSSCG00000040743	protein_coding	mannose-6-phosphate receptor, cation dependent		GO:0004888,GO:0005537,GO:0005765,GO:0005768,GO:0005770,GO:0005802,GO:0005886,GO:0005887,GO:0006898,GO:0008333,GO:0015578,GO:0016020,GO:0030133,GO:0030665,GO:0032588,GO:0033299,GO:0048471,GO:0061024,GO:1905394	transmembrane signaling receptor activity|mannose binding|lysosomal membrane|endosome|late endosome|trans-Golgi network|plasma membrane|integral component of plasma membrane|receptor-mediated endocytosis|endosome to lysosome transport|mannose transmembrane transporter activity|membrane|transport vesicle|clathrin-coated vesicle membrane|trans-Golgi network membrane|secretion of lysosomal enzymes|p…	ko04142,ko04145	Lysosome|Phagosome
TAX1BP3	1	0.766026035160933	0.000479833044947092	0.00667997940583412	ENSSSCG00000017866	protein_coding	Tax1 binding protein 3		GO:0001650,GO:0005737,GO:0005829,GO:0005886,GO:0007266,GO:0008013,GO:0008022,GO:0008285,GO:0015629,GO:0016055,GO:0030178,GO:0043231,GO:0070062,GO:0090630,GO:2000009	fibrillar center|cytoplasm|cytosol|plasma membrane|Rho protein signal transduction|beta-catenin binding|protein C-terminus binding|negative regulation of cell proliferation|actin cytoskeleton|Wnt signaling pathway|negative regulation of Wnt signaling pathway|intracellular membrane-bounded organelle|extracellular exosome|activation of GTPase activity|negative regulation of protein localization to …
ENSSSCG00000046421	1	0.712622976644121	1.57366704482746e-05	0.00032861628315677	ENSSSCG00000046421	lncRNA
EIF3G	1	0.727034797452961	3.57926627226482e-15	2.68722889918649e-13	ENSSSCG00000013661	protein_coding	eukaryotic translation initiation factor 3 subunit G		GO:0001732,GO:0003723,GO:0003743,GO:0005737,GO:0005829,GO:0005852,GO:0006413,GO:0016282,GO:0033290,GO:0048471,GO:0075525	formation of cytoplasmic translation initiation complex|RNA binding|translation initiation factor activity|cytoplasm|cytosol|eukaryotic translation initiation factor 3 complex|translational initiation|eukaryotic 43S preinitiation complex|eukaryotic 48S preinitiation complex|perinuclear region of cytoplasm|viral translational termination-reinitiation
ENSSSCG00000029003	1	0.67196194735281	2.1865437151415e-10	1.05869858668794e-08	ENSSSCG00000029003	protein_coding	60S ribosomal protein L14-like		GO:0003723,GO:0003735,GO:0006412,GO:0022625,GO:0042273	RNA binding|structural constituent of ribosome|translation|cytosolic large ribosomal subunit|ribosomal large subunit biogenesis
ENSSSCG00000006395	1	0.817024046693227	1.01408626896239e-08	3.86127263365776e-07	ENSSSCG00000006395	protein_coding	transgelin 2		GO:0030855	epithelial cell differentiation
ENSSSCG00000017509	1	0.944946137804641	2.36486002407935e-48	6.50499600416586e-46	ENSSSCG00000017509	protein_coding	ribosomal protein L19		GO:0000184,GO:0002181,GO:0003723,GO:0003735,GO:0005829,GO:0005925,GO:0006412,GO:0006413,GO:0006614,GO:0016020,GO:0022625,GO:0042788,GO:0045202,GO:0070180,GO:0097421,GO:1990932	nuclear-transcribed mRNA catabolic process, nonsense-mediated decay|cytoplasmic translation|RNA binding|structural constituent of ribosome|cytosol|focal adhesion|translation|translational initiation|SRP-dependent cotranslational protein targeting to membrane|membrane|cytosolic large ribosomal subunit|polysomal ribosome|synapse|large ribosomal subunit rRNA binding|liver regeneration|5.8S rRNA bind…	ko03010	Ribosome
RPL6	1	0.981023145677602	8.89281322568061e-38	1.77344927753136e-35	ENSSSCG00000039130	protein_coding	ribosomal protein L6		GO:0000027,GO:0002181,GO:0003723,GO:0003735,GO:0015934,GO:0022625,GO:0042788,GO:0098556	ribosomal large subunit assembly|cytoplasmic translation|RNA binding|structural constituent of ribosome|large ribosomal subunit|cytosolic large ribosomal subunit|polysomal ribosome|cytoplasmic side of rough endoplasmic reticulum membrane	ko03010	Ribosome
RPL17-C18orf32	1	0.923280172413594	3.79470132742379e-16	3.08880943763873e-14	ENSSSCG00000035007	protein_coding	ribosomal protein L17		GO:0002181,GO:0003735,GO:0022625	cytoplasmic translation|structural constituent of ribosome|cytosolic large ribosomal subunit	ko03010	Ribosome
RPS3A	1	1.01465699821669	3.24362569052832e-64	1.31009631054908e-61	ENSSSCG00000009019	protein_coding	ribosomal protein S3A		GO:0000184,GO:0003723,GO:0003735,GO:0005634,GO:0005654,GO:0005730,GO:0005737,GO:0005783,GO:0005829,GO:0005925,GO:0006412,GO:0006413,GO:0006614,GO:0022627,GO:0030154,GO:0043066,GO:0048027,GO:0070062,GO:1990904	nuclear-transcribed mRNA catabolic process, nonsense-mediated decay|RNA binding|structural constituent of ribosome|nucleus|nucleoplasm|nucleolus|cytoplasm|endoplasmic reticulum|cytosol|focal adhesion|translation|translational initiation|SRP-dependent cotranslational protein targeting to membrane|cytosolic small ribosomal subunit|cell differentiation|negative regulation of apoptotic process|mRNA 5…	ko03010	Ribosome
RPL3	1	0.993876490416814	4.28322520988644e-69	2.00984044113319e-66	ENSSSCG00000040494	protein_coding	ribosomal protein L3		GO:0000027,GO:0003735,GO:0005730,GO:0005840,GO:0006412	ribosomal large subunit assembly|structural constituent of ribosome|nucleolus|ribosome|translation	ko03010	Ribosome
RPS12	1	0.883464045702349	4.90099532497558e-34	8.59236037523741e-32	ENSSSCG00000004177	protein_coding	ribosomal protein S12		GO:0000184,GO:0003723,GO:0003735,GO:0005654,GO:0005794,GO:0005829,GO:0006412,GO:0006413,GO:0006614,GO:0016020,GO:0022627,GO:0043231	nuclear-transcribed mRNA catabolic process, nonsense-mediated decay|RNA binding|structural constituent of ribosome|nucleoplasm|Golgi apparatus|cytosol|translation|translational initiation|SRP-dependent cotranslational protein targeting to membrane|membrane|cytosolic small ribosomal subunit|intracellular membrane-bounded organelle	ko03010	Ribosome
RPSA	1	1.12202652765112	8.71654678586449e-55	2.89716223795171e-52	ENSSSCG00000037236	protein_coding	ribosomal protein SA		GO:0000028,GO:0003735,GO:0005055,GO:0005634,GO:0005886,GO:0006412,GO:0022627,GO:0043236	ribosomal small subunit assembly|structural constituent of ribosome|laminin receptor activity|nucleus|plasma membrane|translation|cytosolic small ribosomal subunit|laminin binding	ko03010	Ribosome
RPS2	1	1.10661950633056	2.25705359928962e-67	1.01433896121314e-64	ENSSSCG00000033697	protein_coding	ribosomal protein S2		GO:0003729,GO:0003735,GO:0005654,GO:0006412,GO:0017134,GO:0019899,GO:0022627,GO:0051443	mRNA binding|structural constituent of ribosome|nucleoplasm|translation|fibroblast growth factor binding|enzyme binding|cytosolic small ribosomal subunit|positive regulation of ubiquitin-protein transferase activity	ko03010	Ribosome
RPS27A	1	0.919047814393768	9.29580196101335e-28	1.25682393632209e-25	ENSSSCG00000034617	protein_coding	ribosomal protein S27a		GO:0003735,GO:0005634,GO:0005737,GO:0006412,GO:0016567,GO:0019941,GO:0022627,GO:0031386,GO:0031625,GO:0043209,GO:0046872	structural constituent of ribosome|nucleus|cytoplasm|translation|protein ubiquitination|modification-dependent protein catabolic process|cytosolic small ribosomal subunit|protein tag|ubiquitin protein ligase binding|myelin sheath|metal ion binding	ko03010	Ribosome
ENSSSCG00000035811	1	1.06800323376636	1.13408052189251e-44	2.74138191610198e-42	ENSSSCG00000035811	protein_coding	ribosomal protein L32		GO:0003735,GO:0006412,GO:0022625,GO:0071549,GO:0097421	structural constituent of ribosome|translation|cytosolic large ribosomal subunit|cellular response to dexamethasone stimulus|liver regeneration
RPS15A	1	0.829326382423037	9.59393652679018e-27	1.26497242436703e-24	ENSSSCG00000035768	protein_coding	ribosomal protein S15a		GO:0000184,GO:0003723,GO:0003735,GO:0005654,GO:0005737,GO:0005829,GO:0006412,GO:0006413,GO:0006614,GO:0008284,GO:0009615,GO:0016020,GO:0022627,GO:0045787,GO:0070062	nuclear-transcribed mRNA catabolic process, nonsense-mediated decay|RNA binding|structural constituent of ribosome|nucleoplasm|cytoplasm|cytosol|translation|translational initiation|SRP-dependent cotranslational protein targeting to membrane|positive regulation of cell proliferation|response to virus|membrane|cytosolic small ribosomal subunit|positive regulation of cell cycle|extracellular exosome	ko03010	Ribosome
RPS13	1	0.990167028670196	1.37289083091691e-07	4.35016888112182e-06	ENSSSCG00000013381	protein_coding	ribosomal protein S13		GO:0003735,GO:0005730,GO:0006412,GO:0014069,GO:0022627,GO:0033119,GO:0048027,GO:0070181	structural constituent of ribosome|nucleolus|translation|postsynaptic density|cytosolic small ribosomal subunit|negative regulation of RNA splicing|mRNA 5'-UTR binding|small ribosomal subunit rRNA binding	ko03010	Ribosome
RPS21	1	1.06410186895745	3.82469420263307e-133	4.51993861546726e-130	ENSSSCG00000021825	protein_coding	ribosomal protein S21		GO:0000447,GO:0000461,GO:0002181,GO:0003735,GO:0005791,GO:0022627,GO:0042788,GO:0045202,GO:0047485	endonucleolytic cleavage in ITS1 to separate SSU-rRNA from 5.8S rRNA and LSU-rRNA from tricistronic rRNA transcript (SSU-rRNA, 5.8S rRNA, LSU-rRNA)|endonucleolytic cleavage to generate mature 3'-end of SSU-rRNA from (SSU-rRNA, 5.8S rRNA, LSU-rRNA)|cytoplasmic translation|structural constituent of ribosome|rough endoplasmic reticulum|cytosolic small ribosomal subunit|polysomal ribosome|synapse|pro…	ko03010	Ribosome
RPS20	1	0.649319848963447	8.6021994615722e-53	2.71761366752322e-50	ENSSSCG00000040470	protein_coding	ribosomal protein S20		GO:0003723,GO:0003735,GO:0006412,GO:0015935	RNA binding|structural constituent of ribosome|translation|small ribosomal subunit	ko03010	Ribosome
ENSSSCG00000005169	1	1.02148805719493	1.18320774901668e-99	9.68045970657035e-97	ENSSSCG00000005169	protein_coding	ribosomal protein S6		GO:0003735,GO:0005634,GO:0006412,GO:0022627,GO:0042593,GO:0048471	structural constituent of ribosome|nucleus|translation|cytosolic small ribosomal subunit|glucose homeostasis|perinuclear region of cytoplasm	ko03010,ko04066,ko04910,ko04151,ko04150	Ribosome|HIF-1 signaling pathway|Insulin signaling pathway|PI3K-Akt signaling pathway|mTOR signaling pathway
RPS4X	1	0.99153621604482	7.31221541892406e-55	2.45598073249504e-52	ENSSSCG00000012405	protein_coding	ribosomal protein S4 X-linked		GO:0000184,GO:0003723,GO:0003735,GO:0005654,GO:0005829,GO:0005840,GO:0005844,GO:0005925,GO:0006412,GO:0006413,GO:0006614,GO:0007275,GO:0008284,GO:0015935,GO:0016020,GO:0019843,GO:0022627,GO:0036464,GO:0045202,GO:0045727,GO:0070062,GO:1990904	nuclear-transcribed mRNA catabolic process, nonsense-mediated decay|RNA binding|structural constituent of ribosome|nucleoplasm|cytosol|ribosome|polysome|focal adhesion|translation|translational initiation|SRP-dependent cotranslational protein targeting to membrane|multicellular organism development|positive regulation of cell proliferation|small ribosomal subunit|membrane|rRNA binding|cytosolic s…	ko03010	Ribosome
NUDT3	1	0.920825661503617	4.823184160966e-07	1.37901577247404e-05	ENSSSCG00000031593	protein_coding	nudix hydrolase 3		GO:0000287,GO:0000298,GO:0005634,GO:0005737,GO:0005829,GO:0007267,GO:0008486,GO:0015961,GO:0034431,GO:0034432,GO:0043647,GO:0050072,GO:0052840,GO:0052841,GO:0052842,GO:0052843,GO:0052844,GO:0052845,GO:0052846,GO:0052847,GO:0052848,GO:0071543,GO:0071544,GO:1901907,GO:1901909,GO:1901911	magnesium ion binding|endopolyphosphatase activity|nucleus|cytoplasm|cytosol|cell-cell signaling|diphosphoinositol-polyphosphate diphosphatase activity|diadenosine polyphosphate catabolic process|bis(5'-adenosyl)-hexaphosphatase activity|bis(5'-adenosyl)-pentaphosphatase activity|inositol phosphate metabolic process|m7G(5')pppN diphosphatase activity|inositol diphosphate tetrakisphosphate diphosp…
ENSSSCG00000012427	1	1.21790657408228	5.74614255898191e-86	3.66695833543989e-83	ENSSSCG00000012427	protein_coding	60S ribosomal protein L9 pseudogene		GO:0000184,GO:0002181,GO:0003723,GO:0003735,GO:0005634,GO:0005829,GO:0005840,GO:0005925,GO:0006412,GO:0006413,GO:0006614,GO:0016020,GO:0019843,GO:0022625	nuclear-transcribed mRNA catabolic process, nonsense-mediated decay|cytoplasmic translation|RNA binding|structural constituent of ribosome|nucleus|cytosol|ribosome|focal adhesion|translation|translational initiation|SRP-dependent cotranslational protein targeting to membrane|membrane|rRNA binding|cytosolic large ribosomal subunit	ko03010	Ribosome
BTF3	1	1.23645555355484	8.57998265122999e-21	8.89266872775581e-19	ENSSSCG00000014071	protein_coding	basic transcription factor 3		GO:0001701,GO:0003723,GO:0005634,GO:0005829,GO:0006366,GO:0015031	in utero embryonic development|RNA binding|nucleus|cytosol|transcription by RNA polymerase II|protein transport	ko04214	Apoptosis - fly
RPS25	1	1.06907234821568	1.06107413117646e-29	1.57473271523622e-27	ENSSSCG00000036296	protein_coding	ribosomal protein S25		GO:0000184,GO:0003723,GO:0005634,GO:0005654,GO:0005730,GO:0005829,GO:0005840,GO:0006412,GO:0006413,GO:0006614,GO:0014069,GO:0015935,GO:0022627,GO:0070062	nuclear-transcribed mRNA catabolic process, nonsense-mediated decay|RNA binding|nucleus|nucleoplasm|nucleolus|cytosol|ribosome|translation|translational initiation|SRP-dependent cotranslational protein targeting to membrane|postsynaptic density|small ribosomal subunit|cytosolic small ribosomal subunit|extracellular exosome	ko03010	Ribosome
RPL7	1	1.19554019881843	2.20625463898878e-49	6.45845624044533e-47	ENSSSCG00000032111	protein_coding	ribosomal protein L7		GO:0000463,GO:0003723,GO:0003735,GO:0022625	maturation of LSU-rRNA from tricistronic rRNA transcript (SSU-rRNA, 5.8S rRNA, LSU-rRNA)|RNA binding|structural constituent of ribosome|cytosolic large ribosomal subunit	ko03010	Ribosome
NSA2	1	1.34551149742098	0.000339049653166096	0.00495347817455302	ENSSSCG00000014075	protein_coding	NSA2 ribosome biogenesis factor		GO:0005730,GO:0006364,GO:0030687	nucleolus|rRNA processing|preribosome, large subunit precursor
ENSSSCG00000033744	1	1.38514173202487	1.78672289327697e-06	4.56451193584321e-05	ENSSSCG00000033744	protein_coding			GO:0000981,GO:0005634,GO:0005737,GO:0005829,GO:0035722,GO:0044571,GO:0097428	DNA-binding transcription factor activity, RNA polymerase II-specific|nucleus|cytoplasm|cytosol|interleukin-12-mediated signaling pathway|[2Fe-2S] cluster assembly|protein maturation by iron-sulfur cluster transfer
ENSSSCG00000045735	1	1.26140494399318	1.76890866512781e-13	1.1685784200186e-11	ENSSSCG00000045735	lncRNA
ECHS1	1	0.980369831184893	1.69513708504728e-05	0.000351223598114862	ENSSSCG00000038086	protein_coding	enoyl-CoA hydratase, short chain 1		GO:0004300,GO:0005739,GO:0005759,GO:0006635	enoyl-CoA hydratase activity|mitochondrion|mitochondrial matrix|fatty acid beta-oxidation	ko01200,ko00071,ko00380,ko00310,ko00410,ko00930,ko00062,ko00280,ko00627,ko00650,ko00640,ko01212	Carbon metabolism|Fatty acid degradation|Tryptophan metabolism|Lysine degradation|beta-Alanine metabolism|Caprolactam degradation|Fatty acid elongation|Valine, leucine and isoleucine degradation|Aminobenzoate degradation|Butanoate metabolism|Propanoate metabolism|Fatty acid metabolism
RPS18	1	1.12144851996469	1.22689131265617e-98	9.78691200105824e-96	ENSSSCG00000001502	protein_coding	ribosomal protein S18		GO:0000184,GO:0003723,GO:0003735,GO:0005634,GO:0005654,GO:0005829,GO:0005840,GO:0005925,GO:0006412,GO:0006413,GO:0006614,GO:0014069,GO:0015935,GO:0016020,GO:0019843,GO:0022627,GO:0070062	nuclear-transcribed mRNA catabolic process, nonsense-mediated decay|RNA binding|structural constituent of ribosome|nucleus|nucleoplasm|cytosol|ribosome|focal adhesion|translation|translational initiation|SRP-dependent cotranslational protein targeting to membrane|postsynaptic density|small ribosomal subunit|membrane|rRNA binding|cytosolic small ribosomal subunit|extracellular exosome	ko03010	Ribosome
ATP5PO	1	1.37458310933159	2.74454008142385e-08	9.71950997980825e-07	ENSSSCG00000012042	protein_coding	ATP synthase peripheral stalk subunit OSCP		GO:0005753,GO:0015986,GO:0046933	mitochondrial proton-transporting ATP synthase complex|ATP synthesis coupled proton transport|proton-transporting ATP synthase activity, rotational mechanism	ko00190	Oxidative phosphorylation
NDUFB9	1	1.01665765418291	1.24029042225657e-06	3.25721702002983e-05	ENSSSCG00000005976	protein_coding	NADH:ubiquinone oxidoreductase subunit B9		GO:0005747,GO:0006120,GO:0032981	mitochondrial respiratory chain complex I|mitochondrial electron transport, NADH to ubiquinone|mitochondrial respiratory chain complex I assembly	ko00190	Oxidative phosphorylation
ENSSSCG00000036716	1	1.1532504400479	5.65677686005077e-27	7.5206848354375e-25	ENSSSCG00000036716	protein_coding	ribosomal protein L37a		GO:0000184,GO:0003723,GO:0003735,GO:0005634,GO:0005829,GO:0005925,GO:0006412,GO:0006413,GO:0006614,GO:0022625,GO:0046872,GO:0070062	nuclear-transcribed mRNA catabolic process, nonsense-mediated decay|RNA binding|structural constituent of ribosome|nucleus|cytosol|focal adhesion|translation|translational initiation|SRP-dependent cotranslational protein targeting to membrane|cytosolic large ribosomal subunit|metal ion binding|extracellular exosome	ko03010	Ribosome
COX7C	1	1.71153150686441	7.18518760035836e-05	0.00127228061016778	ENSSSCG00000040325	protein_coding	cytochrome c oxidase subunit VIIc		GO:0004129,GO:0005751,GO:0006123,GO:0016021	cytochrome-c oxidase activity|mitochondrial respiratory chain complex IV|mitochondrial electron transport, cytochrome c to oxygen|integral component of membrane
RPL21	1	1.50330337259001	3.73438096366685e-13	2.3736380037586e-11	ENSSSCG00000009303	protein_coding	ribosomal protein L21		GO:0000184,GO:0003723,GO:0003735,GO:0005783,GO:0005829,GO:0006412,GO:0006413,GO:0006614,GO:0016020,GO:0022625	nuclear-transcribed mRNA catabolic process, nonsense-mediated decay|RNA binding|structural constituent of ribosome|endoplasmic reticulum|cytosol|translation|translational initiation|SRP-dependent cotranslational protein targeting to membrane|membrane|cytosolic large ribosomal subunit	ko03010	Ribosome
ENSSSCG00000011952	1	1.50346277487799	3.30640765917796e-23	3.79499480536152e-21	ENSSSCG00000011952	protein_coding	ribosomal protein L24		GO:0000027,GO:0000184,GO:0002181,GO:0003723,GO:0003735,GO:0005737,GO:0005783,GO:0005829,GO:0006412,GO:0006413,GO:0006614,GO:0007093,GO:0010458,GO:0016020,GO:0021554,GO:0022625,GO:0031290,GO:0042788,GO:0045202,GO:0045296,GO:0060041,GO:0070062,GO:1902626	ribosomal large subunit assembly|nuclear-transcribed mRNA catabolic process, nonsense-mediated decay|cytoplasmic translation|RNA binding|structural constituent of ribosome|cytoplasm|endoplasmic reticulum|cytosol|translation|translational initiation|SRP-dependent cotranslational protein targeting to membrane|mitotic cell cycle checkpoint|exit from mitosis|membrane|optic nerve development|cytosolic…	ko03010	Ribosome
RPL5	1	1.4632163496617	6.30883586021869e-32	1.02705272769315e-29	ENSSSCG00000006899	protein_coding	ribosomal protein L5		GO:0000027,GO:0003735,GO:0005730,GO:0005737,GO:0006412,GO:0008097,GO:0022625	ribosomal large subunit assembly|structural constituent of ribosome|nucleolus|cytoplasm|translation|5S rRNA binding|cytosolic large ribosomal subunit	ko03010	Ribosome
MRPS26	1	1.15679226721737	0.000387979228930737	0.00555888694958327	ENSSSCG00000007165	protein_coding	mitochondrial ribosomal protein S26		GO:0003735,GO:0005654,GO:0005739,GO:0005743,GO:0005763,GO:0032543	structural constituent of ribosome|nucleoplasm|mitochondrion|mitochondrial inner membrane|mitochondrial small ribosomal subunit|mitochondrial translation
PRELID1	1	1.16537133613786	2.01143565526255e-06	5.07358805439665e-05	ENSSSCG00000031182	protein_coding	PRELI domain containing 1		GO:0005654,GO:0005758,GO:0006915,GO:0010917,GO:0010950,GO:0015914,GO:0032991,GO:0043066,GO:0045580,GO:0051881,GO:0070234,GO:0090201,GO:0097035,GO:1901857,GO:1990050,GO:2001140	nucleoplasm|mitochondrial intermembrane space|apoptotic process|negative regulation of mitochondrial membrane potential|positive regulation of endopeptidase activity|phospholipid transport|protein-containing complex|negative regulation of apoptotic process|regulation of T cell differentiation|regulation of mitochondrial membrane potential|positive regulation of T cell apoptotic process|negative r…
ENSSSCG00000028355	1	1.42130330541246	7.88061491801263e-05	0.00137934536919335	ENSSSCG00000028355	protein_coding	actin gamma 1		GO:0005524,GO:0005856,GO:0005886,GO:0005925,GO:0097433	ATP binding|cytoskeleton|plasma membrane|focal adhesion|dense body	ko04145,ko04520,ko04670,ko04015,ko04390,ko04611,ko04391,ko04510,ko04745,ko04810,ko04530,ko04919,ko04210,ko04921	Phagosome|Adherens junction|Leukocyte transendothelial migration|Rap1 signaling pathway|Hippo signaling pathway|Platelet activation|Hippo signaling pathway - fly|Focal adhesion|Phototransduction - fly|Regulation of actin cytoskeleton|Tight junction|Thyroid hormone signaling pathway|Apoptosis|Oxytocin signaling pathway
PSMB4	1	0.993351204692155	6.40545486941609e-06	0.000145056958107401	ENSSSCG00000034984	protein_coding	proteasome 20S subunit beta 4		GO:0001530,GO:0002862,GO:0004175,GO:0004298,GO:0005634,GO:0005737,GO:0005839,GO:0010498,GO:0010499,GO:0019774,GO:0043161	lipopolysaccharide binding|negative regulation of inflammatory response to antigenic stimulus|endopeptidase activity|threonine-type endopeptidase activity|nucleus|cytoplasm|proteasome core complex|proteasomal protein catabolic process|proteasomal ubiquitin-independent protein catabolic process|proteasome core complex, beta-subunit complex|proteasome-mediated ubiquitin-dependent protein catabolic …	ko03050	Proteasome
ENSSSCG00000037602	1	1.17309715732449	1.3235942996428e-09	5.76169807817223e-08	ENSSSCG00000037602	protein_coding	small nuclear ribonucleoprotein polypeptide B2		GO:0000398,GO:0001650,GO:0005634,GO:0005654,GO:0005681,GO:0005685,GO:0005686,GO:0016607,GO:0030619,GO:0035614,GO:0070990,GO:0071005,GO:0071007,GO:0071013	mRNA splicing, via spliceosome|fibrillar center|nucleus|nucleoplasm|spliceosomal complex|U1 snRNP|U2 snRNP|nuclear speck|U1 snRNA binding|snRNA stem-loop binding|snRNP binding|U2-type precatalytic spliceosome|U2-type catalytic step 2 spliceosome|catalytic step 2 spliceosome	ko03040	Spliceosome
REX1BD	1	0.944084572705938	1.72602566983371e-10	8.48438548815852e-09	ENSSSCG00000040666	protein_coding	required for excision 1-B domain containing
MRPS15	1	0.940332739306681	0.000288614649082224	0.00429930729361139	ENSSSCG00000034647	protein_coding	mitochondrial ribosomal protein S15		GO:0003735,GO:0005743,GO:0005763,GO:0032543	structural constituent of ribosome|mitochondrial inner membrane|mitochondrial small ribosomal subunit|mitochondrial translation	ko03010	Ribosome
NDUFB10	1	0.942080124501298	1.27088354345945e-07	4.05108412634408e-06	ENSSSCG00000030328	protein_coding	NADH:ubiquinone oxidoreductase subunit B10		GO:0005747,GO:0032981,GO:0055114	mitochondrial respiratory chain complex I|mitochondrial respiratory chain complex I assembly|oxidation-reduction process	ko00190	Oxidative phosphorylation
ENO1	1	1.13156729410174	1.68539775332158e-11	9.38528298655933e-10	ENSSSCG00000022343	protein_coding	enolase 1		GO:0000015,GO:0000287,GO:0004634,GO:0005737,GO:0005886,GO:0006096	phosphopyruvate hydratase complex|magnesium ion binding|phosphopyruvate hydratase activity|cytoplasm|plasma membrane|glycolytic process	ko04066,ko00680,ko03018,ko01200,ko01230,ko00010	HIF-1 signaling pathway|Methane metabolism|RNA degradation|Carbon metabolism|Biosynthesis of amino acids|Glycolysis / Gluconeogenesis
EEF2	1	1.08287006644538	6.98451497615839e-11	3.59454683643971e-09	ENSSSCG00000025675	protein_coding	eukaryotic translation elongation factor 2		GO:0002039,GO:0002244,GO:0002931,GO:0003009,GO:0003723,GO:0003746,GO:0003924,GO:0005525,GO:0005576,GO:0005634,GO:0005737,GO:0005829,GO:0005886,GO:0006414,GO:0007568,GO:0008097,GO:0014009,GO:0016020,GO:0016235,GO:0019901,GO:0032355,GO:0034774,GO:0034976,GO:0035914,GO:0042542,GO:0042788,GO:0043022,GO:0043312,GO:0045121,GO:0045202,GO:0045296,GO:0045471,GO:0045727,GO:0051015,GO:0051593,GO:0070062,GO:…	p53 binding|hematopoietic progenitor cell differentiation|response to ischemia|skeletal muscle contraction|RNA binding|translation elongation factor activity|GTPase activity|GTP binding|extracellular region|nucleus|cytoplasm|cytosol|plasma membrane|translational elongation|aging|5S rRNA binding|glial cell proliferation|membrane|aggresome|protein kinase binding|response to estradiol|secretory gran…	ko04921,ko04152	Oxytocin signaling pathway|AMPK signaling pathway
ENSSSCG00000038364	1	0.759476705010013	1.38081869126817e-05	0.000292169514595389	ENSSSCG00000038364	protein_coding	mitochondrial ribosomal protein L23		GO:0001650,GO:0003735,GO:0005739,GO:0005762,GO:0006412,GO:0032543	fibrillar center|structural constituent of ribosome|mitochondrion|mitochondrial large ribosomal subunit|translation|mitochondrial translation	ko03010	Ribosome
CHCHD5	1	0.945299907513799	1.62749651843548e-07	5.09618831307548e-06	ENSSSCG00000008094	protein_coding	coiled-coil-helix-coiled-coil-helix domain containing 5		GO:0005758	mitochondrial intermembrane space
UCHL1	1	1.07640546401657	1.62359539280654e-07	5.08896677737437e-06	ENSSSCG00000022945	protein_coding	ubiquitin C-terminal hydrolase L1		GO:0002931,GO:0004197,GO:0004843,GO:0005654,GO:0005737,GO:0005789,GO:0005829,GO:0005886,GO:0006511,GO:0007412,GO:0007628,GO:0008242,GO:0008283,GO:0016579,GO:0016874,GO:0019896,GO:0031625,GO:0031694,GO:0042755,GO:0043025,GO:0043130,GO:0043209,GO:0043407,GO:0044306,GO:0048747,GO:0050905,GO:1904115	response to ischemia|cysteine-type endopeptidase activity|thiol-dependent ubiquitin-specific protease activity|nucleoplasm|cytoplasm|endoplasmic reticulum membrane|cytosol|plasma membrane|ubiquitin-dependent protein catabolic process|axon target recognition|adult walking behavior|omega peptidase activity|cell proliferation|protein deubiquitination|ligase activity|axonal transport of mitochondrion…
HSPA9	1	2.24584939204689	5.81533384889737e-08	1.94299133456144e-06	ENSSSCG00000014338	protein_coding	heat shock protein family A (Hsp70) member 9		GO:0005524,GO:0005730,GO:0005737,GO:0005739,GO:0005759,GO:0006611,GO:0006986,GO:0016226,GO:0016887,GO:0019899,GO:0030218,GO:0031072,GO:0034605,GO:0034620,GO:0042026,GO:0042623,GO:0043209,GO:0044183,GO:0045646,GO:0045647,GO:0051082,GO:0051085,GO:0051787,GO:1902037,GO:1903707	ATP binding|nucleolus|cytoplasm|mitochondrion|mitochondrial matrix|protein export from nucleus|response to unfolded protein|iron-sulfur cluster assembly|ATPase activity|enzyme binding|erythrocyte differentiation|heat shock protein binding|cellular response to heat|cellular response to unfolded protein|protein refolding|ATPase activity, coupled|myelin sheath|protein binding involved in protein fol…	ko03018,ko04212	RNA degradation|Longevity regulating pathway - worm
PDIA6	1	1.63260031355654	4.26302776375982e-09	1.71100238850375e-07	ENSSSCG00000008633	protein_coding	protein disulfide isomerase family A member 6		GO:0003756,GO:0005615,GO:0005783,GO:0005788,GO:0005789,GO:0005793,GO:0005829,GO:0005886,GO:0006457,GO:0015037,GO:0034663,GO:0036498,GO:0042470,GO:0043687,GO:0044267,GO:0045454,GO:0070062	protein disulfide isomerase activity|extracellular space|endoplasmic reticulum|endoplasmic reticulum lumen|endoplasmic reticulum membrane|endoplasmic reticulum-Golgi intermediate compartment|cytosol|plasma membrane|protein folding|peptide disulfide oxidoreductase activity|endoplasmic reticulum chaperone complex|IRE1-mediated unfolded protein response|melanosome|post-translational protein modifica…	ko04141	Protein processing in endoplasmic reticulum
TKT	1	1.16287483096365	2.02069980698912e-05	0.000411202101029393	ENSSSCG00000021408	protein_coding	transketolase		GO:0004802,GO:0046872	transketolase activity|metal ion binding	ko00710,ko01200,ko01230,ko00030,ko01051	Carbon fixation in photosynthetic organisms|Carbon metabolism|Biosynthesis of amino acids|Pentose phosphate pathway|Biosynthesis of ansamycins
ENSSSCG00000007098	1	1.30179110439018	5.84953748297465e-11	3.04978826808423e-09	ENSSSCG00000007098	protein_coding	D-aminoacyl-tRNA deacylase 1		GO:0000049,GO:0002161,GO:0003677,GO:0005730,GO:0005737,GO:0005829,GO:0006260,GO:0006399,GO:0046872,GO:0051500	tRNA binding|aminoacyl-tRNA editing activity|DNA binding|nucleolus|cytoplasm|cytosol|DNA replication|tRNA metabolic process|metal ion binding|D-tyrosyl-tRNA(Tyr) deacylase activity
PSMB2	1	1.27924634394656	7.27582304915034e-07	2.0082782167153e-05	ENSSSCG00000035914	protein_coding	proteasome 20S subunit beta 2		GO:0000502,GO:0004175,GO:0004298,GO:0005634,GO:0005654,GO:0005737,GO:0005829,GO:0005839,GO:0010243,GO:0010498,GO:0010499,GO:0014070,GO:0016020,GO:0016032,GO:0016579,GO:0019774,GO:0043161,GO:0043687,GO:0070062	proteasome complex|endopeptidase activity|threonine-type endopeptidase activity|nucleus|nucleoplasm|cytoplasm|cytosol|proteasome core complex|response to organonitrogen compound|proteasomal protein catabolic process|proteasomal ubiquitin-independent protein catabolic process|response to organic cyclic compound|membrane|viral process|protein deubiquitination|proteasome core complex, beta-subunit c…	ko03050	Proteasome
BZW1	1	1.48123810331044	0.000281587448364861	0.00421430220564071	ENSSSCG00000016094	protein_coding	basic leucine zipper and W2 domains 1		GO:0005737	cytoplasm
ENSSSCG00000007749	1	1.32098779642993	4.53208434724026e-05	0.000846165870987375	ENSSSCG00000007749	protein_coding	mitochondrial ribosomal protein S17		GO:0003735,GO:0005743,GO:0005763,GO:0006412,GO:0019843	structural constituent of ribosome|mitochondrial inner membrane|mitochondrial small ribosomal subunit|translation|rRNA binding	ko03010	Ribosome
SLC25A5	1	1.86712656598854	3.32538981727457e-09	1.35686110344753e-07	ENSSSCG00000012623	protein_coding	solute carrier family 25 member 5		GO:0005471,GO:0005743,GO:0007059,GO:0008284,GO:0016021,GO:0071817,GO:1901029	ATP:ADP antiporter activity|mitochondrial inner membrane|chromosome segregation|positive regulation of cell proliferation|integral component of membrane|MMXD complex|negative regulation of mitochondrial outer membrane permeabilization involved in apoptotic signaling pathway	ko04020,ko04022	Calcium signaling pathway|cGMP-PKG signaling pathway
LSM7	1	1.18525098421664	0.000720534830093602	0.0094534643744353	ENSSSCG00000013463	protein_coding	LSM7 homolog, U6 small nuclear RNA and mRNA degradation associated		GO:0000398,GO:0005634,GO:0005654,GO:0005688,GO:0005689,GO:0005829,GO:0017070,GO:0043928,GO:0046540,GO:0071004,GO:0071005,GO:0071013,GO:0120115,GO:1990726	mRNA splicing, via spliceosome|nucleus|nucleoplasm|U6 snRNP|U12-type spliceosomal complex|cytosol|U6 snRNA binding|exonucleolytic nuclear-transcribed mRNA catabolic process involved in deadenylation-dependent decay|U4/U6 x U5 tri-snRNP complex|U2-type prespliceosome|U2-type precatalytic spliceosome|catalytic step 2 spliceosome|Lsm2-8 complex|Lsm1-7-Pat1 complex	ko03018,ko03040	RNA degradation|Spliceosome
ATP5MC3	1	1.29950466386135	1.39075181897922e-24	1.6809132212117e-22	ENSSSCG00000015973	protein_coding	ATP synthase membrane subunit c locus 3		GO:0000276,GO:0007568,GO:0008289,GO:0015986,GO:0015991,GO:0016021,GO:0045263,GO:0045471,GO:0046933	mitochondrial proton-transporting ATP synthase complex, coupling factor F(o)|aging|lipid binding|ATP synthesis coupled proton transport|ATP hydrolysis coupled proton transport|integral component of membrane|proton-transporting ATP synthase complex, coupling factor F(o)|response to ethanol|proton-transporting ATP synthase activity, rotational mechanism	ko00190	Oxidative phosphorylation
SERBP1	1	1.82215475855281	6.00004758563925e-07	1.68085617526407e-05	ENSSSCG00000003798	protein_coding	SERPINE1 mRNA binding protein 1		GO:0003730,GO:0005634,GO:0005737,GO:0005829,GO:0005886,GO:0042981,GO:0048471	mRNA 3'-UTR binding|nucleus|cytoplasm|cytosol|plasma membrane|regulation of apoptotic process|perinuclear region of cytoplasm
ENSSSCG00000032166	1	1.58715946971244	7.73817253476057e-05	0.00135590120394915	ENSSSCG00000032166	protein_coding	ATP synthase peripheral stalk subunit d		GO:0000274,GO:0005753,GO:0015078,GO:0015986,GO:0099132	mitochondrial proton-transporting ATP synthase, stator stalk|mitochondrial proton-transporting ATP synthase complex|proton transmembrane transporter activity|ATP synthesis coupled proton transport|ATP hydrolysis coupled cation transmembrane transport	ko00190	Oxidative phosphorylation
RAN	1	2.77221995406622	2.71034556309609e-18	2.55863036175355e-16	ENSSSCG00000009746	protein_coding	RAN, member RAS oncogene family		GO:0000070,GO:0000287,GO:0003924,GO:0005525,GO:0005634,GO:0005635,GO:0005829,GO:0006606,GO:0042470,GO:0046039,GO:0051301,GO:0061015	mitotic sister chromatid segregation|magnesium ion binding|GTPase activity|GTP binding|nucleus|nuclear envelope|cytosol|protein import into nucleus|melanosome|GTP metabolic process|cell division|snRNA import into nucleus	ko03008,ko03013	Ribosome biogenesis in eukaryotes|RNA transport
SNRPE	1	1.86035445324095	5.75937127280227e-08	1.92631046721777e-06	ENSSSCG00000023562	protein_coding	small nuclear ribonucleoprotein polypeptide E		GO:0000387,GO:0003723,GO:0005634,GO:0005682,GO:0005683,GO:0005685,GO:0005686,GO:0005687,GO:0005689,GO:0005697,GO:0005829,GO:0034709,GO:0034715,GO:0034719,GO:0042633,GO:0046540,GO:0071005,GO:0071007,GO:1990446	spliceosomal snRNP assembly|RNA binding|nucleus|U5 snRNP|U7 snRNP|U1 snRNP|U2 snRNP|U4 snRNP|U12-type spliceosomal complex|telomerase holoenzyme complex|cytosol|methylosome|pICln-Sm protein complex|SMN-Sm protein complex|hair cycle|U4/U6 x U5 tri-snRNP complex|U2-type precatalytic spliceosome|U2-type catalytic step 2 spliceosome|U1 snRNP binding	ko03040	Spliceosome
SRSF6	1	1.40221764191152	0.000326943198225757	0.00480197603198876	ENSSSCG00000007362	protein_coding	serine and arginine rich splicing factor 6		GO:0000785,GO:0000793,GO:0003682,GO:0003700,GO:0005634,GO:0005654,GO:0005886,GO:0006325,GO:0007088,GO:0008270,GO:0030097,GO:0031491,GO:0031493,GO:0032093,GO:0035064,GO:0042393,GO:0042802,GO:0045652,GO:0045892,GO:0051726,GO:1901796	chromatin|condensed chromosome|chromatin binding|DNA-binding transcription factor activity|nucleus|nucleoplasm|plasma membrane|chromatin organization|regulation of mitotic nuclear division|zinc ion binding|hemopoiesis|nucleosome binding|nucleosomal histone binding|SAM domain binding|methylated histone binding|histone binding|identical protein binding|regulation of megakaryocyte differentiation|ne…
UQCR10	1	1.89746889870845	2.82050851395715e-07	8.44247520294039e-06	ENSSSCG00000024550	protein_coding	ubiquinol-cytochrome c reductase complex 7.2 kDa protein		GO:0005750,GO:0006122,GO:0009060,GO:0034551	mitochondrial respiratory chain complex III|mitochondrial electron transport, ubiquinol to cytochrome c|aerobic respiration|mitochondrial respiratory chain complex III assembly	ko00190,ko04260	Oxidative phosphorylation|Cardiac muscle contraction
RIDA	1	1.25772708751707	3.40982779366994e-06	8.22379329103706e-05	ENSSSCG00000006079	protein_coding	reactive intermediate imine deaminase A homolog		GO:0005634,GO:0005759,GO:0005777,GO:0005829,GO:0016892,GO:0017148,GO:0019239,GO:1901565	nucleus|mitochondrial matrix|peroxisome|cytosol|endoribonuclease activity, producing 3'-phosphomonoesters|negative regulation of translation|deaminase activity|organonitrogen compound catabolic process
ENSSSCG00000027538	1	1.34884587683596	2.52308480880714e-05	0.000503166187996364	ENSSSCG00000027538	protein_coding	transmembrane protein 258		GO:0005783,GO:0006487,GO:0016021,GO:0034998	endoplasmic reticulum|protein N-linked glycosylation|integral component of membrane|oligosaccharyltransferase I complex
ENSSSCG00000007524	1	1.10523916765537	1.15264030699778e-17	1.0216235254357e-15	ENSSSCG00000007524	protein_coding	ATP synthase F1 subunit epsilon		GO:0000275,GO:0005743,GO:0005753,GO:0005759,GO:0006754,GO:0022857,GO:0042407,GO:0042776,GO:0046933	mitochondrial proton-transporting ATP synthase complex, catalytic core F(1)|mitochondrial inner membrane|mitochondrial proton-transporting ATP synthase complex|mitochondrial matrix|ATP biosynthetic process|transmembrane transporter activity|cristae formation|mitochondrial ATP synthesis coupled proton transport|proton-transporting ATP synthase activity, rotational mechanism	ko00190	Oxidative phosphorylation
ATP5IF1	1	1.88000316909217	4.02659988651185e-07	1.16906960126315e-05	ENSSSCG00000027072	protein_coding	ATP synthase inhibitory factor subunit 1		GO:0001937,GO:0005516,GO:0005739,GO:0006783,GO:0009986,GO:0030218,GO:0032780,GO:0042030,GO:0042803,GO:0043532,GO:0051117,GO:0051260,GO:0051289,GO:0051346,GO:0051882,GO:0072593,GO:0140260,GO:1901030,GO:1903052,GO:1903214,GO:1903578,GO:1904925	negative regulation of endothelial cell proliferation|calmodulin binding|mitochondrion|heme biosynthetic process|cell surface|erythrocyte differentiation|negative regulation of ATPase activity|ATPase inhibitor activity|protein homodimerization activity|angiostatin binding|ATPase binding|protein homooligomerization|protein homotetramerization|negative regulation of hydrolase activity|mitochondrial…
SLC25A3	1	1.63748292136205	4.06329793114111e-12	2.40988309269239e-10	ENSSSCG00000000886	protein_coding	solute carrier family 25 member 3		GO:0005743,GO:0015293,GO:0016021	mitochondrial inner membrane|symporter activity|integral component of membrane
SAP18	1	1.14065457582265	2.56681718583605e-09	1.07061441523734e-07	ENSSSCG00000028865	protein_coding	Sin3A associated protein 18		GO:0000381,GO:0005737,GO:0006397,GO:0008380,GO:0016607,GO:0043065,GO:0048025,GO:0061574	regulation of alternative mRNA splicing, via spliceosome|cytoplasm|mRNA processing|RNA splicing|nuclear speck|positive regulation of apoptotic process|negative regulation of mRNA splicing, via spliceosome|ASAP complex	ko03015,ko03013	mRNA surveillance pathway|RNA transport
MIF	1	1.38144231372766	6.61156274459593e-19	6.4317604894685e-17	ENSSSCG00000010067	protein_coding	macrophage migration inhibitory factor		GO:0005634,GO:0005886,GO:0008645,GO:0016021,GO:0030054,GO:0051119	nucleus|plasma membrane|hexose transmembrane transport|integral component of membrane|cell junction|sugar transmembrane transporter activity
NDUFB5	1	1.1820534333645	6.00689868689715e-12	3.52331109010137e-10	ENSSSCG00000011764	protein_coding	NADH:ubiquinone oxidoreductase subunit B5		GO:0005654,GO:0005747,GO:0016021,GO:0032981,GO:0055114	nucleoplasm|mitochondrial respiratory chain complex I|integral component of membrane|mitochondrial respiratory chain complex I assembly|oxidation-reduction process	ko00190	Oxidative phosphorylation
NDUFS5	1	1.20223136957467	1.40987097047798e-05	0.000297330885168614	ENSSSCG00000003653	protein_coding	NADH:ubiquinone oxidoreductase subunit S5		GO:0005747,GO:0005758,GO:0032981,GO:0055114	mitochondrial respiratory chain complex I|mitochondrial intermembrane space|mitochondrial respiratory chain complex I assembly|oxidation-reduction process	ko00190	Oxidative phosphorylation
NDUFS4	1	1.04327849653891	0.000192358016343135	0.00305361173406803	ENSSSCG00000016893	protein_coding	NADH:ubiquinone oxidoreductase subunit S4		GO:0005747,GO:0007420,GO:0016651,GO:0019933,GO:0022900,GO:0032981,GO:0045333,GO:0048146,GO:0051591,GO:0072593	mitochondrial respiratory chain complex I|brain development|oxidoreductase activity, acting on NAD(P)H|cAMP-mediated signaling|electron transport chain|mitochondrial respiratory chain complex I assembly|cellular respiration|positive regulation of fibroblast proliferation|response to cAMP|reactive oxygen species metabolic process	ko00190	Oxidative phosphorylation
TRIR	1	0.932586189608021	2.58647358769526e-07	7.80787126170109e-06	ENSSSCG00000013727	protein_coding	telomerase RNA component interacting RNase		GO:0003723,GO:0008408,GO:0008409,GO:0016075,GO:0090503	RNA binding|3'-5' exonuclease activity|5'-3' exonuclease activity|rRNA catabolic process|RNA phosphodiester bond hydrolysis, exonucleolytic
ENSSSCG00000017202	1	1.09090604114954	5.09296245592563e-37	9.73091293674702e-35	ENSSSCG00000017202	protein_coding	histone H3.3		GO:0000786,GO:0005634,GO:0006334,GO:0031492,GO:0046982	nucleosome|nucleus|nucleosome assembly|nucleosomal DNA binding|protein heterodimerization activity
SRM	1	1.37400550166263	0.000584993199180347	0.00790930635569768	ENSSSCG00000027689	protein_coding	spermidine synthase		GO:0004766,GO:0006596,GO:0008295,GO:0042802,GO:0042803,GO:1990830	spermidine synthase activity|polyamine biosynthetic process|spermidine biosynthetic process|identical protein binding|protein homodimerization activity|cellular response to leukemia inhibitory factor	ko00330,ko00410,ko00480,ko00270	Arginine and proline metabolism|beta-Alanine metabolism|Glutathione metabolism|Cysteine and methionine metabolism
MICOS13	1	1.26699940885919	3.55527778507514e-05	0.000681332153550616	ENSSSCG00000013524	protein_coding	mitochondrial contact site and cristae organizing system subunit 13		GO:0005743,GO:0042407,GO:0044284,GO:0061617	mitochondrial inner membrane|cristae formation|mitochondrial crista junction|MICOS complex
MGST3	1	1.25388502667307	8.03601608623663e-07	2.20286255394878e-05	ENSSSCG00000006325	protein_coding	microsomal glutathione S-transferase 3				ko00982,ko00480,ko00980	Drug metabolism - cytochrome P450|Glutathione metabolism|Metabolism of xenobiotics by cytochrome P450
SELENOH	1	2.02770232684943	9.32245349343168e-10	4.16029155340445e-08	ENSSSCG00000032364	protein_coding	selenoprotein H		GO:0003723,GO:0005737,GO:0005794	RNA binding|cytoplasm|Golgi apparatus
HSP90AB1	1	2.97976138647924	1.52728535558476e-09	6.62695933023807e-08	ENSSSCG00000001701	protein_coding	heat shock protein 90 alpha family class B member 1		GO:0001890,GO:0002134,GO:0002135,GO:0003723,GO:0003725,GO:0005524,GO:0005525,GO:0005576,GO:0005634,GO:0005654,GO:0005737,GO:0005739,GO:0005765,GO:0005829,GO:0006457,GO:0006805,GO:0006986,GO:0007004,GO:0009651,GO:0009986,GO:0016020,GO:0016234,GO:0016323,GO:0016324,GO:0017098,GO:0019062,GO:0019887,GO:0019900,GO:0019901,GO:0021955,GO:0023026,GO:0030010,GO:0030235,GO:0030511,GO:0030911,GO:0031072,GO:…	placenta development|UTP binding|CTP binding|RNA binding|double-stranded RNA binding|ATP binding|GTP binding|extracellular region|nucleus|nucleoplasm|cytoplasm|mitochondrion|lysosomal membrane|cytosol|protein folding|xenobiotic metabolic process|response to unfolded protein|telomere maintenance via telomerase|response to salt stress|cell surface|membrane|inclusion body|basolateral plasma membrane…	ko04914,ko04915,ko04621,ko04141,ko04626,ko04151,ko04612	Progesterone-mediated oocyte maturation|Estrogen signaling pathway|NOD-like receptor signaling pathway|Protein processing in endoplasmic reticulum|Plant-pathogen interaction|PI3K-Akt signaling pathway|Antigen processing and presentation
RPL4	1	1.56369717992849	3.16047381735273e-40	6.81381071378992e-38	ENSSSCG00000004945	protein_coding	ribosomal protein L4		GO:0003735,GO:0006412,GO:0022625	structural constituent of ribosome|translation|cytosolic large ribosomal subunit	ko03010	Ribosome
NPM1	1	3.4446839341357	1.46229652680894e-40	3.19581901215203e-38	ENSSSCG00000016998	protein_coding	nucleophosmin 1		GO:0000055,GO:0000056,GO:0000448,GO:0001558,GO:0001652,GO:0002039,GO:0003300,GO:0003677,GO:0003682,GO:0003723,GO:0004860,GO:0005524,GO:0005547,GO:0005634,GO:0005654,GO:0005730,GO:0005737,GO:0005813,GO:0005829,GO:0006281,GO:0006338,GO:0006407,GO:0006884,GO:0007098,GO:0007569,GO:0008284,GO:0008285,GO:0009303,GO:0010667,GO:0010824,GO:0010825,GO:0015934,GO:0015935,GO:0016363,GO:0016607,GO:0019843,GO:…	ribosomal large subunit export from nucleus|ribosomal small subunit export from nucleus|cleavage in ITS2 between 5.8S rRNA and LSU-rRNA of tricistronic rRNA transcript (SSU-rRNA, 5.8S rRNA, LSU-rRNA)|regulation of cell growth|granular component|p53 binding|cardiac muscle hypertrophy|DNA binding|chromatin binding|RNA binding|protein kinase inhibitor activity|ATP binding|phosphatidylinositol-3,4,5-…
NME2	1	3.20058654187882	5.15322036529219e-17	4.38477214441982e-15	ENSSSCG00000017591	protein_coding	NME/NM23 nucleoside diphosphate kinase 2		GO:0001726,GO:0003677,GO:0004550,GO:0004673,GO:0005524,GO:0005634,GO:0005737,GO:0006165,GO:0006183,GO:0006228,GO:0006241,GO:0007229,GO:0009142,GO:0030027,GO:0045893,GO:0045944,GO:0046872,GO:0051880,GO:0071944	ruffle|DNA binding|nucleoside diphosphate kinase activity|protein histidine kinase activity|ATP binding|nucleus|cytoplasm|nucleoside diphosphate phosphorylation|GTP biosynthetic process|UTP biosynthetic process|CTP biosynthetic process|integrin-mediated signaling pathway|nucleoside triphosphate biosynthetic process|lamellipodium|positive regulation of transcription, DNA-templated|positive regulat…	ko00230,ko00240	Purine metabolism|Pyrimidine metabolism
DDX21	1	3.03975969473356	2.41155069720121e-08	8.60713195148728e-07	ENSSSCG00000010247	protein_coding	DExD-box helicase 21		GO:0001649,GO:0002735,GO:0003723,GO:0003725,GO:0004004,GO:0005524,GO:0005634,GO:0005654,GO:0005730,GO:0005739,GO:0005829,GO:0006364,GO:0006366,GO:0016020,GO:0019843,GO:0030515,GO:0035198,GO:0042802,GO:0043123,GO:0043330,GO:0045087,GO:0045815,GO:0051607,GO:0097322	osteoblast differentiation|positive regulation of myeloid dendritic cell cytokine production|RNA binding|double-stranded RNA binding|ATP-dependent RNA helicase activity|ATP binding|nucleus|nucleoplasm|nucleolus|mitochondrion|cytosol|rRNA processing|transcription by RNA polymerase II|membrane|rRNA binding|snoRNA binding|miRNA binding|identical protein binding|positive regulation of I-kappaB kinase…
DDX18	1	3.02618594201768	0.000263855486139422	0.00399577638905396	ENSSSCG00000015712	protein_coding	DEAD-box helicase 18		GO:0003723,GO:0004386,GO:0005524,GO:0005694,GO:0005730,GO:0071392	RNA binding|helicase activity|ATP binding|chromosome|nucleolus|cellular response to estradiol stimulus
HSPA8	1	2.84256290645336	6.75777361088378e-11	3.50613073782243e-09	ENSSSCG00000015140	protein_coding	heat shock protein family A (Hsp70) member 8		GO:0000974,GO:0005524,GO:0005634,GO:0005681,GO:0005730,GO:0005737,GO:0005764,GO:0005776,GO:0005829,GO:0005886,GO:0006397,GO:0006986,GO:0008088,GO:0008380,GO:0016192,GO:0016887,GO:0030424,GO:0030425,GO:0031072,GO:0034605,GO:0034620,GO:0042026,GO:0042470,GO:0042623,GO:0043195,GO:0044183,GO:0045892,GO:0051082,GO:0051085,GO:0051787,GO:0061738,GO:0061740,GO:0061741,GO:0099523,GO:0099524,GO:1904764,GO:…	Prp19 complex|ATP binding|nucleus|spliceosomal complex|nucleolus|cytoplasm|lysosome|autophagosome|cytosol|plasma membrane|mRNA processing|response to unfolded protein|axo-dendritic transport|RNA splicing|vesicle-mediated transport|ATPase activity|axon|dendrite|heat shock protein binding|cellular response to heat|cellular response to unfolded protein|protein refolding|melanosome|ATPase activity, c…	ko04010,ko04915,ko04141,ko03040,ko04612,ko04213,ko04144	MAPK signaling pathway|Estrogen signaling pathway|Protein processing in endoplasmic reticulum|Spliceosome|Antigen processing and presentation|Longevity regulating pathway - multiple species|Endocytosis
CLTC	1	1.22061089266366	1.86591796690732e-15	1.41756453543045e-13	ENSSSCG00000022659	protein_coding	clathrin heavy chain				ko04144,ko04961,ko04142,ko04721	Endocytosis|Endocrine and other factor-regulated calcium reabsorption|Lysosome|Synaptic vesicle cycle
ATP5ME	1	2.57722463957342	6.20827856850537e-07	1.73614156497694e-05	ENSSSCG00000023903	protein_coding	ATP synthase membrane subunit e		GO:0000276,GO:0005753,GO:0015078,GO:0015986,GO:0016887	mitochondrial proton-transporting ATP synthase complex, coupling factor F(o)|mitochondrial proton-transporting ATP synthase complex|proton transmembrane transporter activity|ATP synthesis coupled proton transport|ATPase activity	ko00190	Oxidative phosphorylation
C1QBP	1	2.72403126895173	5.88408407380932e-07	1.65417933592165e-05	ENSSSCG00000035048	protein_coding	complement C1q binding protein		GO:0000122,GO:0001849,GO:0003714,GO:0003729,GO:0005540,GO:0005576,GO:0005634,GO:0005730,GO:0005737,GO:0005739,GO:0005759,GO:0005829,GO:0005886,GO:0006397,GO:0006915,GO:0006958,GO:0008134,GO:0008380,GO:0008494,GO:0009986,GO:0014065,GO:0030449,GO:0030984,GO:0031690,GO:0032689,GO:0032695,GO:0032991,GO:0039534,GO:0039536,GO:0042256,GO:0043065,GO:0045087,GO:0045785,GO:0048025,GO:0050687,GO:0051897,GO:…	negative regulation of transcription by RNA polymerase II|complement component C1q binding|transcription corepressor activity|mRNA binding|hyaluronic acid binding|extracellular region|nucleus|nucleolus|cytoplasm|mitochondrion|mitochondrial matrix|cytosol|plasma membrane|mRNA processing|apoptotic process|complement activation, classical pathway|transcription factor binding|RNA splicing|translation…
LLPH	1	1.52897161189385	0.000202458516905956	0.00318857174601937	ENSSSCG00000031580	protein_coding	LLP homolog, long-term synaptic facilitation factor		GO:0001099,GO:0005694,GO:0005730,GO:0060999,GO:0097484	basal RNA polymerase II transcription machinery binding|chromosome|nucleolus|positive regulation of dendritic spine development|dendrite extension
PSMA3	1	1.8072968298649	9.1572941702948e-05	0.00156670746587542	ENSSSCG00000005072	protein_coding	proteasome 20S subunit alpha 3		GO:0004175,GO:0004298,GO:0005634,GO:0005737,GO:0005839,GO:0010498,GO:0010499,GO:0019773,GO:0031625,GO:0043161,GO:0045202,GO:0052548	endopeptidase activity|threonine-type endopeptidase activity|nucleus|cytoplasm|proteasome core complex|proteasomal protein catabolic process|proteasomal ubiquitin-independent protein catabolic process|proteasome core complex, alpha-subunit complex|ubiquitin protein ligase binding|proteasome-mediated ubiquitin-dependent protein catabolic process|synapse|regulation of endopeptidase activity	ko03050	Proteasome
CCT4	1	1.94695972790215	0.00016947454997614	0.00272835213957552	ENSSSCG00000008377	protein_coding	chaperonin containing TCP1 subunit 4		GO:0002199,GO:0003723,GO:0005524,GO:0005654,GO:0005813,GO:0005829,GO:0005832,GO:0005874,GO:0006457,GO:0007339,GO:0032212,GO:0042470,GO:0042995,GO:0044297,GO:0050821,GO:0051082,GO:0051973,GO:0070062,GO:0090666,GO:1901998,GO:1904851,GO:1904871,GO:1904874	zona pellucida receptor complex|RNA binding|ATP binding|nucleoplasm|centrosome|cytosol|chaperonin-containing T-complex|microtubule|protein folding|binding of sperm to zona pellucida|positive regulation of telomere maintenance via telomerase|melanosome|cell projection|cell body|protein stabilization|unfolded protein binding|positive regulation of telomerase activity|extracellular exosome|scaRNA lo…
PRDX1	1	1.68046777585028	3.55431956881253e-11	1.8901871466945e-09	ENSSSCG00000003914	protein_coding	peroxiredoxin 1		GO:0005634,GO:0005829,GO:0006979,GO:0008283,GO:0008379,GO:0019430,GO:0030101,GO:0032872,GO:0034101,GO:0042267,GO:0042744,GO:0042802,GO:0043209,GO:0045454,GO:1901222	nucleus|cytosol|response to oxidative stress|cell proliferation|thioredoxin peroxidase activity|removal of superoxide radicals|natural killer cell activation|regulation of stress-activated MAPK cascade|erythrocyte homeostasis|natural killer cell mediated cytotoxicity|hydrogen peroxide catabolic process|identical protein binding|myelin sheath|cell redox homeostasis|regulation of NIK/NF-kappaB sign…	ko04146	Peroxisome
ENSSSCG00000000405	1	2.11850396956495	3.59280246876585e-08	1.24472465986298e-06	ENSSSCG00000000405	protein_coding	ATP synthase F1 subunit beta		GO:0001525,GO:0005524,GO:0005753,GO:0005886,GO:0006629,GO:0006933,GO:0009986,GO:0015986,GO:0016887,GO:0042288,GO:0042645,GO:0043209,GO:0043532,GO:0043536,GO:0045261,GO:0046933,GO:0046961,GO:0051453	angiogenesis|ATP binding|mitochondrial proton-transporting ATP synthase complex|plasma membrane|lipid metabolic process|negative regulation of cell adhesion involved in substrate-bound cell migration|cell surface|ATP synthesis coupled proton transport|ATPase activity|MHC class I protein binding|mitochondrial nucleoid|myelin sheath|angiostatin binding|positive regulation of blood vessel endothelia…	ko00190	Oxidative phosphorylation
NME1	1	2.0779805535428	1.81248138424086e-07	5.59310019423184e-06	ENSSSCG00000038348	protein_coding	NME/NM23 nucleoside diphosphate kinase 1		GO:0004550,GO:0005524,GO:0005634,GO:0005737,GO:0005886,GO:0006183,GO:0006228,GO:0006241,GO:0006897,GO:0007399,GO:0030154,GO:0046872	nucleoside diphosphate kinase activity|ATP binding|nucleus|cytoplasm|plasma membrane|GTP biosynthetic process|UTP biosynthetic process|CTP biosynthetic process|endocytosis|nervous system development|cell differentiation|metal ion binding	ko00230,ko00240	Purine metabolism|Pyrimidine metabolism
NDUFAB1	1	1.60798757650024	1.65615442476601e-05	0.000344040204332251	ENSSSCG00000010795	protein_coding	NADH:ubiquinone oxidoreductase subunit AB1		GO:0000035,GO:0000036,GO:0005654,GO:0005739,GO:0005747,GO:0005762,GO:0005829,GO:0009245,GO:0009249,GO:0031177,GO:0032981,GO:0055114	acyl binding|acyl carrier activity|nucleoplasm|mitochondrion|mitochondrial respiratory chain complex I|mitochondrial large ribosomal subunit|cytosol|lipid A biosynthetic process|protein lipoylation|phosphopantetheine binding|mitochondrial respiratory chain complex I assembly|oxidation-reduction process	ko00190	Oxidative phosphorylation
SSBP1	1	1.43855811514611	3.72876993379695e-05	0.00071069067702955	ENSSSCG00000016488	protein_coding	single stranded DNA binding protein 1		GO:0003682,GO:0003697,GO:0005739,GO:0006264,GO:0009295,GO:0042645,GO:0051096	chromatin binding|single-stranded DNA binding|mitochondrion|mitochondrial DNA replication|nucleoid|mitochondrial nucleoid|positive regulation of helicase activity	ko03430,ko03030,ko03440	Mismatch repair|DNA replication|Homologous recombination
ENSSSCG00000026233	1	1.54920044282146	0.000722553799371305	0.00947216377581742	ENSSSCG00000026233	protein_coding	RNA polymerase III subunit G		GO:0003899,GO:0005634,GO:0005654,GO:0005666,GO:0005829,GO:0006359,GO:0006383,GO:0008283,GO:0032728,GO:0045087,GO:0045089,GO:0051607	DNA-directed 5'-3' RNA polymerase activity|nucleus|nucleoplasm|RNA polymerase III complex|cytosol|regulation of transcription by RNA polymerase III|transcription by RNA polymerase III|cell proliferation|positive regulation of interferon-beta production|innate immune response|positive regulation of innate immune response|defense response to virus	ko00230,ko00240,ko03020,ko04623	Purine metabolism|Pyrimidine metabolism|RNA polymerase|Cytosolic DNA-sensing pathway
PPID	1	1.28200490721405	3.5519676820876e-05	0.000681106879807999	ENSSSCG00000008878	protein_coding	peptidylprolyl isomerase D		GO:0000122,GO:0000413,GO:0003755,GO:0005634,GO:0005654,GO:0005730,GO:0005737,GO:0005739,GO:0005829,GO:0006457,GO:0006915,GO:0008134,GO:0015031,GO:0016018,GO:0030331,GO:0030544,GO:0034389,GO:0042026,GO:0043065,GO:0043066,GO:0045070,GO:0050714,GO:0051082,GO:0051879,GO:0051881,GO:0061077,GO:0065003,GO:0071492	negative regulation of transcription by RNA polymerase II|protein peptidyl-prolyl isomerization|peptidyl-prolyl cis-trans isomerase activity|nucleus|nucleoplasm|nucleolus|cytoplasm|mitochondrion|cytosol|protein folding|apoptotic process|transcription factor binding|protein transport|cyclosporin A binding|estrogen receptor binding|Hsp70 protein binding|lipid droplet organization|protein refolding|…
FAM98A	1	1.41813247676241	0.000176642653031258	0.00282380449545159	ENSSSCG00000008508	protein_coding	family with sequence similarity 98 member A		GO:0006479,GO:0008276,GO:0008284,GO:0010628,GO:0032418,GO:1900029	protein methylation|protein methyltransferase activity|positive regulation of cell proliferation|positive regulation of gene expression|lysosome localization|positive regulation of ruffle assembly
DCTPP1	1	1.4247302617997	1.1414816272669e-09	5.0237787259079e-08	ENSSSCG00000007795	protein_coding	dCTP pyrophosphatase 1		GO:0001887,GO:0004756,GO:0005524,GO:0005737,GO:0016260,GO:0070329	selenium compound metabolic process|selenide, water dikinase activity|ATP binding|cytoplasm|selenocysteine biosynthetic process|tRNA seleno-modification	ko00450	Selenocompound metabolism
CCT3	1	1.53707002338488	0.000519112872246378	0.00713959203777476	ENSSSCG00000006487	protein_coding	chaperonin containing TCP1 subunit 3		GO:0002199,GO:0005524,GO:0005832,GO:0005874,GO:0005886,GO:0006457,GO:0007339,GO:0032212,GO:0043209,GO:0044297,GO:0046931,GO:0050821,GO:0051082,GO:1901998,GO:1904851	zona pellucida receptor complex|ATP binding|chaperonin-containing T-complex|microtubule|plasma membrane|protein folding|binding of sperm to zona pellucida|positive regulation of telomere maintenance via telomerase|myelin sheath|cell body|pore complex assembly|protein stabilization|unfolded protein binding|toxin transport|positive regulation of establishment of protein localization to telomere
TCP1	1	1.2499422924141	1.17124124367266e-07	3.75597644252336e-06	ENSSSCG00000004048	protein_coding	t-complex 1		GO:0005524,GO:0005815,GO:0005832,GO:0006457,GO:0051082	ATP binding|microtubule organizing center|chaperonin-containing T-complex|protein folding|unfolded protein binding
KARS1	1	0.9468233475067	1.584638966973e-05	0.000330691040929852	ENSSSCG00000002704	protein_coding	lysyl-tRNA synthetase 1		GO:0000049,GO:0000187,GO:0002276,GO:0002741,GO:0003877,GO:0004824,GO:0005524,GO:0005615,GO:0005634,GO:0005737,GO:0005739,GO:0005829,GO:0005886,GO:0006430,GO:0008285,GO:0010165,GO:0010759,GO:0015966,GO:0016597,GO:0017101,GO:0033209,GO:0042803,GO:0043032,GO:0045893,GO:0070371,GO:0070374,GO:1900017,GO:1900745,GO:1905050	tRNA binding|activation of MAPK activity|basophil activation involved in immune response|positive regulation of cytokine secretion involved in immune response|ATP adenylyltransferase activity|lysine-tRNA ligase activity|ATP binding|extracellular space|nucleus|cytoplasm|mitochondrion|cytosol|plasma membrane|lysyl-tRNA aminoacylation|negative regulation of cell proliferation|response to X-ray|posit…	ko00970	Aminoacyl-tRNA biosynthesis
CYC1	1	1.35549437751792	6.50135695825582e-06	0.000146915933303135	ENSSSCG00000031918	protein_coding	cytochrome c1, heme protein, mitochondrial		GO:0005739,GO:0005743,GO:0005750,GO:0006122,GO:0016021,GO:0020037,GO:0042776,GO:0045153,GO:0046872	mitochondrion|mitochondrial inner membrane|mitochondrial respiratory chain complex III|mitochondrial electron transport, ubiquinol to cytochrome c|integral component of membrane|heme binding|mitochondrial ATP synthesis coupled proton transport|electron transporter, transferring electrons within CoQH2-cytochrome c reductase complex activity|metal ion binding	ko00190,ko02020,ko04260	Oxidative phosphorylation|Two-component system|Cardiac muscle contraction
TRAM1	1	1.05125372686423	1.22517249709565e-15	9.48854466925436e-14	ENSSSCG00000006193	protein_coding	translocation associated membrane protein 1		GO:0005791,GO:0006616,GO:0030176	rough endoplasmic reticulum|SRP-dependent cotranslational protein targeting to membrane, translocation|integral component of endoplasmic reticulum membrane	ko04141	Protein processing in endoplasmic reticulum
ENSSSCG00000012178	1	1.57340222521473	0	0	ENSSSCG00000012178	protein_coding	eukaryotic translation initiation factor 2 subunit 3		GO:0001731,GO:0003743,GO:0003924,GO:0005525,GO:0005737,GO:0005829,GO:0005850,GO:0006413,GO:0008135	formation of translation preinitiation complex|translation initiation factor activity|GTPase activity|GTP binding|cytoplasm|cytosol|eukaryotic translation initiation factor 2 complex|translational initiation|translation factor activity, RNA binding
HSPH1	1	1.8531198015655	6.11417076301902e-06	0.000139350686218865	ENSSSCG00000009334	protein_coding	heat shock protein family H (Hsp110) member 1		GO:0000774,GO:0005524,GO:0005634,GO:0005654,GO:0005829,GO:0005874,GO:0032991,GO:0043014,GO:0051085	adenyl-nucleotide exchange factor activity|ATP binding|nucleus|nucleoplasm|cytosol|microtubule|protein-containing complex|alpha-tubulin binding|chaperone cofactor-dependent protein refolding	ko04141	Protein processing in endoplasmic reticulum
ENSSSCG00000037509	1	1.43950851982254	0	0	ENSSSCG00000037509	protein_coding	eukaryotic translation initiation factor 1A, Y-linked		GO:0003723,GO:0003743,GO:0005829,GO:0006413,GO:0008135	RNA binding|translation initiation factor activity|cytosol|translational initiation|translation factor activity, RNA binding	ko03013	RNA transport
ARHGAP18	1	2.18783373419597	3.02390435085848e-05	0.000591580257677452	ENSSSCG00000004205	protein_coding	Rho GTPase activating protein 18		GO:0005096,GO:0005737,GO:0005829,GO:0005886,GO:0007264,GO:0008360,GO:0016607,GO:0030833,GO:0032956,GO:0045296,GO:0051056,GO:2000145	GTPase activator activity|cytoplasm|cytosol|plasma membrane|small GTPase mediated signal transduction|regulation of cell shape|nuclear speck|regulation of actin filament polymerization|regulation of actin cytoskeleton organization|cadherin binding|regulation of small GTPase mediated signal transduction|regulation of cell motility
PABPC1	1	1.18816822370759	2.49809695440633e-05	0.000499118832944253	ENSSSCG00000006063	protein_coding	poly(A) binding protein cytoplasmic 1		GO:0000184,GO:0003723,GO:0003730,GO:0005634,GO:0005681,GO:0005737,GO:0005829,GO:0006397,GO:0008143,GO:0008266,GO:0008380,GO:0010494,GO:0031047,GO:0060213,GO:1900153,GO:1990904,GO:2000623	nuclear-transcribed mRNA catabolic process, nonsense-mediated decay|RNA binding|mRNA 3'-UTR binding|nucleus|spliceosomal complex|cytoplasm|cytosol|mRNA processing|poly(A) binding|poly(U) RNA binding|RNA splicing|cytoplasmic stress granule|gene silencing by RNA|positive regulation of nuclear-transcribed mRNA poly(A) tail shortening|positive regulation of nuclear-transcribed mRNA catabolic process,…	ko03018,ko03015,ko03013	RNA degradation|mRNA surveillance pathway|RNA transport
CANX	1	1.96769623429781	3.69858078549798e-09	1.49764360030038e-07	ENSSSCG00000014020	protein_coding	calnexin		GO:0005509,GO:0005783,GO:0005789,GO:0006457,GO:0016021,GO:0030246,GO:0042470,GO:0048488,GO:0051082,GO:0072583,GO:0098793	calcium ion binding|endoplasmic reticulum|endoplasmic reticulum membrane|protein folding|integral component of membrane|carbohydrate binding|melanosome|synaptic vesicle endocytosis|unfolded protein binding|clathrin-dependent endocytosis|presynapse	ko04612,ko04141,ko04918,ko04145	Antigen processing and presentation|Protein processing in endoplasmic reticulum|Thyroid hormone synthesis|Phagosome
MTDH	1	1.54343864482273	6.34175510441461e-09	2.48285548308787e-07	ENSSSCG00000006084	protein_coding	metadherin		GO:0000122,GO:0001085,GO:0001650,GO:0003713,GO:0003723,GO:0003725,GO:0005634,GO:0005737,GO:0005783,GO:0005789,GO:0005923,GO:0010508,GO:0016021,GO:0016324,GO:0016604,GO:0031663,GO:0031965,GO:0043066,GO:0043123,GO:0045766,GO:0046581,GO:0048471,GO:0051059,GO:0051092,GO:0051897,GO:0070830	negative regulation of transcription by RNA polymerase II|RNA polymerase II transcription factor binding|fibrillar center|transcription coactivator activity|RNA binding|double-stranded RNA binding|nucleus|cytoplasm|endoplasmic reticulum|endoplasmic reticulum membrane|bicellular tight junction|positive regulation of autophagy|integral component of membrane|apical plasma membrane|nuclear body|lipop…
YBX3	1	2.68971539069191	1.58980256547195e-05	0.000331551766399208	ENSSSCG00000000633	protein_coding	Y-box binding protein 3	CSD	GO:0000122,GO:0000977,GO:0000981,GO:0001227,GO:0001701,GO:0003690,GO:0003700,GO:0003714,GO:0003723,GO:0003730,GO:0005634,GO:0005737,GO:0005829,GO:0005923,GO:0007283,GO:0008584,GO:0009409,GO:0009566,GO:0017048,GO:0046622,GO:0048471,GO:0048642,GO:0060546,GO:0070935,GO:0071356,GO:0071474,GO:1902219,GO:1905538,GO:2000767	negative regulation of transcription by RNA polymerase II|RNA polymerase II regulatory region sequence-specific DNA binding|DNA-binding transcription factor activity, RNA polymerase II-specific|DNA-binding transcription repressor activity, RNA polymerase II-specific|in utero embryonic development|double-stranded DNA binding|DNA-binding transcription factor activity|transcription corepressor activ…	ko04530	Tight junction
TIMM21	1	0.983016665563669	3.34479811918668e-05	0.000647608121280392	ENSSSCG00000032494	protein_coding	translocase of inner mitochondrial membrane 21		GO:0005744,GO:0016021,GO:0030150,GO:0032981,GO:0033617	TIM23 mitochondrial import inner membrane translocase complex|integral component of membrane|protein import into mitochondrial matrix|mitochondrial respiratory chain complex I assembly|mitochondrial respiratory chain complex IV assembly
TMEM50A	1	0.797547680714063	3.54296129440404e-05	0.000680197406629627	ENSSSCG00000024267	protein_coding	transmembrane protein 50A
ARHGDIB	1	0.866190198491007	7.24408001296865e-06	0.000162206389511441	ENSSSCG00000033337	protein_coding	Rho GDP dissociation inhibitor beta		GO:0003924,GO:0005094,GO:0005096,GO:0005829,GO:0007266,GO:0016020,GO:0035023,GO:0048365,GO:1901164,GO:2000249	GTPase activity|Rho GDP-dissociation inhibitor activity|GTPase activator activity|cytosol|Rho protein signal transduction|membrane|regulation of Rho protein signal transduction|Rac GTPase binding|negative regulation of trophoblast cell migration|regulation of actin cytoskeleton reorganization	ko04722,ko04962	Neurotrophin signaling pathway|Vasopressin-regulated water reabsorption
PPP1CB	1	1.01184834729649	5.28362669315317e-05	0.00097058123503242	ENSSSCG00000008540	protein_coding	protein phosphatase 1 catalytic subunit beta		GO:0000164,GO:0004722,GO:0005634,GO:0005977,GO:0007049,GO:0030155,GO:0046872,GO:0050115,GO:0051301,GO:0072357	protein phosphatase type 1 complex|protein serine/threonine phosphatase activity|nucleus|glycogen metabolic process|cell cycle|regulation of cell adhesion|metal ion binding|myosin-light-chain-phosphatase activity|cell division|PTW/PP1 phosphatase complex	ko00564,ko00592,ko04977,ko00591,ko00565,ko00590	Glycerophospholipid metabolism|alpha-Linolenic acid metabolism|Vitamin digestion and absorption|Linoleic acid metabolism|Ether lipid metabolism|Arachidonic acid metabolism
ENSSSCG00000006061	1	1.93231020222386	2.82029438088396e-05	0.00055344374603472	ENSSSCG00000006061	protein_coding	zinc finger protein 706		GO:0003964,GO:0004519,GO:0006310,GO:0046872	RNA-directed DNA polymerase activity|endonuclease activity|DNA recombination|metal ion binding
SNU13	1	1.33760075455754	0.000269736331874707	0.0040636198665997	ENSSSCG00000000058	protein_coding	small nuclear ribonucleoprotein 13		GO:0000398,GO:0000470,GO:0000492,GO:0001651,GO:0003723,GO:0005634,GO:0005654,GO:0005690,GO:0005730,GO:0006364,GO:0007338,GO:0030621,GO:0030622,GO:0031428,GO:0032040,GO:0032991,GO:0034511,GO:0034512,GO:0046540,GO:0051117,GO:0071005	mRNA splicing, via spliceosome|maturation of LSU-rRNA|box C/D snoRNP assembly|dense fibrillar component|RNA binding|nucleus|nucleoplasm|U4atac snRNP|nucleolus|rRNA processing|single fertilization|U4 snRNA binding|U4atac snRNA binding|box C/D snoRNP complex|small-subunit processome|protein-containing complex|U3 snoRNA binding|box C/D snoRNA binding|U4/U6 x U5 tri-snRNP complex|ATPase binding|U2-ty…	ko03008,ko03040	Ribosome biogenesis in eukaryotes|Spliceosome
DAD1	1	1.486782082873	5.78069145509603e-10	2.66162053317755e-08	ENSSSCG00000002050	protein_coding	defender against cell death 1		GO:0003964,GO:0006310,GO:0009036,GO:0032197,GO:0032199,GO:0046872,GO:0090305	RNA-directed DNA polymerase activity|DNA recombination|type II site-specific deoxyribonuclease activity|transposition, RNA-mediated|reverse transcription involved in RNA-mediated transposition|metal ion binding|nucleic acid phosphodiester bond hydrolysis
SEC61G	1	1.72846551261403	3.67309203706353e-13	2.33934173091064e-11	ENSSSCG00000035434	protein_coding	SEC61 translocon subunit gamma		GO:0005789,GO:0005829,GO:0008565,GO:0015450,GO:0016020,GO:0016021,GO:0045047	endoplasmic reticulum membrane|cytosol|protein transporter activity|P-P-bond-hydrolysis-driven protein transmembrane transporter activity|membrane|integral component of membrane|protein targeting to ER	ko04145,ko04141,ko03060	Phagosome|Protein processing in endoplasmic reticulum|Protein export
SMARCE1	1	0.906921181773613	0.000408077362783583	0.00579222975609367	ENSSSCG00000039137	protein_coding	SWI/SNF related, matrix associated, actin dependent regulator of chromatin, subfamily e, member 1		GO:0000228,GO:0000790,GO:0000981,GO:0003677,GO:0003682,GO:0003713,GO:0003723,GO:0005634,GO:0005654,GO:0006337,GO:0006338,GO:0006357,GO:0008080,GO:0016514,GO:0016922,GO:0022008,GO:0032991,GO:0043044,GO:0045892,GO:0047485,GO:0071564,GO:0071565	nuclear chromosome|nuclear chromatin|DNA-binding transcription factor activity, RNA polymerase II-specific|DNA binding|chromatin binding|transcription coactivator activity|RNA binding|nucleus|nucleoplasm|nucleosome disassembly|chromatin remodeling|regulation of transcription by RNA polymerase II|N-acetyltransferase activity|SWI/SNF complex|nuclear receptor binding|neurogenesis|protein-containing …
SKP1	1	0.970184656342142	1.32448138899232e-08	4.9778035524107e-07	ENSSSCG00000038628	protein_coding	S-phase kinase associated protein 1		GO:0005829,GO:0016567,GO:0019005,GO:0031146,GO:0031467	cytosol|protein ubiquitination|SCF ubiquitin ligase complex|SCF-dependent proteasomal ubiquitin-dependent protein catabolic process|Cul7-RING ubiquitin ligase complex	ko04114,ko04141,ko04110,ko04341,ko04350,ko04120,ko04111,ko04710,ko04310	Oocyte meiosis|Protein processing in endoplasmic reticulum|Cell cycle|Hedgehog signaling pathway - fly|TGF-beta signaling pathway|Ubiquitin mediated proteolysis|Cell cycle - yeast|Circadian rhythm|Wnt signaling pathway
ROMO1	1	1.01363831496154	2.58979128448722e-09	1.07878668806029e-07	ENSSSCG00000007308	protein_coding	reactive oxygen species modulator 1		GO:0001302,GO:0005739,GO:0005744,GO:0008284,GO:0016021,GO:0030150,GO:0031640,GO:0034614,GO:0042742,GO:0045039,GO:0050829,GO:0050830,GO:0051715,GO:0061844,GO:2000379	replicative cell aging|mitochondrion|TIM23 mitochondrial import inner membrane translocase complex|positive regulation of cell proliferation|integral component of membrane|protein import into mitochondrial matrix|killing of cells of other organism|cellular response to reactive oxygen species|defense response to bacterium|protein import into mitochondrial inner membrane|defense response to Gram-ne…
SPCS3	1	1.22480568136315	2.99786307014415e-11	1.62128499732474e-09	ENSSSCG00000015769	protein_coding	signal peptidase complex subunit 3		GO:0005783,GO:0005787,GO:0005789,GO:0006465,GO:0006508,GO:0008233,GO:0016021,GO:0031090,GO:0045047	endoplasmic reticulum|signal peptidase complex|endoplasmic reticulum membrane|signal peptide processing|proteolysis|peptidase activity|integral component of membrane|organelle membrane|protein targeting to ER	ko03060	Protein export
COPB1	1	1.08305926425148	3.82109076228998e-06	9.15340570894509e-05	ENSSSCG00000013392	protein_coding	COPI coat complex subunit beta 1		GO:0000139,GO:0005198,GO:0005793,GO:0005829,GO:0005886,GO:0006886,GO:0006888,GO:0006891,GO:0030126	Golgi membrane|structural molecule activity|endoplasmic reticulum-Golgi intermediate compartment|cytosol|plasma membrane|intracellular protein transport|ER to Golgi vesicle-mediated transport|intra-Golgi vesicle-mediated transport|COPI vesicle coat
UFM1	1	1.12150545570156	3.62378807551763e-08	1.25409793832556e-06	ENSSSCG00000045890	protein_coding	ubiquitin fold modifier 1		GO:0001654,GO:0002009,GO:0005604,GO:0005886,GO:0007154,GO:0007155,GO:0007507,GO:0016021,GO:0042733,GO:0046872,GO:0048839,GO:0070062	eye development|morphogenesis of an epithelium|basement membrane|plasma membrane|cell communication|cell adhesion|heart development|integral component of membrane|embryonic digit morphogenesis|metal ion binding|inner ear development|extracellular exosome
NET1	1	0.930389826448296	3.26566352638798e-09	1.33549865877825e-07	ENSSSCG00000023105	protein_coding	neuroepithelial cell transforming 1
CDC42EP3	1	0.921339055227366	7.1173713137462e-05	0.00126307610611242	ENSSSCG00000021359	protein_coding	CDC42 effector protein 3		GO:0005519,GO:0005737,GO:0005829,GO:0005886,GO:0007165,GO:0007266,GO:0008360,GO:0012505,GO:0015629,GO:0017049,GO:0030838,GO:0031274	cytoskeletal regulatory protein binding|cytoplasm|cytosol|plasma membrane|signal transduction|Rho protein signal transduction|regulation of cell shape|endomembrane system|actin cytoskeleton|GTP-Rho binding|positive regulation of actin filament polymerization|positive regulation of pseudopodium assembly
PRPF31	1	0.651825964188982	0.000250478257871511	0.00382221915455006	ENSSSCG00000003263	protein_coding	pre-mRNA processing factor 31		GO:0000244,GO:0000398,GO:0005634,GO:0005687,GO:0005690,GO:0015030,GO:0016607,GO:0030621,GO:0030622,GO:0043021,GO:0046540,GO:0070990,GO:0071005,GO:0071166,GO:0071339	spliceosomal tri-snRNP complex assembly|mRNA splicing, via spliceosome|nucleus|U4 snRNP|U4atac snRNP|Cajal body|nuclear speck|U4 snRNA binding|U4atac snRNA binding|ribonucleoprotein complex binding|U4/U6 x U5 tri-snRNP complex|snRNP binding|U2-type precatalytic spliceosome|ribonucleoprotein complex localization|MLL1 complex	ko03040	Spliceosome
RBM38	1	0.737093153016724	0.000109147416539483	0.00183588601314803	ENSSSCG00000007504	protein_coding	RNA binding motif protein 38		GO:0003723,GO:0003729,GO:0003730,GO:0005634,GO:0005829,GO:0006397,GO:0006977,GO:0006978,GO:0007049,GO:0007050,GO:0008285,GO:0008380,GO:0010830,GO:0030154,GO:0043484,GO:0070935,GO:1990904	RNA binding|mRNA binding|mRNA 3'-UTR binding|nucleus|cytosol|mRNA processing|DNA damage response, signal transduction by p53 class mediator resulting in cell cycle arrest|DNA damage response, signal transduction by p53 class mediator resulting in transcription of p21 class mediator|cell cycle|cell cycle arrest|negative regulation of cell proliferation|RNA splicing|regulation of myotube differenti…
ENSSSCG00000035204	1	0.840956632197043	0.000127077356784859	0.00210966925093199	ENSSSCG00000035204	protein_coding	protein pitchfork-like		GO:0005802,GO:0030030,GO:0031344,GO:0031410,GO:0033674,GO:0036064	trans-Golgi network|cell projection organization|regulation of cell projection organization|cytoplasmic vesicle|positive regulation of kinase activity|ciliary basal body
PRPF19	1	0.790420664312804	5.26898442126083e-07	1.49309729052922e-05	ENSSSCG00000013107	protein_coding	pre-mRNA processing factor 19		GO:0000244,GO:0000245,GO:0000349,GO:0000398,GO:0000974,GO:0001833,GO:0004842,GO:0005634,GO:0005662,GO:0005737,GO:0005811,GO:0005819,GO:0006303,GO:0008610,GO:0010498,GO:0016607,GO:0034450,GO:0034613,GO:0035861,GO:0042802,GO:0048026,GO:0061630,GO:0070534,GO:0071006,GO:0071007,GO:0071013,GO:0072422	spliceosomal tri-snRNP complex assembly|spliceosomal complex assembly|generation of catalytic spliceosome for first transesterification step|mRNA splicing, via spliceosome|Prp19 complex|inner cell mass cell proliferation|ubiquitin-protein transferase activity|nucleus|DNA replication factor A complex|cytoplasm|lipid droplet|spindle|double-strand break repair via nonhomologous end joining|lipid bio…	ko04120,ko03040	Ubiquitin mediated proteolysis|Spliceosome
NUP93	1	0.952681614347403	1.6658853985815e-05	0.000345611646930679	ENSSSCG00000025830	protein_coding	nucleoporin 93		GO:0005635,GO:0005643,GO:0006606,GO:0006998,GO:0016973,GO:0017056,GO:0031965,GO:0034399,GO:0051292,GO:0060391,GO:0060395,GO:0072001,GO:0072015,GO:0090521,GO:1903206	nuclear envelope|nuclear pore|protein import into nucleus|nuclear envelope organization|poly(A)+ mRNA export from nucleus|structural constituent of nuclear pore|nuclear membrane|nuclear periphery|nuclear pore complex assembly|positive regulation of SMAD protein signal transduction|SMAD protein signal transduction|renal system development|glomerular visceral epithelial cell development|glomerular …	ko03013	RNA transport
ENSSSCG00000014031	1	0.783921684782296	3.76922607712893e-06	9.04954594951316e-05	ENSSSCG00000014031	protein_coding	heterogeneous nuclear ribonucleoprotein A/B		GO:0001837,GO:0003723,GO:0003729,GO:0005634,GO:0005654,GO:0005737,GO:0043565,GO:0045893,GO:0090575,GO:1990837,GO:1990904	epithelial to mesenchymal transition|RNA binding|mRNA binding|nucleus|nucleoplasm|cytoplasm|sequence-specific DNA binding|positive regulation of transcription, DNA-templated|RNA polymerase II transcription factor complex|sequence-specific double-stranded DNA binding|ribonucleoprotein complex
ENSSSCG00000010099	1	0.902322016718674	2.23316855215251e-07	6.8122315642526e-06	ENSSSCG00000010099	protein_coding	tubulin alpha-3 chain		GO:0000226,GO:0000278,GO:0003924,GO:0005200,GO:0005525,GO:0005737,GO:0005874,GO:0007017	microtubule cytoskeleton organization|mitotic cell cycle|GTPase activity|structural constituent of cytoskeleton|GTP binding|cytoplasm|microtubule|microtubule-based process	ko04540,ko04210,ko04145	Gap junction|Apoptosis|Phagosome
METTL21A	1	0.872343621211907	9.24690769943594e-12	5.31622217790274e-10	ENSSSCG00000036466	protein_coding	methyltransferase like 21A		GO:0005737,GO:0006479,GO:0016279	cytoplasm|protein methylation|protein-lysine N-methyltransferase activity
RAB7A	1	0.694521680791539	0.000168166779580333	0.00270866512006525	ENSSSCG00000011615	protein_coding	RAB7A, member RAS oncogene family				ko04144,ko04145	Endocytosis|Phagosome
NSUN5	1	0.824302325651143	7.00762984424519e-06	0.000157575372142478	ENSSSCG00000007704	protein_coding	NOP2/Sun RNA methyltransferase 5		GO:0003723,GO:0005634,GO:0005730,GO:0008168,GO:0070475	RNA binding|nucleus|nucleolus|methyltransferase activity|rRNA base methylation
NREP	1	1.3030384711214	3.085459576429e-19	3.08623335939487e-17	ENSSSCG00000034993	protein_coding	neuronal regeneration related protein		GO:0005737	cytoplasm
GADD45G	1	0.779413482510583	8.02906267030588e-13	5.01352899577534e-11	ENSSSCG00000035249	protein_coding	growth arrest and DNA damage inducible gamma		GO:0000185,GO:0005634,GO:0005737,GO:0006915,GO:0007275,GO:0030154,GO:0043065,GO:0046330,GO:0051726,GO:1900745	activation of MAPKKK activity|nucleus|cytoplasm|apoptotic process|multicellular organism development|cell differentiation|positive regulation of apoptotic process|positive regulation of JNK cascade|regulation of cell cycle|positive regulation of p38MAPK cascade	ko04068,ko04115,ko04210,ko04010,ko04110	FoxO signaling pathway|p53 signaling pathway|Apoptosis|MAPK signaling pathway|Cell cycle
ENSSSCG00000025485	1	0.974440341819292	5.00470093230948e-05	0.000925202765632277	ENSSSCG00000025485	protein_coding	chromosome 4 C1orf162 homolog		GO:0016021	integral component of membrane
GRHPR	1	0.940951723800075	4.33745066182496e-06	0.000102442172995937	ENSSSCG00000005349	protein_coding	glyoxylate and hydroxypyruvate reductase		GO:0005737,GO:0005782,GO:0005829,GO:0007588,GO:0008465,GO:0016616,GO:0016618,GO:0030267,GO:0031406,GO:0034641,GO:0042803,GO:0043648,GO:0046487,GO:0051259,GO:0051287,GO:0055114,GO:0070062,GO:0070402	cytoplasm|peroxisomal matrix|cytosol|excretion|glycerate dehydrogenase activity|oxidoreductase activity, acting on the CH-OH group of donors, NAD or NADP as acceptor|hydroxypyruvate reductase activity|glyoxylate reductase (NADP) activity|carboxylic acid binding|cellular nitrogen compound metabolic process|protein homodimerization activity|dicarboxylic acid metabolic process|glyoxylate metabolic p…	ko00260,ko00630,ko00620	Glycine, serine and threonine metabolism|Glyoxylate and dicarboxylate metabolism|Pyruvate metabolism
TMEM101	1	0.937504948234584	0.000335378121373314	0.0049110808154106	ENSSSCG00000017371	protein_coding	transmembrane protein 101		GO:0016021	integral component of membrane
SEC13	1	0.947419183326631	0.000575786051823439	0.00780135088814534	ENSSSCG00000011572	protein_coding	SEC13 homolog, nuclear pore and COPII coat complex component		GO:0000139,GO:0000776,GO:0005198,GO:0005635,GO:0005654,GO:0005765,GO:0005789,GO:0030127,GO:0030433,GO:0031080,GO:0031081,GO:0032527,GO:0042802,GO:0043547,GO:0045893,GO:0051028,GO:0061700,GO:0070971,GO:0072659,GO:0090110,GO:0090114,GO:1904263	Golgi membrane|kinetochore|structural molecule activity|nuclear envelope|nucleoplasm|lysosomal membrane|endoplasmic reticulum membrane|COPII vesicle coat|ubiquitin-dependent ERAD pathway|nuclear pore outer ring|nuclear pore distribution|protein exit from endoplasmic reticulum|identical protein binding|positive regulation of GTPase activity|positive regulation of transcription, DNA-templated|mRNA …	ko04141,ko03013,ko04150	Protein processing in endoplasmic reticulum|RNA transport|mTOR signaling pathway
HNRNPK	1	0.892595690667181	5.36304737104151e-12	3.15145700764627e-10	ENSSSCG00000022760	protein_coding	heterogeneous nuclear ribonucleoprotein K		GO:0000790,GO:0000978,GO:0001077,GO:0002102,GO:0003723,GO:0005654,GO:0006397,GO:0008380,GO:0010494,GO:0010988,GO:0019904,GO:0030054,GO:0042802,GO:0042995,GO:0043066,GO:0045716,GO:0048025,GO:0048260,GO:0071013,GO:0072369,GO:1902165	nuclear chromatin|RNA polymerase II proximal promoter sequence-specific DNA binding|proximal promoter DNA-binding transcription activator activity, RNA polymerase II-specific|podosome|RNA binding|nucleoplasm|mRNA processing|RNA splicing|cytoplasmic stress granule|regulation of low-density lipoprotein particle clearance|protein domain specific binding|cell junction|identical protein binding|cell p…	ko03040	Spliceosome
FADS3	1	1.16472525973095	6.60983439710552e-08	2.18556057971858e-06	ENSSSCG00000013073	protein_coding	fatty acid desaturase 3		GO:0005789,GO:0006633,GO:0016021,GO:0016491	endoplasmic reticulum membrane|fatty acid biosynthetic process|integral component of membrane|oxidoreductase activity
IDH2	1	0.856398071966174	3.00899703081525e-08	1.05606053971931e-06	ENSSSCG00000001852	protein_coding	isocitrate dehydrogenase (NADP(+)) 2		GO:0000287,GO:0004450,GO:0005739,GO:0005743,GO:0005777,GO:0005829,GO:0006097,GO:0006099,GO:0006102,GO:0006103,GO:0006739,GO:0042803,GO:0051287	magnesium ion binding|isocitrate dehydrogenase (NADP+) activity|mitochondrion|mitochondrial inner membrane|peroxisome|cytosol|glyoxylate cycle|tricarboxylic acid cycle|isocitrate metabolic process|2-oxoglutarate metabolic process|NADP metabolic process|protein homodimerization activity|NAD binding	ko01200,ko04146,ko00020,ko00720,ko01210,ko01230,ko00480	Carbon metabolism|Peroxisome|Citrate cycle (TCA cycle)|Carbon fixation pathways in prokaryotes|2-Oxocarboxylic acid metabolism|Biosynthesis of amino acids|Glutathione metabolism
ACTR3	1	0.864493590787409	0.000418674113370809	0.00592419228799813	ENSSSCG00000015710	protein_coding	actin related protein 3		GO:0003779,GO:0005200,GO:0005524,GO:0005634,GO:0005737,GO:0005829,GO:0005885,GO:0005903,GO:0005911,GO:0005925,GO:0007163,GO:0008356,GO:0015629,GO:0016020,GO:0016344,GO:0030027,GO:0033206,GO:0034314,GO:0035861,GO:0038096,GO:0045944,GO:0048013,GO:0051653,GO:0060271,GO:0061024,GO:0070062,GO:0070358,GO:0071346	actin binding|structural constituent of cytoskeleton|ATP binding|nucleus|cytoplasm|cytosol|Arp2/3 protein complex|brush border|cell-cell junction|focal adhesion|establishment or maintenance of cell polarity|asymmetric cell division|actin cytoskeleton|membrane|meiotic chromosome movement towards spindle pole|lamellipodium|meiotic cytokinesis|Arp2/3 complex-mediated actin nucleation|site of double-…
MCM3	1	1.02753589939822	9.76059052717129e-07	2.62597742446021e-05	ENSSSCG00000025488	protein_coding	minichromosome maintenance complex component 3		GO:0003677,GO:0004386,GO:0005524,GO:0005634,GO:0006270,GO:0007049,GO:0042555	DNA binding|helicase activity|ATP binding|nucleus|DNA replication initiation|cell cycle|MCM complex	ko04113,ko04111,ko03030,ko04110	Meiosis - yeast|Cell cycle - yeast|DNA replication|Cell cycle
MFAP1	1	0.938395587154778	1.79842501156715e-08	6.64168348021814e-07	ENSSSCG00000040383	protein_coding	microfibril associated protein 1		GO:0000398,GO:0001527,GO:0003723,GO:0005576,GO:0005634,GO:0071005	mRNA splicing, via spliceosome|microfibril|RNA binding|extracellular region|nucleus|U2-type precatalytic spliceosome
TERF2IP	1	0.959133597712023	0.000203661578523521	0.00320593667860312	ENSSSCG00000002703	protein_coding	TERF2 interacting protein		GO:0000781,GO:0001933,GO:0005634,GO:0005635,GO:0005737,GO:0005829,GO:0006355,GO:0010569,GO:0010833,GO:0016604,GO:0019902,GO:0030870,GO:0032205,GO:0033138,GO:0043123,GO:0048239,GO:0051092,GO:0070187,GO:0070198,GO:0098505,GO:1901224,GO:1901985	chromosome, telomeric region|negative regulation of protein phosphorylation|nucleus|nuclear envelope|cytoplasm|cytosol|regulation of transcription, DNA-templated|regulation of double-strand break repair via homologous recombination|telomere maintenance via telomere lengthening|nuclear body|phosphatase binding|Mre11 complex|negative regulation of telomere maintenance|positive regulation of peptidy…
EHD3	1	1.01632379932374	5.0059125762511e-07	1.42742322147471e-05	ENSSSCG00000035987	protein_coding	EH domain containing 3		GO:0001881,GO:0003676,GO:0005509,GO:0005524,GO:0005525,GO:0005634,GO:0005737,GO:0005829,GO:0005925,GO:0007596,GO:0010008,GO:0015031,GO:0020018,GO:0030139,GO:0032456,GO:0034498,GO:0043209,GO:0048471,GO:0051260,GO:0055038,GO:0055117,GO:0060271,GO:0072659,GO:0086036,GO:0090160,GO:1901387,GO:1903358,GO:1903779	receptor recycling|nucleic acid binding|calcium ion binding|ATP binding|GTP binding|nucleus|cytoplasm|cytosol|focal adhesion|blood coagulation|endosome membrane|protein transport|ciliary pocket membrane|endocytic vesicle|endocytic recycling|early endosome to Golgi transport|myelin sheath|perinuclear region of cytoplasm|protein homooligomerization|recycling endosome membrane|regulation of cardiac …	ko04144	Endocytosis
ARPC5L	1	0.89839509584005	4.46789277808754e-18	4.15631261700342e-16	ENSSSCG00000005596	protein_coding	actin related protein 2/3 complex subunit 5 like		GO:0005737,GO:0005885,GO:0016477,GO:0034314,GO:0042995,GO:0051015,GO:0098978	cytoplasm|Arp2/3 protein complex|cell migration|Arp2/3 complex-mediated actin nucleation|cell projection|actin filament binding|glutamatergic synapse	ko04144,ko04810,ko04666	Endocytosis|Regulation of actin cytoskeleton|Fc gamma R-mediated phagocytosis
CDC42	1	0.756910442921075	7.6978084026802e-09	2.97003229156856e-07	ENSSSCG00000003520	protein_coding	cell division cycle 42		GO:0003924,GO:0005525,GO:0005737,GO:0005815,GO:0005886,GO:0005938,GO:0006897,GO:0006911,GO:0007015,GO:0007163,GO:0007266,GO:0008360,GO:0016020,GO:0019901,GO:0030031,GO:0030036,GO:0030496,GO:0031258,GO:0032467,GO:0032488,GO:0034329,GO:0042995,GO:0043005,GO:0043197,GO:0045198,GO:0051233,GO:0051489,GO:0051491,GO:0051988,GO:0060997,GO:0072686,GO:0099563,GO:1900026	GTPase activity|GTP binding|cytoplasm|microtubule organizing center|plasma membrane|cell cortex|endocytosis|phagocytosis, engulfment|actin filament organization|establishment or maintenance of cell polarity|Rho protein signal transduction|regulation of cell shape|membrane|protein kinase binding|cell projection assembly|actin cytoskeleton organization|midbody|lamellipodium membrane|positive regula…	ko04722,ko04810,ko04520,ko04670,ko04370,ko04360,ko04015,ko04660,ko04014,ko04510,ko04010,ko04062,ko04912,ko04530,ko04666,ko04011,ko04144	Neurotrophin signaling pathway|Regulation of actin cytoskeleton|Adherens junction|Leukocyte transendothelial migration|VEGF signaling pathway|Axon guidance|Rap1 signaling pathway|T cell receptor signaling pathway|Ras signaling pathway|Focal adhesion|MAPK signaling pathway|Chemokine signaling pathway|GnRH signaling pathway|Tight junction|Fc gamma R-mediated phagocytosis|MAPK signaling pathway - ye…
H3-3A	1	0.672242365412756	8.96554786219314e-56	3.07605055039633e-53	ENSSSCG00000023971	protein_coding	H3 histone, family 3A		GO:0000786,GO:0005634,GO:0006334,GO:0031492,GO:0046982	nucleosome|nucleus|nucleosome assembly|nucleosomal DNA binding|protein heterodimerization activity
ARL5A	1	0.864856970490134	1.29305420193745e-10	6.45677206188109e-09	ENSSSCG00000031541	protein_coding	ADP ribosylation factor like GTPase 5A		GO:0005525,GO:0005737,GO:0005802,GO:0006886,GO:0016192,GO:1903292	GTP binding|cytoplasm|trans-Golgi network|intracellular protein transport|vesicle-mediated transport|protein localization to Golgi membrane
RBM8A	1	0.796160151499669	2.32427187431344e-05	0.000467314851705062	ENSSSCG00000028509	protein_coding	RNA binding motif protein 8A		GO:0000184,GO:0000381,GO:0003729,GO:0005634,GO:0005737,GO:0006397,GO:0006417,GO:0008380,GO:0016607,GO:0030425,GO:0035145,GO:0043025,GO:0051028,GO:0071013	nuclear-transcribed mRNA catabolic process, nonsense-mediated decay|regulation of alternative mRNA splicing, via spliceosome|mRNA binding|nucleus|cytoplasm|mRNA processing|regulation of translation|RNA splicing|nuclear speck|dendrite|exon-exon junction complex|neuronal cell body|mRNA transport|catalytic step 2 spliceosome	ko04080,ko04912	Neuroactive ligand-receptor interaction|GnRH signaling pathway
ENSSSCG00000012916	1	0.722997164985838	1.07078191850442e-13	7.19294935908193e-12	ENSSSCG00000012916	protein_coding	DNA polymerase delta 4, accessory subunit		GO:0001938,GO:0003887,GO:0006260,GO:0006261,GO:0006281,GO:0043625	positive regulation of endothelial cell proliferation|DNA-directed DNA polymerase activity|DNA replication|DNA-dependent DNA replication|DNA repair|delta DNA polymerase complex	ko03030,ko03430,ko03440,ko03420,ko00230,ko00240,ko03410	DNA replication|Mismatch repair|Homologous recombination|Nucleotide excision repair|Purine metabolism|Pyrimidine metabolism|Base excision repair
PIH1D1	1	0.726710968663392	0.000440449252874181	0.00619931837702222	ENSSSCG00000003169	protein_coding	PIH1 domain containing 1		GO:0000492,GO:0005737,GO:0006364,GO:0097255	box C/D snoRNP assembly|cytoplasm|rRNA processing|R2TP complex
GFER	1	0.738879959847283	4.57886124162652e-05	0.000853900084733016	ENSSSCG00000008035	protein_coding	growth factor, augmenter of liver regeneration		GO:0005576,GO:0005739,GO:0005758,GO:0005829,GO:0008083,GO:0015035,GO:0016971,GO:0050660	extracellular region|mitochondrion|mitochondrial intermembrane space|cytosol|growth factor activity|protein disulfide oxidoreductase activity|flavin-linked sulfhydryl oxidase activity|flavin adenine dinucleotide binding
PNKD	1	0.766432519274873	9.67008791411804e-05	0.00164825408741281	ENSSSCG00000029002	protein_coding	PNKD metallo-beta-lactamase domain containing		GO:0004416,GO:0005739,GO:0016020,GO:0019243,GO:0032225,GO:0042053,GO:0046872,GO:0046929,GO:0050884	hydroxyacylglutathione hydrolase activity|mitochondrion|membrane|methylglyoxal catabolic process to D-lactate via S-lactoyl-glutathione|regulation of synaptic transmission, dopaminergic|regulation of dopamine metabolic process|metal ion binding|negative regulation of neurotransmitter secretion|neuromuscular process controlling posture
ARPC1B	1	0.677484755863465	1.25355791879114e-13	8.3678924838468e-12	ENSSSCG00000007625	protein_coding	actin related protein 2/3 complex subunit 1B		GO:0005200,GO:0005634,GO:0005829,GO:0005885,GO:0034314,GO:0051015	structural constituent of cytoskeleton|nucleus|cytosol|Arp2/3 protein complex|Arp2/3 complex-mediated actin nucleation|actin filament binding	ko04144,ko04810,ko04666	Endocytosis|Regulation of actin cytoskeleton|Fc gamma R-mediated phagocytosis
SLC35B3	1	0.665230843031744	1.75443076532348e-09	7.54452518328056e-08	ENSSSCG00000001033	protein_coding	solute carrier family 35 member B3		GO:0000139,GO:0016021,GO:0055085	Golgi membrane|integral component of membrane|transmembrane transport
CLTA	1	0.906001481410165	1.18482338246754e-19	1.19637166100551e-17	ENSSSCG00000037131	protein_coding	clathrin light chain A		GO:0005198,GO:0005819,GO:0005829,GO:0005886,GO:0006886,GO:0007049,GO:0016020,GO:0019886,GO:0030118,GO:0030125,GO:0030130,GO:0030132,GO:0030672,GO:0031410,GO:0032050,GO:0032588,GO:0032802,GO:0034383,GO:0036020,GO:0042277,GO:0044877,GO:0045334,GO:0048268,GO:0051020,GO:0051301,GO:0061024,GO:0071439,GO:0072583,GO:0098835,GO:0099631	structural molecule activity|spindle|cytosol|plasma membrane|intracellular protein transport|cell cycle|membrane|antigen processing and presentation of exogenous peptide antigen via MHC class II|clathrin coat|clathrin vesicle coat|clathrin coat of trans-Golgi network vesicle|clathrin coat of coated pit|synaptic vesicle membrane|cytoplasmic vesicle|clathrin heavy chain binding|trans-Golgi network …	ko04144,ko04961,ko04142,ko04721	Endocytosis|Endocrine and other factor-regulated calcium reabsorption|Lysosome|Synaptic vesicle cycle
THRAP3	1	0.847674096629783	9.80932708119055e-06	0.000214822243312717	ENSSSCG00000029954	protein_coding	thyroid hormone receptor associated protein 3
SRSF1	1	1.06937536078077	1.42412392403383e-15	1.09496255826678e-13	ENSSSCG00000017626	protein_coding	serine and arginine rich splicing factor 1		GO:0000381,GO:0003723,GO:0005737,GO:0016607,GO:0045292	regulation of alternative mRNA splicing, via spliceosome|RNA binding|cytoplasm|nuclear speck|mRNA cis splicing, via spliceosome	ko03040	Spliceosome
CRK	1	1.23795207841919	6.1625385883534e-15	4.54120741979631e-13	ENSSSCG00000038989	protein_coding	CRK proto-oncogene, adaptor protein		GO:0001784,GO:0001878,GO:0005070,GO:0005159,GO:0005829,GO:0005886,GO:0007257,GO:0008092,GO:0008360,GO:0014911,GO:0015629,GO:0017124,GO:0019899,GO:0019904,GO:0030674,GO:0032956,GO:0032991,GO:0035020,GO:0035728,GO:0042169,GO:0042542,GO:0043087,GO:0043393,GO:0043621,GO:0045121,GO:0045953,GO:0046875,GO:0048013,GO:0051270,GO:0061045,GO:0061847,GO:0071538,GO:0071560,GO:0071732,GO:0097110,GO:1900026,GO:…	phosphotyrosine residue binding|response to yeast|SH3/SH2 adaptor activity|insulin-like growth factor receptor binding|cytosol|plasma membrane|activation of JUN kinase activity|cytoskeletal protein binding|regulation of cell shape|positive regulation of smooth muscle cell migration|actin cytoskeleton|SH3 domain binding|enzyme binding|protein domain specific binding|protein binding, bridging|regul…	ko04062,ko04722,ko04910,ko04010,ko04015,ko04810,ko04012,ko04666,ko04510	Chemokine signaling pathway|Neurotrophin signaling pathway|Insulin signaling pathway|MAPK signaling pathway|Rap1 signaling pathway|Regulation of actin cytoskeleton|ErbB signaling pathway|Fc gamma R-mediated phagocytosis|Focal adhesion
MEF2B	1	1.0099860405124	1.35593447738209e-06	3.53762529062204e-05	ENSSSCG00000030351	protein_coding	myocyte enhancer factor 2B	SRF	GO:0000790,GO:0000978,GO:0000981,GO:0001077,GO:0001205,GO:0003700,GO:0005634,GO:0005667,GO:0007517,GO:0042826,GO:0045944,GO:0046983	nuclear chromatin|RNA polymerase II proximal promoter sequence-specific DNA binding|DNA-binding transcription factor activity, RNA polymerase II-specific|proximal promoter DNA-binding transcription activator activity, RNA polymerase II-specific|distal enhancer DNA-binding transcription activator activity, RNA polymerase II-specific|DNA-binding transcription factor activity|nucleus|transcription f…	ko04022	cGMP-PKG signaling pathway
ENSSSCG00000000406	1	1.46496836308736	7.17119497280733e-09	2.77692341252835e-07	ENSSSCG00000000406	protein_coding	prostaglandin E synthase 3		GO:0000723,GO:0000781,GO:0001516,GO:0003720,GO:0005634,GO:0005654,GO:0005697,GO:0005737,GO:0005829,GO:0006457,GO:0006805,GO:0007004,GO:0007165,GO:0019371,GO:0032991,GO:0042327,GO:0050220,GO:0050821,GO:0051082,GO:0051085,GO:0051087,GO:0051131,GO:0051879,GO:0051973,GO:0070182,GO:0101031,GO:1900034,GO:1905323	telomere maintenance|chromosome, telomeric region|prostaglandin biosynthetic process|telomerase activity|nucleus|nucleoplasm|telomerase holoenzyme complex|cytoplasm|cytosol|protein folding|xenobiotic metabolic process|telomere maintenance via telomerase|signal transduction|cyclooxygenase pathway|protein-containing complex|positive regulation of phosphorylation|prostaglandin-E synthase activity|pr…	ko00590	Arachidonic acid metabolism
EIF4A1	1	1.26977895654957	3.98575691099301e-25	4.91032940216081e-23	ENSSSCG00000017957	protein_coding	eukaryotic translation initiation factor 4A1		GO:0003743,GO:0004004,GO:0005524	translation initiation factor activity|ATP-dependent RNA helicase activity|ATP binding	ko03013	RNA transport
DNAJA2	1	1.38189598992342	5.5330951150577e-06	0.000127472923416073	ENSSSCG00000002846	protein_coding	DnaJ heat shock protein family (Hsp40) member A2		GO:0001671,GO:0005524,GO:0005829,GO:0009408,GO:0016020,GO:0031072,GO:0042026,GO:0046872,GO:0051082,GO:0051087	ATPase activator activity|ATP binding|cytosol|response to heat|membrane|heat shock protein binding|protein refolding|metal ion binding|unfolded protein binding|chaperone binding
ENSSSCG00000038359	1	1.36439794631335	9.56423167980397e-11	4.82872633606306e-09	ENSSSCG00000038359	protein_coding	eukaryotic translation initiation factor 5A		GO:0003746,GO:0005642,GO:0005643,GO:0005789,GO:0006406,GO:0006452,GO:0006915,GO:0007204,GO:0007568,GO:0008284,GO:0010666,GO:0017070,GO:0030425,GO:0043022,GO:0043025,GO:0043066,GO:0045202,GO:0045901,GO:0045905,GO:0047485,GO:0051149,GO:0097067,GO:2000379	translation elongation factor activity|annulate lamellae|nuclear pore|endoplasmic reticulum membrane|mRNA export from nucleus|translational frameshifting|apoptotic process|positive regulation of cytosolic calcium ion concentration|aging|positive regulation of cell proliferation|positive regulation of cardiac muscle cell apoptotic process|U6 snRNA binding|dendrite|ribosome binding|neuronal cell bo…
TUFM	1	0.90118266080563	0.000405277771289287	0.00576531570499268	ENSSSCG00000007803	protein_coding	Tu translation elongation factor, mitochondrial		GO:0003746,GO:0003924,GO:0005525,GO:0005739,GO:0005743,GO:0005759,GO:0006414,GO:0042645,GO:0043209,GO:0070125	translation elongation factor activity|GTPase activity|GTP binding|mitochondrion|mitochondrial inner membrane|mitochondrial matrix|translational elongation|mitochondrial nucleoid|myelin sheath|mitochondrial translational elongation
ENSSSCG00000007188	1	1.10502271452617	5.92458969304168e-05	0.00107349124318895	ENSSSCG00000007188	protein_coding	FKBP prolyl isomerase 1A		GO:0000413,GO:0001933,GO:0003007,GO:0003755,GO:0005528,GO:0005737,GO:0005829,GO:0006936,GO:0007183,GO:0008144,GO:0016020,GO:0016529,GO:0019221,GO:0019855,GO:0030018,GO:0031000,GO:0031312,GO:0031398,GO:0032092,GO:0032515,GO:0032880,GO:0032925,GO:0033017,GO:0042098,GO:0042110,GO:0042803,GO:0043123,GO:0044325,GO:0046332,GO:0048185,GO:0050776,GO:0051209,GO:0051280,GO:0055010,GO:0060314,GO:0060315,GO:…	protein peptidyl-prolyl isomerization|negative regulation of protein phosphorylation|heart morphogenesis|peptidyl-prolyl cis-trans isomerase activity|FK506 binding|cytoplasm|cytosol|muscle contraction|SMAD protein complex assembly|drug binding|membrane|sarcoplasmic reticulum|cytokine-mediated signaling pathway|calcium channel inhibitor activity|Z disc|response to caffeine|extrinsic component of o…
YWHAZ	1	0.92348649618832	1.84733919097543e-28	2.63146870114482e-26	ENSSSCG00000006062	protein_coding	tyrosine 3-monooxygenase/tryptophan 5-monooxygenase activation protein zeta		GO:0003723,GO:0005615,GO:0005634,GO:0005654,GO:0005737,GO:0005739,GO:0005829,GO:0005925,GO:0006605,GO:0007165,GO:0008039,GO:0008134,GO:0019221,GO:0019901,GO:0019904,GO:0030168,GO:0031625,GO:0031982,GO:0042470,GO:0042802,GO:0043066,GO:0043488,GO:0044325,GO:0045296,GO:0051683,GO:0061024,GO:0070062,GO:0072562,GO:0090128,GO:0090168,GO:0098686,GO:0098978,GO:1900740	RNA binding|extracellular space|nucleus|nucleoplasm|cytoplasm|mitochondrion|cytosol|focal adhesion|protein targeting|signal transduction|synaptic target recognition|transcription factor binding|cytokine-mediated signaling pathway|protein kinase binding|protein domain specific binding|platelet activation|ubiquitin protein ligase binding|vesicle|melanosome|identical protein binding|negative regulat…	ko04391,ko04212,ko04114,ko04110,ko04390,ko04151,ko04013	Hippo signaling pathway - fly|Longevity regulating pathway - worm|Oocyte meiosis|Cell cycle|Hippo signaling pathway|PI3K-Akt signaling pathway|MAPK signaling pathway - fly
ENSSSCG00000000097	1	0.947887258231166	8.98556666806478e-15	6.47204201455104e-13	ENSSSCG00000000097	protein_coding	translocase of outer mitochondrial membrane 22		GO:0005794,GO:0005814,GO:0016607,GO:0030178,GO:0036064,GO:0045444,GO:0055007,GO:0060271,GO:0090090,GO:1905349	Golgi apparatus|centriole|nuclear speck|negative regulation of Wnt signaling pathway|ciliary basal body|fat cell differentiation|cardiac muscle cell differentiation|cilium assembly|negative regulation of canonical Wnt signaling pathway|ciliary transition zone assembly
HNRNPA1	1	1.10421933009539	1.05708242880827e-62	4.2161732673018e-60	ENSSSCG00000000288	protein_coding	heterogeneous nuclear ribonucleoprotein A1		GO:0003723,GO:0003729,GO:0005681,GO:0005737,GO:0006397,GO:0008380,GO:0051028,GO:1990904	RNA binding|mRNA binding|spliceosomal complex|cytoplasm|mRNA processing|RNA splicing|mRNA transport|ribonucleoprotein complex	ko03040	Spliceosome
TOMM40	1	0.918412081561819	0.000256533799393715	0.00389784784335936	ENSSSCG00000003089	protein_coding	translocase of outer mitochondrial membrane 40		GO:0005739,GO:0005741,GO:0005742,GO:0005743,GO:0005829,GO:0006626,GO:0006811,GO:0008320,GO:0015288,GO:0016021,GO:0030150,GO:0031307,GO:0046930	mitochondrion|mitochondrial outer membrane|mitochondrial outer membrane translocase complex|mitochondrial inner membrane|cytosol|protein targeting to mitochondrion|ion transport|protein transmembrane transporter activity|porin activity|integral component of membrane|protein import into mitochondrial matrix|integral component of mitochondrial outer membrane|pore complex
LIX1	1	1.70596894733736	0.000407568540329593	0.0057899810428282	ENSSSCG00000023396	protein_coding	limb and CNS expressed 1		GO:0005737,GO:0006914,GO:0097352	cytoplasm|autophagy|autophagosome maturation
PRXL2A	1	1.04875969671273	9.70343453201872e-05	0.00165305493351657	ENSSSCG00000010340	protein_coding	peroxiredoxin like 2A		GO:0005576,GO:0005737,GO:0016209,GO:0045670,GO:0055114	extracellular region|cytoplasm|antioxidant activity|regulation of osteoclast differentiation|oxidation-reduction process
GTPBP4	1	1.07732036249066	5.25896720119881e-05	0.000967722753493954	ENSSSCG00000028602	protein_coding	GTP binding protein 4		GO:0000079,GO:0000463,GO:0001649,GO:0003723,GO:0003924,GO:0005525,GO:0005634,GO:0005730,GO:0005737,GO:0005794,GO:0005829,GO:0008156,GO:0008285,GO:0016020,GO:0022408,GO:0030336,GO:0031397,GO:0031965,GO:0033342,GO:0048471,GO:0050821	regulation of cyclin-dependent protein serine/threonine kinase activity|maturation of LSU-rRNA from tricistronic rRNA transcript (SSU-rRNA, 5.8S rRNA, LSU-rRNA)|osteoblast differentiation|RNA binding|GTPase activity|GTP binding|nucleus|nucleolus|cytoplasm|Golgi apparatus|cytosol|negative regulation of DNA replication|negative regulation of cell proliferation|membrane|negative regulation of cell-c…	ko03008	Ribosome biogenesis in eukaryotes
AP2S1	1	0.718751683953223	3.2833064480443e-07	9.67459350644252e-06	ENSSSCG00000003106	protein_coding	adaptor related protein complex 2 subunit sigma 1		GO:0006886,GO:0006897,GO:0008565,GO:0030122	intracellular protein transport|endocytosis|protein transporter activity|AP-2 adaptor complex	ko04961,ko04144,ko04721	Endocrine and other factor-regulated calcium reabsorption|Endocytosis|Synaptic vesicle cycle
GNB2	1	0.725406742166242	1.87033529349495e-08	6.88335161993506e-07	ENSSSCG00000007669	protein_coding	G protein subunit beta 2		GO:0003924,GO:0005246,GO:0005615,GO:0005765,GO:0005829,GO:0005886,GO:0005925,GO:0006457,GO:0007186,GO:0016020,GO:0031982,GO:0032991,GO:0043209,GO:0044297,GO:0044877,GO:0048471,GO:0051020,GO:0070062	GTPase activity|calcium channel regulator activity|extracellular space|lysosomal membrane|cytosol|plasma membrane|focal adhesion|protein folding|G protein-coupled receptor signaling pathway|membrane|vesicle|protein-containing complex|myelin sheath|cell body|protein-containing complex binding|perinuclear region of cytoplasm|GTPase binding|extracellular exosome	ko04062,ko04725,ko04726,ko04723,ko04727,ko04728,ko04014,ko04151,ko04713,ko04724	Chemokine signaling pathway|Cholinergic synapse|Serotonergic synapse|Retrograde endocannabinoid signaling|GABAergic synapse|Dopaminergic synapse|Ras signaling pathway|PI3K-Akt signaling pathway|Circadian entrainment|Glutamatergic synapse
POP7	1	0.842610405558299	5.92101381957342e-20	6.0360290400942e-18	ENSSSCG00000007672	protein_coding	POP7 homolog, ribonuclease P/MRP subunit		GO:0000172,GO:0001682,GO:0003723,GO:0004526,GO:0005634,GO:0005654,GO:0005655,GO:0005737,GO:0008033,GO:0030681	ribonuclease MRP complex|tRNA 5'-leader removal|RNA binding|ribonuclease P activity|nucleus|nucleoplasm|nucleolar ribonuclease P complex|cytoplasm|tRNA processing|multimeric ribonuclease P complex	ko03008,ko03013	Ribosome biogenesis in eukaryotes|RNA transport
TSTD1	1	0.864236901052125	7.8623335275517e-12	4.55301884205299e-10	ENSSSCG00000006370	protein_coding	thiosulfate sulfurtransferase like domain containing 1		GO:0005737,GO:0005829,GO:0036464,GO:0048471,GO:0050337,GO:0070221	cytoplasm|cytosol|cytoplasmic ribonucleoprotein granule|perinuclear region of cytoplasm|thiosulfate-thiol sulfurtransferase activity|sulfide oxidation, using sulfide:quinone oxidoreductase
STOML2	1	0.78672510154104	9.75752654799087e-07	2.62597742446021e-05	ENSSSCG00000039782	protein_coding	stomatin like 2
ENSSSCG00000032003	1	1.07609100318745	7.84652723313539e-14	5.29317105612862e-12	ENSSSCG00000032003	protein_coding	glutathione S-transferase P-like		GO:0004364,GO:0005634,GO:0005739	glutathione transferase activity|nucleus|mitochondrion	ko00982,ko00480,ko00980	Drug metabolism - cytochrome P450|Glutathione metabolism|Metabolism of xenobiotics by cytochrome P450
PRMT1	1	0.855696838477496	1.61010439436449e-11	8.98168024744442e-10	ENSSSCG00000003189	protein_coding	protein arginine methyltransferase 1		GO:0001701,GO:0003723,GO:0005634,GO:0005654,GO:0005737,GO:0005829,GO:0006355,GO:0006479,GO:0006977,GO:0007166,GO:0008168,GO:0008170,GO:0008276,GO:0008284,GO:0008327,GO:0008469,GO:0016274,GO:0016571,GO:0018216,GO:0019899,GO:0019919,GO:0031175,GO:0034709,GO:0034969,GO:0035241,GO:0035242,GO:0042054,GO:0042802,GO:0043985,GO:0044020,GO:0045648,GO:0045652,GO:0045653,GO:0046985,GO:0048273,GO:0051260,GO:…	in utero embryonic development|RNA binding|nucleus|nucleoplasm|cytoplasm|cytosol|regulation of transcription, DNA-templated|protein methylation|DNA damage response, signal transduction by p53 class mediator resulting in cell cycle arrest|cell surface receptor signaling pathway|methyltransferase activity|N-methyltransferase activity|protein methyltransferase activity|positive regulation of cell pr…	ko04068,ko04922	FoxO signaling pathway|Glucagon signaling pathway
MRPS35	1	1.07003614912437	6.43889670910274e-06	0.000145710862548972	ENSSSCG00000000547	protein_coding	mitochondrial ribosomal protein S35		GO:0003735,GO:0005743,GO:0005763,GO:0032543	structural constituent of ribosome|mitochondrial inner membrane|mitochondrial small ribosomal subunit|mitochondrial translation
ENSSSCG00000005982	1	0.774385355547533	2.24853932394794e-05	0.000453230529049468	ENSSSCG00000005982	protein_coding	WDYHV motif containing 1		GO:0005634,GO:0005829,GO:0006464,GO:0070773	nucleus|cytosol|cellular protein modification process|protein-N-terminal glutamine amidohydrolase activity
NXT1	1	0.720565211353981	0.00068586655298454	0.00906232669329578	ENSSSCG00000007119	protein_coding	nuclear transport factor 2 like export factor 1		GO:0005737,GO:0006606,GO:0006913,GO:0008565,GO:0016607,GO:0044613,GO:0051028	cytoplasm|protein import into nucleus|nucleocytoplasmic transport|protein transporter activity|nuclear speck|nuclear pore central transport channel|mRNA transport	ko03008,ko03015,ko03013	Ribosome biogenesis in eukaryotes|mRNA surveillance pathway|RNA transport
ACOT13	1	0.801418857417101	0.000455924912414606	0.00638615105589343	ENSSSCG00000036411	protein_coding	acyl-CoA thioesterase 13		GO:0005634,GO:0005739,GO:0005819,GO:0005829,GO:0047617,GO:0051289,GO:0120163	nucleus|mitochondrion|spindle|cytosol|acyl-CoA hydrolase activity|protein homotetramerization|negative regulation of cold-induced thermogenesis
ENSSSCG00000035836	1	0.6671683060343	5.38737522768907e-09	2.14072688374972e-07	ENSSSCG00000035836	protein_coding	glutathione S-transferase theta-1		GO:0004364,GO:0005737,GO:0006749	glutathione transferase activity|cytoplasm|glutathione metabolic process	ko00982,ko00480,ko00980	Drug metabolism - cytochrome P450|Glutathione metabolism|Metabolism of xenobiotics by cytochrome P450
RPP21	1	0.784270045055482	3.72185562064813e-05	0.000709844406118593	ENSSSCG00000021130	protein_coding	ribonuclease P/MRP subunit p21		GO:0004526,GO:0005655,GO:0008033,GO:0046872	ribonuclease P activity|nucleolar ribonuclease P complex|tRNA processing|metal ion binding	ko03013	RNA transport
RPL15	1	0.790634217680004	5.96694378201757e-76	3.02211495550185e-73	ENSSSCG00000037030	protein_coding	ribosomal protein L15		GO:0002181,GO:0003723,GO:0003735,GO:0016020,GO:0022625,GO:0031672,GO:0045471	cytoplasmic translation|RNA binding|structural constituent of ribosome|membrane|cytosolic large ribosomal subunit|A band|response to ethanol	ko03010	Ribosome
EIF1	1	1.00081523614574	5.3541041013844e-32	8.76096172651146e-30	ENSSSCG00000017430	protein_coding	eukaryotic translation initiation factor 1		GO:0003723,GO:0003743,GO:0005634,GO:0005737,GO:0006446,GO:0008135,GO:0009048,GO:0016282,GO:0043024	RNA binding|translation initiation factor activity|nucleus|cytoplasm|regulation of translational initiation|translation factor activity, RNA binding|dosage compensation by inactivation of X chromosome|eukaryotic 43S preinitiation complex|ribosomal small subunit binding	ko03013	RNA transport
LGR5	1	2.70154498975527	0.000612798460779842	0.00823985389235702	ENSSSCG00000030511	protein_coding	leucine rich repeat containing G protein-coupled receptor 5		GO:0001942,GO:0004888,GO:0005887,GO:0007189,GO:0007190,GO:0008528,GO:0009755,GO:0009994,GO:0016500,GO:0032588,GO:0042127,GO:0048839,GO:0090263,GO:2001013	hair follicle development|transmembrane signaling receptor activity|integral component of plasma membrane|adenylate cyclase-activating G protein-coupled receptor signaling pathway|activation of adenylate cyclase activity|G protein-coupled peptide receptor activity|hormone-mediated signaling pathway|oocyte differentiation|protein-hormone receptor activity|trans-Golgi network membrane|regulation of…
ARPC3	1	0.740737825535328	8.4309835791095e-16	6.59886625730473e-14	ENSSSCG00000009821	protein_coding	actin related protein 2/3 complex subunit 3		GO:0003779,GO:0005200,GO:0005634,GO:0005829,GO:0005885,GO:0005925,GO:0015629,GO:0016020,GO:0030027,GO:0031941,GO:0034314,GO:0035861,GO:0038096,GO:0048013,GO:0061024,GO:0061850,GO:0070062,GO:0070358,GO:1990090	actin binding|structural constituent of cytoskeleton|nucleus|cytosol|Arp2/3 protein complex|focal adhesion|actin cytoskeleton|membrane|lamellipodium|filamentous actin|Arp2/3 complex-mediated actin nucleation|site of double-strand break|Fc-gamma receptor signaling pathway involved in phagocytosis|ephrin receptor signaling pathway|membrane organization|growth cone leading edge|extracellular exosome…	ko04144,ko04810,ko04666	Endocytosis|Regulation of actin cytoskeleton|Fc gamma R-mediated phagocytosis
OAZ1	1	0.900192666301025	6.01039995540492e-25	7.31984128920077e-23	ENSSSCG00000013460	protein_coding	Sus scrofa ornithine decarboxylase antizyme 1 (OAZ1), transcript variant 1, mRNA.		GO:0005634,GO:0005737,GO:0005829,GO:0006596,GO:0008073,GO:0045732,GO:0090316	nucleus|cytoplasm|cytosol|polyamine biosynthetic process|ornithine decarboxylase inhibitor activity|positive regulation of protein catabolic process|positive regulation of intracellular protein transport
RNF181	1	0.788280999731649	3.55186256380824e-07	1.04070551594117e-05	ENSSSCG00000008232	protein_coding	ring finger protein 181		GO:0005737,GO:0016567,GO:0046872,GO:0051865,GO:0061630	cytoplasm|protein ubiquitination|metal ion binding|protein autoubiquitination|ubiquitin protein ligase activity
ENSSSCG00000039071	1	0.809010353194477	3.52099790627145e-25	4.35457368966316e-23	ENSSSCG00000039071	protein_coding	chloride intracellular channel 1		GO:0005244,GO:0005254,GO:0005634,GO:0005737,GO:0005739,GO:0005886,GO:0031965,GO:0034707,GO:0034765,GO:0045669,GO:0048471,GO:0051726,GO:0051881,GO:0070062	voltage-gated ion channel activity|chloride channel activity|nucleus|cytoplasm|mitochondrion|plasma membrane|nuclear membrane|chloride channel complex|regulation of ion transmembrane transport|positive regulation of osteoblast differentiation|perinuclear region of cytoplasm|regulation of cell cycle|regulation of mitochondrial membrane potential|extracellular exosome
PSMD8	1	0.849979972139882	2.5770307064736e-05	0.000512004332392027	ENSSSCG00000036658	protein_coding	proteasome 26S subunit, non-ATPase 8		GO:0000502,GO:0005634,GO:0005654,GO:0005829,GO:0005838,GO:0008541,GO:0016579,GO:0022624,GO:0043161,GO:0043687	proteasome complex|nucleus|nucleoplasm|cytosol|proteasome regulatory particle|proteasome regulatory particle, lid subcomplex|protein deubiquitination|proteasome accessory complex|proteasome-mediated ubiquitin-dependent protein catabolic process|post-translational protein modification	ko03050	Proteasome
CFL1	1	0.809962653699656	5.57233282797195e-07	1.57346899004362e-05	ENSSSCG00000012974	protein_coding	cofilin 1		GO:0005737,GO:0007010,GO:0015629,GO:0016363,GO:0022604,GO:0030027,GO:0030042,GO:0031258,GO:0032587,GO:0051015	cytoplasm|cytoskeleton organization|actin cytoskeleton|nuclear matrix|regulation of cell morphogenesis|lamellipodium|actin filament depolymerization|lamellipodium membrane|ruffle membrane|actin filament binding	ko04666,ko04360,ko04810	Fc gamma R-mediated phagocytosis|Axon guidance|Regulation of actin cytoskeleton
MRPL57	1	0.790906290169654	3.04728820834702e-14	2.11375809025949e-12	ENSSSCG00000031280	protein_coding	mitochondrial ribosomal protein L57		GO:0003735,GO:0005743,GO:0005761,GO:0005762,GO:0006412,GO:0032543	structural constituent of ribosome|mitochondrial inner membrane|mitochondrial ribosome|mitochondrial large ribosomal subunit|translation|mitochondrial translation
SLC25A6	1	0.865190457650243	2.41179915360421e-44	5.70042128838543e-42	ENSSSCG00000033673	protein_coding	solute carrier family 25 member 6		GO:0005471,GO:0005743,GO:0006915,GO:0016021	ATP:ADP antiporter activity|mitochondrial inner membrane|apoptotic process|integral component of membrane	ko04020,ko04022	Calcium signaling pathway|cGMP-PKG signaling pathway
PPCS	1	0.824836042479978	0.00020401687147183	0.00320994592451832	ENSSSCG00000003966	protein_coding	phosphopantothenoylcysteine synthetase		GO:0004632,GO:0005829,GO:0009108,GO:0015937	phosphopantothenate--cysteine ligase activity|cytosol|coenzyme biosynthetic process|coenzyme A biosynthetic process	ko00770	Pantothenate and CoA biosynthesis
ZNF70	1	1.18256183621389	6.53538832598946e-19	6.37710002158018e-17	ENSSSCG00000010076	protein_coding	V-set pre-B cell surrogate light chain 3	zf-C2H2	GO:0000981,GO:0003677,GO:0005634,GO:0046872	DNA-binding transcription factor activity, RNA polymerase II-specific|DNA binding|nucleus|metal ion binding
BUD31	1	0.800863795858067	0.000199241379286042	0.00314411173603315	ENSSSCG00000007623	protein_coding	BUD31 homolog		GO:0000398,GO:0003700,GO:0005634,GO:0005654,GO:0005681,GO:0006357,GO:0030374,GO:0035257,GO:0071007,GO:2000825	mRNA splicing, via spliceosome|DNA-binding transcription factor activity|nucleus|nucleoplasm|spliceosomal complex|regulation of transcription by RNA polymerase II|nuclear receptor transcription coactivator activity|nuclear hormone receptor binding|U2-type catalytic step 2 spliceosome|positive regulation of androgen receptor activity	ko03040	Spliceosome
CIB1	1	0.744921113557162	7.01749348151905e-08	2.30839362895165e-06	ENSSSCG00000001858	protein_coding	calcium and integrin binding 1		GO:0001525,GO:0005509,GO:0005634,GO:0005815,GO:0006915,GO:0007049,GO:0007155,GO:0007229,GO:0007283,GO:0016324,GO:0030027,GO:0030154,GO:0030426,GO:0032433,GO:0032587,GO:0042383,GO:0048471,GO:0051301	angiogenesis|calcium ion binding|nucleus|microtubule organizing center|apoptotic process|cell cycle|cell adhesion|integrin-mediated signaling pathway|spermatogenesis|apical plasma membrane|lamellipodium|cell differentiation|growth cone|filopodium tip|ruffle membrane|sarcolemma|perinuclear region of cytoplasm|cell division
MRPL36	1	0.782686938177112	0.00035584176892675	0.00515631206308572	ENSSSCG00000040154	protein_coding	mitochondrial ribosomal protein L36		GO:0003735,GO:0005762,GO:0006412	structural constituent of ribosome|mitochondrial large ribosomal subunit|translation	ko03010	Ribosome
ENSSSCG00000037979	1	0.839497134939953	2.27765877886081e-05	0.000458520733854201	ENSSSCG00000037979	protein_coding	alanyl-tRNA synthetase domain containing 1		GO:0002196,GO:0003676,GO:0004813,GO:0005524,GO:0005737,GO:0006419,GO:0006450,GO:0046872	Ser-tRNA(Ala) hydrolase activity|nucleic acid binding|alanine-tRNA ligase activity|ATP binding|cytoplasm|alanyl-tRNA aminoacylation|regulation of translational fidelity|metal ion binding
PSMC3	1	0.767723229902939	1.29791181451996e-05	0.00027664509136742	ENSSSCG00000013239	protein_coding	proteasome 26S subunit, ATPase 3		GO:0000502,GO:0000932,GO:0001824,GO:0005524,GO:0005634,GO:0005737,GO:0008540,GO:0022624,GO:0030163,GO:0036402,GO:0042802,GO:0043921,GO:0045899,GO:0045944,GO:0048471	proteasome complex|P-body|blastocyst development|ATP binding|nucleus|cytoplasm|proteasome regulatory particle, base subcomplex|proteasome accessory complex|protein catabolic process|proteasome-activating ATPase activity|identical protein binding|modulation by host of viral transcription|positive regulation of RNA polymerase II transcriptional preinitiation complex assembly|positive regulation of …
NDUFA10	1	0.805832191206436	1.50424883163442e-05	0.000315773498156519	ENSSSCG00000016349	protein_coding	NADH:ubiquinone oxidoreductase subunit A10		GO:0005737,GO:0005739,GO:0005747,GO:0005759,GO:0006120,GO:0032981	cytoplasm|mitochondrion|mitochondrial respiratory chain complex I|mitochondrial matrix|mitochondrial electron transport, NADH to ubiquinone|mitochondrial respiratory chain complex I assembly	ko00190	Oxidative phosphorylation
DDX24	1	0.902198815364054	3.28070409873067e-08	1.14125634466667e-06	ENSSSCG00000002470	protein_coding	DEAD-box helicase 24		GO:0003723,GO:0004386,GO:0005524,GO:0005730	RNA binding|helicase activity|ATP binding|nucleolus
KIF22	1	0.759062605844611	0.000163939354328366	0.00264725552525784	ENSSSCG00000029509	protein_coding	kinesin family member 22		GO:0003677,GO:0003777,GO:0005524,GO:0005829,GO:0005874,GO:0006281,GO:0007018,GO:0007062,GO:0007080,GO:0008017,GO:0016607,GO:0051310,GO:0072686	DNA binding|microtubule motor activity|ATP binding|cytosol|microtubule|DNA repair|microtubule-based movement|sister chromatid cohesion|mitotic metaphase plate congression|microtubule binding|nuclear speck|metaphase plate congression|mitotic spindle
ADCY3	1	0.869966554769155	2.06805490848359e-07	6.33885648606093e-06	ENSSSCG00000008578	protein_coding	adenylate cyclase 3		GO:0003091,GO:0004016,GO:0005516,GO:0005524,GO:0005737,GO:0005794,GO:0005886,GO:0005887,GO:0005929,GO:0006171,GO:0007165,GO:0007186,GO:0007189,GO:0007193,GO:0007338,GO:0007340,GO:0007608,GO:0008355,GO:0016020,GO:0016021,GO:0030317,GO:0046872,GO:0071377,GO:1904322	renal water homeostasis|adenylate cyclase activity|calmodulin binding|ATP binding|cytoplasm|Golgi apparatus|plasma membrane|integral component of plasma membrane|cilium|cAMP biosynthetic process|signal transduction|G protein-coupled receptor signaling pathway|adenylate cyclase-activating G protein-coupled receptor signaling pathway|adenylate cyclase-inhibiting G protein-coupled receptor signaling…	ko04540,ko04727,ko04015,ko04211,ko04913,ko04611,ko04962,ko04914,ko04923,ko04916,ko04970,ko04261,ko04925,ko04911,ko04918,ko04713,ko04724,ko04976,ko04024,ko04725,ko04114,ko04723,ko04020,ko04912,ko04972,ko04022,ko04971,ko04062,ko04270,ko04750,ko04740,ko00230,ko04915,ko04072,ko04921,ko04213	Gap junction|GABAergic synapse|Rap1 signaling pathway|Longevity regulating pathway|Ovarian steroidogenesis|Platelet activation|Vasopressin-regulated water reabsorption|Progesterone-mediated oocyte maturation|Regulation of lipolysis in adipocytes|Melanogenesis|Salivary secretion|Adrenergic signaling in cardiomyocytes|Aldosterone synthesis and secretion|Insulin secretion|Thyroid hormone synthesis|C…
TAF10	1	0.89397372378706	4.67672418103507e-05	0.000870116123431294	ENSSSCG00000029630	protein_coding	TATA-box binding protein associated factor 10				ko03022	Basal transcription factors
ENSSSCG00000036122	1	0.786161088017762	3.14360433749851e-08	1.09864323330671e-06	ENSSSCG00000036122	protein_coding	steroid sulfatase				ko00140	Steroid hormone biosynthesis
TRH	1	0.928344459465934	0.000106665022278232	0.00179792262591328	ENSSSCG00000011596	protein_coding	thyrotropin releasing hormone				ko04080	Neuroactive ligand-receptor interaction
MED30	1	0.82688739988119	0.000690525874218061	0.00911597004325606	ENSSSCG00000033577	protein_coding	mediator complex subunit 30		GO:0003712,GO:0006367,GO:0016592,GO:0019827,GO:0030521,GO:0038023,GO:0045893,GO:0046966	transcription coregulator activity|transcription initiation from RNA polymerase II promoter|mediator complex|stem cell population maintenance|androgen receptor signaling pathway|signaling receptor activity|positive regulation of transcription, DNA-templated|thyroid hormone receptor binding	ko04919	Thyroid hormone signaling pathway
FAAP24	1	0.779983366372117	0.000240569989264301	0.00369424648722693	ENSSSCG00000040905	protein_coding	FA core complex associated protein 24		GO:0003677,GO:0003682,GO:0036297,GO:0043240	DNA binding|chromatin binding|interstrand cross-link repair|Fanconi anaemia nuclear complex	ko03460	Fanconi anemia pathway
EIF3M	1	0.864629449032669	2.00533845345512e-17	1.75786646628698e-15	ENSSSCG00000013315	protein_coding	eukaryotic translation initiation factor 3 subunit M		GO:0001732,GO:0002183,GO:0003743,GO:0005829,GO:0005852,GO:0006413,GO:0016282,GO:0031369,GO:0033290,GO:0071541	formation of cytoplasmic translation initiation complex|cytoplasmic translational initiation|translation initiation factor activity|cytosol|eukaryotic translation initiation factor 3 complex|translational initiation|eukaryotic 43S preinitiation complex|translation initiation factor binding|eukaryotic 48S preinitiation complex|eukaryotic translation initiation factor 3 complex, eIF3m
CGGBP1	1	0.839396533949422	1.73146573986464e-06	4.44827768338171e-05	ENSSSCG00000032182	protein_coding	CGG triplet repeat binding protein 1		GO:0000122,GO:0000977,GO:0001227,GO:0003690,GO:0005634,GO:0005654,GO:0042802	negative regulation of transcription by RNA polymerase II|RNA polymerase II regulatory region sequence-specific DNA binding|DNA-binding transcription repressor activity, RNA polymerase II-specific|double-stranded DNA binding|nucleus|nucleoplasm|identical protein binding
SLC4A4	1	1.25081991813053	1.78133711845053e-18	1.70176361603352e-16	ENSSSCG00000008943	protein_coding	solute carrier family 4 member 4		GO:0005452,GO:0005887,GO:0006814,GO:0008510,GO:0015701,GO:0016323,GO:0051453	inorganic anion exchanger activity|integral component of plasma membrane|sodium ion transport|sodium:bicarbonate symporter activity|bicarbonate transport|basolateral plasma membrane|regulation of intracellular pH	ko04972,ko04964,ko04976	Pancreatic secretion|Proximal tubule bicarbonate reclamation|Bile secretion
TTC9C	1	1.07967017059631	9.1311266900296e-05	0.00156390762439863	ENSSSCG00000035472	protein_coding	tetratricopeptide repeat domain 9C
RHNO1	1	0.796479696027098	1.66515445714412e-05	0.000345611646930679	ENSSSCG00000000738	protein_coding	RAD9-HUS1-RAD1 interacting nuclear orphan 1		GO:0000077,GO:0000725,GO:0005634,GO:0005694,GO:0007049,GO:0034644,GO:0070318,GO:0071479	DNA damage checkpoint|recombinational repair|nucleus|chromosome|cell cycle|cellular response to UV|positive regulation of G0 to G1 transition|cellular response to ionizing radiation
NT5DC1	1	1.61575166774191	3.89483523940832e-11	2.05992615441492e-09	ENSSSCG00000004435	protein_coding	5'-nucleotidase domain containing 1		GO:0008253,GO:0046872	5'-nucleotidase activity|metal ion binding
PLIN2	1	1.06442310334847	9.50124055164059e-05	0.00162120632899331	ENSSSCG00000035863	protein_coding	perilipin 2		GO:0005622,GO:0005811,GO:0016020	intracellular|lipid droplet|membrane	ko03320	PPAR signaling pathway
H2AZ2	1	1.0316657792151	1.30568231101454e-07	4.14957282667847e-06	ENSSSCG00000016738	protein_coding	histone H2A.V		GO:0000786,GO:0003677,GO:0005634,GO:0046982	nucleosome|DNA binding|nucleus|protein heterodimerization activity
CALM3	1	0.852308945476916	1.53766307250687e-10	7.61859523564431e-09	ENSSSCG00000022545	protein_coding	calmodulin 3		GO:0005509	calcium ion binding	ko04722,ko04924,ko04922,ko04015,ko04626,ko04916,ko04728,ko04970,ko04744,ko04261,ko04925,ko04014,ko04713,ko04070,ko04024,ko04745,ko04114,ko04270,ko04020,ko04912,ko04910,ko04022,ko04971,ko04915,ko04750,ko04740,ko04720,ko04921	Neurotrophin signaling pathway|Renin secretion|Glucagon signaling pathway|Rap1 signaling pathway|Plant-pathogen interaction|Melanogenesis|Dopaminergic synapse|Salivary secretion|Phototransduction|Adrenergic signaling in cardiomyocytes|Aldosterone synthesis and secretion|Ras signaling pathway|Circadian entrainment|Phosphatidylinositol signaling system|cAMP signaling pathway|Phototransduction - fly…
STMN1	1	1.32734198417867	1.04249491591264e-08	3.96471129641721e-07	ENSSSCG00000026257	protein_coding	stathmin 1		GO:0000281,GO:0005622,GO:0005737,GO:0005829,GO:0005874,GO:0007019,GO:0007052,GO:0007165,GO:0007409,GO:0007420,GO:0009615,GO:0015631,GO:0016020,GO:0031110,GO:0031115,GO:0031175,GO:0035024,GO:0035556,GO:0043005,GO:0048012,GO:0051272,GO:0051493,GO:0051497,GO:0061436,GO:0070062,GO:0070495,GO:1905098	mitotic cytokinesis|intracellular|cytoplasm|cytosol|microtubule|microtubule depolymerization|mitotic spindle organization|signal transduction|axonogenesis|brain development|response to virus|tubulin binding|membrane|regulation of microtubule polymerization or depolymerization|negative regulation of microtubule polymerization|neuron projection development|negative regulation of Rho protein signal …	ko04010	MAPK signaling pathway
FAM162B	1	1.37622594667303	3.11443869003269e-08	1.08964374694696e-06	ENSSSCG00000038522	protein_coding	family with sequence similarity 162 member B		GO:0016021	integral component of membrane
UCP2	1	0.906378972025849	3.73463939433632e-08	1.28966313630393e-06	ENSSSCG00000014833	protein_coding	uncoupling protein 2		GO:0005743,GO:0009409,GO:0016021,GO:0017077,GO:1990542,GO:1990845	mitochondrial inner membrane|response to cold|integral component of membrane|oxidative phosphorylation uncoupler activity|mitochondrial transmembrane transport|adaptive thermogenesis
SAP30	1	1.01797166286029	1.0513565177781e-05	0.000229300640938235	ENSSSCG00000030118	protein_coding	Sin3A associated protein 30		GO:0000118,GO:0000122,GO:0003677,GO:0003714,GO:0004407,GO:0005654,GO:0006355,GO:0035914,GO:0046872	histone deacetylase complex|negative regulation of transcription by RNA polymerase II|DNA binding|transcription corepressor activity|histone deacetylase activity|nucleoplasm|regulation of transcription, DNA-templated|skeletal muscle cell differentiation|metal ion binding
TMPO	1	0.970803452136653	0.000721949845395095	0.00946813632012606	ENSSSCG00000038487	protein_coding	thymopoietin		GO:0000785,GO:0003677,GO:0005521,GO:0005634,GO:0005635,GO:0006355,GO:0045296	chromatin|DNA binding|lamin binding|nucleus|nuclear envelope|regulation of transcription, DNA-templated|cadherin binding
HMBS	1	0.914047572062115	0.000137040517622391	0.00225628938921323	ENSSSCG00000015108	protein_coding	hydroxymethylbilane synthase		GO:0004418,GO:0005737,GO:0006782,GO:0006783,GO:0018160	hydroxymethylbilane synthase activity|cytoplasm|protoporphyrinogen IX biosynthetic process|heme biosynthetic process|peptidyl-pyrromethane cofactor linkage	ko00860	Porphyrin and chlorophyll metabolism
HLTF	1	1.09583231126395	7.4727017131012e-08	2.45055463783796e-06	ENSSSCG00000025293	protein_coding	helicase like transcription factor
DEK	1	1.19011264694921	7.45966318146541e-21	7.77852721549668e-19	ENSSSCG00000001075	protein_coding	DEK proto-oncogene
MCM4	1	1.21156674771781	2.94386045576144e-07	8.76778570894172e-06	ENSSSCG00000006273	protein_coding	minichromosome maintenance complex component 4				ko04113,ko04111,ko03030,ko04110	Meiosis - yeast|Cell cycle - yeast|DNA replication|Cell cycle
ZWINT	1	1.37033279563522	1.3840072027676e-06	3.60791681584221e-05	ENSSSCG00000027984	protein_coding	ZW10 interacting kinetochore protein		GO:0000070,GO:0000776,GO:0000777,GO:0005634,GO:0005654,GO:0005737,GO:0005829,GO:0007093,GO:0016604,GO:0030425,GO:0047485,GO:0051301,GO:0051649	mitotic sister chromatid segregation|kinetochore|condensed chromosome kinetochore|nucleus|nucleoplasm|cytoplasm|cytosol|mitotic cell cycle checkpoint|nuclear body|dendrite|protein N-terminus binding|cell division|establishment of localization in cell
ZNF207	1	1.0912803264458	0.00051720940491395	0.0071195503416714	ENSSSCG00000017732	protein_coding	zinc finger protein 207		GO:0000070,GO:0000776,GO:0000777,GO:0001578,GO:0003676,GO:0005634,GO:0005654,GO:0005730,GO:0005737,GO:0005819,GO:0005874,GO:0007094,GO:0008017,GO:0008201,GO:0008608,GO:0046785,GO:0046872,GO:0050821,GO:0051301,GO:0051983,GO:0090307,GO:1990047	mitotic sister chromatid segregation|kinetochore|condensed chromosome kinetochore|microtubule bundle formation|nucleic acid binding|nucleus|nucleoplasm|nucleolus|cytoplasm|spindle|microtubule|mitotic spindle assembly checkpoint|microtubule binding|heparin binding|attachment of spindle microtubules to kinetochore|microtubule polymerization|metal ion binding|protein stabilization|cell division|regu…
SMC2	1	2.05016836501667	1.6821028183052e-07	5.24145866469553e-06	ENSSSCG00000005403	protein_coding	structural maintenance of chromosomes 2		GO:0000228,GO:0000793,GO:0000796,GO:0003697,GO:0005524,GO:0005634,GO:0005654,GO:0005730,GO:0005737,GO:0005829,GO:0007076,GO:0010032,GO:0045132,GO:0046982,GO:0051301,GO:0051383,GO:0070062	nuclear chromosome|condensed chromosome|condensin complex|single-stranded DNA binding|ATP binding|nucleus|nucleoplasm|nucleolus|cytoplasm|cytosol|mitotic chromosome condensation|meiotic chromosome condensation|meiotic chromosome segregation|protein heterodimerization activity|cell division|kinetochore organization|extracellular exosome	ko04111	Cell cycle - yeast
ENSSSCG00000002460	1	1.05627948391428	0.000274442791587465	0.004122843970797	ENSSSCG00000002460	protein_coding	ubiquitin protein ligase E3 component n-recognin 7		GO:0008270,GO:0016567,GO:0016740	zinc ion binding|protein ubiquitination|transferase activity
NASP	1	1.47126060585886	1.59302612077128e-08	5.91737805140513e-07	ENSSSCG00000029573	protein_coding	nuclear autoantigenic sperm protein		GO:0000082,GO:0000790,GO:0001824,GO:0005634,GO:0005654,GO:0005737,GO:0006260,GO:0006334,GO:0006335,GO:0006336,GO:0008283,GO:0008584,GO:0015031,GO:0032991,GO:0033574,GO:0034080,GO:0042393,GO:0043486,GO:0044877	G1/S transition of mitotic cell cycle|nuclear chromatin|blastocyst development|nucleus|nucleoplasm|cytoplasm|DNA replication|nucleosome assembly|DNA replication-dependent nucleosome assembly|DNA replication-independent nucleosome assembly|cell proliferation|male gonad development|protein transport|protein-containing complex|response to testosterone|CENP-A containing nucleosome assembly|histone bi…
MND1	1	1.62230657488662	2.94071523157879e-14	2.04427759497203e-12	ENSSSCG00000009009	protein_coding	meiotic nuclear divisions 1		GO:0003690,GO:0005634,GO:0007131	double-stranded DNA binding|nucleus|reciprocal meiotic recombination
CCDC117	1	0.953158194785549	8.55591972736002e-07	2.32738522302305e-05	ENSSSCG00000032261	protein_coding	coiled-coil domain containing 117
SMC3	1	1.32984635669602	6.50568744663446e-07	1.80664469144658e-05	ENSSSCG00000010625	protein_coding	structural maintenance of chromosomes 3		GO:0000278,GO:0000775,GO:0000785,GO:0000800,GO:0003682,GO:0003777,GO:0005524,GO:0005604,GO:0005622,GO:0005634,GO:0005654,GO:0005694,GO:0005829,GO:0006275,GO:0006281,GO:0007062,GO:0008278,GO:0016363,GO:0019827,GO:0030893,GO:0032876,GO:0034991,GO:0036033,GO:0044791,GO:0046982,GO:0048487,GO:0051301,GO:0051321,GO:0051702,GO:0070840,GO:0097431,GO:1901673	mitotic cell cycle|chromosome, centromeric region|chromatin|lateral element|chromatin binding|microtubule motor activity|ATP binding|basement membrane|intracellular|nucleus|nucleoplasm|chromosome|cytosol|regulation of DNA replication|DNA repair|sister chromatid cohesion|cohesin complex|nuclear matrix|stem cell population maintenance|meiotic cohesin complex|negative regulation of DNA endoreduplica…	ko04113,ko04111,ko04114,ko04110	Meiosis - yeast|Cell cycle - yeast|Oocyte meiosis|Cell cycle
RBBP7	1	1.12847165563575	1.92917490105237e-10	9.41224965485916e-09	ENSSSCG00000012149	protein_coding	RB binding protein 7, chromatin remodeling factor		GO:0000122,GO:0003723,GO:0005829,GO:0006260,GO:0006325,GO:0016581,GO:0030308,GO:0035098,GO:0070370	negative regulation of transcription by RNA polymerase II|RNA binding|cytosol|DNA replication|chromatin organization|NuRD complex|negative regulation of cell growth|ESC/E(Z) complex|cellular heat acclimation
FBXO5	1	1.29546745289953	3.97570259456067e-07	1.15639670362116e-05	ENSSSCG00000004077	protein_coding	F-box protein 5		GO:0000083,GO:0001556,GO:0005634,GO:0005654,GO:0005737,GO:0005819,GO:0005829,GO:0006275,GO:0007057,GO:0007346,GO:0008284,GO:0010971,GO:0010997,GO:0016050,GO:0016567,GO:0019901,GO:0031145,GO:0032876,GO:0045669,GO:0045835,GO:0045841,GO:0046785,GO:0046872,GO:0051301,GO:0051444,GO:0070169,GO:0072687,GO:1904667,GO:1905322,GO:1990948,GO:2000773,GO:2001021	regulation of transcription involved in G1/S transition of mitotic cell cycle|oocyte maturation|nucleus|nucleoplasm|cytoplasm|spindle|cytosol|regulation of DNA replication|spindle assembly involved in female meiosis I|regulation of mitotic cell cycle|positive regulation of cell proliferation|positive regulation of G2/M transition of mitotic cell cycle|anaphase-promoting complex binding|vesicle or…	ko04114	Oocyte meiosis
ENSSSCG00000025582	1	0.895470022530113	9.0355960098645e-19	8.73659992371989e-17	ENSSSCG00000025582	protein_coding	PX domain containing 1		GO:0035091	phosphatidylinositol binding
EEA1	1	1.31637120333511	9.4598191770348e-07	2.54935735051374e-05	ENSSSCG00000044340	protein_coding	early endosome antigen 1		GO:0003676,GO:0005516,GO:0005545,GO:0005737,GO:0005769,GO:0005829,GO:0005969,GO:0006897,GO:0006906,GO:0008270,GO:0016020,GO:0016189,GO:0019897,GO:0030742,GO:0031901,GO:0039694,GO:0042803,GO:0044308,GO:0045022,GO:0055037,GO:0070062,GO:0098793	nucleic acid binding|calmodulin binding|1-phosphatidylinositol binding|cytoplasm|early endosome|cytosol|serine-pyruvate aminotransferase complex|endocytosis|vesicle fusion|zinc ion binding|membrane|synaptic vesicle to endosome fusion|extrinsic component of plasma membrane|GTP-dependent protein binding|early endosome membrane|viral RNA genome replication|protein homodimerization activity|axonal sp…	ko04144,ko04145	Endocytosis|Phagosome
TAF1D	1	1.13860852882916	1.94637353807705e-08	7.13029699804392e-07	ENSSSCG00000038682	protein_coding	TATA-box binding protein associated factor, RNA polymerase I subunit D		GO:0003677,GO:0005654,GO:0005668,GO:0005815,GO:0006355	DNA binding|nucleoplasm|RNA polymerase transcription factor SL1 complex|microtubule organizing center|regulation of transcription, DNA-templated
CNIH4	1	1.02881702257136	4.75574784477803e-06	0.000111251028028723	ENSSSCG00000035034	protein_coding	cornichon family AMPA receptor auxiliary protein 4		GO:0005783,GO:0005793,GO:0006888,GO:0015031,GO:0016021	endoplasmic reticulum|endoplasmic reticulum-Golgi intermediate compartment|ER to Golgi vesicle-mediated transport|protein transport|integral component of membrane
RFC3	1	1.5248863226168	4.71638572017329e-72	2.3514130556139e-69	ENSSSCG00000009349	protein_coding	replication factor C subunit 3				ko03430,ko03030,ko03420	Mismatch repair|DNA replication|Nucleotide excision repair
ENSSSCG00000035544	1	1.14888930807604	1.35735334153134e-07	4.30710012833854e-06	ENSSSCG00000035544	protein_coding	nucleolar and spindle associated protein 1		GO:0000281,GO:0003677,GO:0005694,GO:0005730,GO:0005737,GO:0005876,GO:0007076,GO:0008017,GO:0040001,GO:0045840,GO:0072686	mitotic cytokinesis|DNA binding|chromosome|nucleolus|cytoplasm|spindle microtubule|mitotic chromosome condensation|microtubule binding|establishment of mitotic spindle localization|positive regulation of mitotic nuclear division|mitotic spindle
SMC4	1	1.52807095495499	2.24561179921095e-16	1.8372559304929e-14	ENSSSCG00000011731	protein_coding	structural maintenance of chromosomes 4		GO:0000070,GO:0000796,GO:0003697,GO:0005524,GO:0005634,GO:0005654,GO:0005829,GO:0007076,GO:0010032,GO:0016607,GO:0045132,GO:0046982,GO:0051301,GO:0051383	mitotic sister chromatid segregation|condensin complex|single-stranded DNA binding|ATP binding|nucleus|nucleoplasm|cytosol|mitotic chromosome condensation|meiotic chromosome condensation|nuclear speck|meiotic chromosome segregation|protein heterodimerization activity|cell division|kinetochore organization	ko04111	Cell cycle - yeast
KIF20B	1	1.84005536544765	3.8123801862743e-05	0.00072494294984291	ENSSSCG00000010457	protein_coding	kinesin family member 20B		GO:0001843,GO:0003777,GO:0005524,GO:0005634,GO:0005654,GO:0005730,GO:0005737,GO:0005813,GO:0005871,GO:0005874,GO:0007018,GO:0007050,GO:0007088,GO:0008017,GO:0008284,GO:0008574,GO:0016887,GO:0030426,GO:0030496,GO:0032467,GO:0035372,GO:0042803,GO:0048471,GO:0048812,GO:0050699,GO:0051233,GO:0051301,GO:0070938,GO:0090316,GO:0097431,GO:1903438,GO:1990023,GO:2000114,GO:2001224	neural tube closure|microtubule motor activity|ATP binding|nucleus|nucleoplasm|nucleolus|cytoplasm|centrosome|kinesin complex|microtubule|microtubule-based movement|cell cycle arrest|regulation of mitotic nuclear division|microtubule binding|positive regulation of cell proliferation|ATP-dependent microtubule motor activity, plus-end-directed|ATPase activity|growth cone|midbody|positive regulation…
DLGAP5	1	1.97096641053014	6.7431324617933e-09	2.62710464701954e-07	ENSSSCG00000005056	protein_coding	DLG associated protein 5		GO:0004721,GO:0005634,GO:0005739,GO:0005815,GO:0005829,GO:0007079,GO:0007221,GO:0008283,GO:0031616,GO:0045842	phosphoprotein phosphatase activity|nucleus|mitochondrion|microtubule organizing center|cytosol|mitotic chromosome movement towards spindle pole|positive regulation of transcription of Notch receptor target|cell proliferation|spindle pole centrosome|positive regulation of mitotic metaphase/anaphase transition
KIF20A	1	1.45032635680724	3.78693860073016e-05	0.000720534507287406	ENSSSCG00000014326	protein_coding	kinesin family member 20A		GO:0000281,GO:0001578,GO:0003777,GO:0005524,GO:0005634,GO:0005654,GO:0005794,GO:0005819,GO:0005871,GO:0005874,GO:0007018,GO:0008017,GO:0015031,GO:0016887,GO:0019901,GO:0030496,GO:0032154,GO:0032465,GO:0045171,GO:0061952	mitotic cytokinesis|microtubule bundle formation|microtubule motor activity|ATP binding|nucleus|nucleoplasm|Golgi apparatus|spindle|kinesin complex|microtubule|microtubule-based movement|microtubule binding|protein transport|ATPase activity|protein kinase binding|midbody|cleavage furrow|regulation of cytokinesis|intercellular bridge|midbody abscission
CLSPN	1	1.40859592275725	3.26884935597911e-09	1.33549865877825e-07	ENSSSCG00000003628	protein_coding	claspin
MCM6	1	1.65515998529599	3.04885689082239e-05	0.000595366742180911	ENSSSCG00000035564	protein_coding	minichromosome maintenance complex component 6		GO:0003677,GO:0003678,GO:0005524,GO:0005634,GO:0006270,GO:0007049,GO:0042555	DNA binding|DNA helicase activity|ATP binding|nucleus|DNA replication initiation|cell cycle|MCM complex	ko04113,ko04111,ko03030,ko04110	Meiosis - yeast|Cell cycle - yeast|DNA replication|Cell cycle
CDK1	1	2.0097543859404	7.38713860277076e-05	0.00130153958330872	ENSSSCG00000010214	protein_coding	cyclin dependent kinase 1		GO:0003682,GO:0004693,GO:0005524,GO:0005634,GO:0005737,GO:0005759,GO:0005813,GO:0005829,GO:0005876,GO:0006468,GO:0006915,GO:0007095,GO:0008283,GO:0008353,GO:0010971,GO:0018105,GO:0018107,GO:0030332,GO:0030496,GO:0030544,GO:0030855,GO:0034501,GO:0035173,GO:0043066,GO:0044772,GO:0051301,GO:0072686,GO:0090166,GO:0097125,GO:1900182,GO:1905448	chromatin binding|cyclin-dependent protein serine/threonine kinase activity|ATP binding|nucleus|cytoplasm|mitochondrial matrix|centrosome|cytosol|spindle microtubule|protein phosphorylation|apoptotic process|mitotic G2 DNA damage checkpoint|cell proliferation|RNA polymerase II CTD heptapeptide repeat kinase activity|positive regulation of G2/M transition of mitotic cell cycle|peptidyl-serine phos…	ko04914,ko04540,ko04114,ko04110,ko04115	Progesterone-mediated oocyte maturation|Gap junction|Oocyte meiosis|Cell cycle|p53 signaling pathway
TOP2A	1	2.70797069353872	3.06466573228403e-34	5.46298068076641e-32	ENSSSCG00000017473	protein_coding	DNA topoisomerase II alpha		GO:0000228,GO:0000287,GO:0000712,GO:0000793,GO:0000819,GO:0002244,GO:0003682,GO:0003918,GO:0005080,GO:0005524,GO:0005634,GO:0005654,GO:0005730,GO:0005814,GO:0006265,GO:0006266,GO:0006974,GO:0007143,GO:0008022,GO:0008301,GO:0009330,GO:0019035,GO:0030263,GO:0040016,GO:0042752,GO:0042803,GO:0042826,GO:0043065,GO:0043130,GO:0044774,GO:0045870,GO:0045944,GO:0046982,GO:0048511,GO:1905463,GO:1990904	nuclear chromosome|magnesium ion binding|resolution of meiotic recombination intermediates|condensed chromosome|sister chromatid segregation|hematopoietic progenitor cell differentiation|chromatin binding|DNA topoisomerase type II (ATP-hydrolyzing) activity|protein kinase C binding|ATP binding|nucleus|nucleoplasm|nucleolus|centriole|DNA topological change|DNA ligation|cellular response to DNA dam…
SASS6	1	1.1679021782369	3.99548445339583e-07	1.1610921488065e-05	ENSSSCG00000028821	protein_coding	SAS-6 centriolar assembly protein		GO:0005813,GO:0005814,GO:0005815,GO:0005829,GO:0007099,GO:0051298,GO:0098536	centrosome|centriole|microtubule organizing center|cytosol|centriole replication|centrosome duplication|deuterosome
MSH2	1	1.31152371557355	0.000167394728616502	0.0026975914144926	ENSSSCG00000008428	protein_coding	mutS homolog 2		GO:0000228,GO:0000287,GO:0000400,GO:0000403,GO:0000404,GO:0000406,GO:0000710,GO:0001701,GO:0003682,GO:0003684,GO:0003697,GO:0005524,GO:0006119,GO:0006290,GO:0006298,GO:0006301,GO:0006302,GO:0006311,GO:0006312,GO:0007050,GO:0007281,GO:0008022,GO:0008094,GO:0008340,GO:0008584,GO:0010165,GO:0010224,GO:0016446,GO:0019237,GO:0019901,GO:0030183,GO:0031573,GO:0032137,GO:0032142,GO:0032143,GO:0032181,GO:…	nuclear chromosome|magnesium ion binding|four-way junction DNA binding|Y-form DNA binding|heteroduplex DNA loop binding|double-strand/single-strand DNA junction binding|meiotic mismatch repair|in utero embryonic development|chromatin binding|damaged DNA binding|single-stranded DNA binding|ATP binding|oxidative phosphorylation|pyrimidine dimer repair|mismatch repair|postreplication repair|double-s…	ko03430	Mismatch repair
KIF23	1	1.61226580147326	1.18630482135157e-06	3.12630267640517e-05	ENSSSCG00000004969	protein_coding	kinesin family member 23		GO:0000022,GO:0000281,GO:0000915,GO:0003777,GO:0005524,GO:0005634,GO:0005654,GO:0005813,GO:0005819,GO:0005829,GO:0005871,GO:0005874,GO:0005925,GO:0006890,GO:0007018,GO:0008017,GO:0016887,GO:0019886,GO:0030496,GO:0032467,GO:0045171,GO:0051256,GO:0072383,GO:0072686,GO:0090543,GO:0097149	mitotic spindle elongation|mitotic cytokinesis|actomyosin contractile ring assembly|microtubule motor activity|ATP binding|nucleus|nucleoplasm|centrosome|spindle|cytosol|kinesin complex|microtubule|focal adhesion|retrograde vesicle-mediated transport, Golgi to ER|microtubule-based movement|microtubule binding|ATPase activity|antigen processing and presentation of exogenous peptide antigen via MHC…
HMMR	1	1.74045259816521	0.000103789528748967	0.00175223083773653	ENSSSCG00000017022	protein_coding	hyaluronan mediated motility receptor		GO:0005540,GO:0005813,GO:0005829,GO:0005886,GO:0009986,GO:0010389,GO:0015630,GO:0016020,GO:0030214	hyaluronic acid binding|centrosome|cytosol|plasma membrane|cell surface|regulation of G2/M transition of mitotic cell cycle|microtubule cytoskeleton|membrane|hyaluronan catabolic process	ko04512	ECM-receptor interaction
ILF3	1	1.16900469418752	8.44985441957168e-05	0.00146850737919223	ENSSSCG00000013638	protein_coding	interleukin enhancer binding factor 3		GO:0003677,GO:0003723,GO:0003725,GO:0003727,GO:0005576,GO:0005634,GO:0005654,GO:0005730,GO:0005737,GO:0005739,GO:0006468,GO:0016020,GO:0017091,GO:0017148,GO:0045071,GO:0045892,GO:0045893,GO:0051607,GO:1990904	DNA binding|RNA binding|double-stranded RNA binding|single-stranded RNA binding|extracellular region|nucleus|nucleoplasm|nucleolus|cytoplasm|mitochondrion|protein phosphorylation|membrane|AU-rich element binding|negative regulation of translation|negative regulation of viral genome replication|negative regulation of transcription, DNA-templated|positive regulation of transcription, DNA-templated|…
SRPK1	1	1.38358165180663	3.17539653144041e-05	0.000617431764321759	ENSSSCG00000001554	protein_coding	SRSF protein kinase 1		GO:0000287,GO:0004674,GO:0005524,GO:0005634,GO:0005737,GO:0005783,GO:0006397,GO:0006468,GO:0007059,GO:0008380,GO:0016363,GO:0030154,GO:0035556,GO:0050684	magnesium ion binding|protein serine/threonine kinase activity|ATP binding|nucleus|cytoplasm|endoplasmic reticulum|mRNA processing|protein phosphorylation|chromosome segregation|RNA splicing|nuclear matrix|cell differentiation|intracellular signal transduction|regulation of mRNA processing
HNRNPU	1	1.30079821217108	2.18305390206474e-11	1.19275486142263e-09	ENSSSCG00000010877	protein_coding	heterogeneous nuclear ribonucleoprotein U		GO:0000122,GO:0000228,GO:0000381,GO:0000398,GO:0000776,GO:0000777,GO:0000922,GO:0000978,GO:0000993,GO:0001097,GO:0001649,GO:0003677,GO:0003682,GO:0003690,GO:0003697,GO:0003714,GO:0003723,GO:0003725,GO:0003727,GO:0003730,GO:0003779,GO:0005524,GO:0005634,GO:0005654,GO:0005697,GO:0005813,GO:0006325,GO:0006396,GO:0007049,GO:0007346,GO:0008143,GO:0009048,GO:0009986,GO:0016020,GO:0016070,GO:0016363,GO:…	negative regulation of transcription by RNA polymerase II|nuclear chromosome|regulation of alternative mRNA splicing, via spliceosome|mRNA splicing, via spliceosome|kinetochore|condensed chromosome kinetochore|spindle pole|RNA polymerase II proximal promoter sequence-specific DNA binding|RNA polymerase II complex binding|TFIIH-class transcription factor complex binding|osteoblast differentiation|…	ko03040	Spliceosome
FAM171B	1	1.34332876382721	4.53236345049853e-17	3.87717568306989e-15	ENSSSCG00000025134	protein_coding	family with sequence similarity 171 member B		GO:0016021	integral component of membrane
PHF6	1	1.33626832093286	0.000103632157399725	0.00175142737198645	ENSSSCG00000022942	protein_coding	PHD finger protein 6		GO:0000777,GO:0001227,GO:0001835,GO:0005654,GO:0005730,GO:0015631,GO:0042393,GO:0042826,GO:0043021,GO:0043565,GO:0046872,GO:0051219,GO:0097110	condensed chromosome kinetochore|DNA-binding transcription repressor activity, RNA polymerase II-specific|blastocyst hatching|nucleoplasm|nucleolus|tubulin binding|histone binding|histone deacetylase binding|ribonucleoprotein complex binding|sequence-specific DNA binding|metal ion binding|phosphoprotein binding|scaffold protein binding
LMO2	1	2.12398341685115	1.54025145522361e-05	0.000322271104480492	ENSSSCG00000013307	protein_coding	LIM domain only 2
PCNA	1	1.9221959993224	5.39973688577156e-28	7.52379059175542e-26	ENSSSCG00000030642	protein_coding	proliferating cell nuclear antigen		GO:0000701,GO:0000785,GO:0003682,GO:0003684,GO:0005634,GO:0005813,GO:0006272,GO:0006298,GO:0016604,GO:0019985,GO:0030337,GO:0030855,GO:0030971,GO:0032077,GO:0032139,GO:0032405,GO:0034644,GO:0035035,GO:0042802,GO:0043596,GO:0043626,GO:0045739,GO:0045740,GO:0070182,GO:0070557	purine-specific mismatch base pair DNA N-glycosylase activity|chromatin|chromatin binding|damaged DNA binding|nucleus|centrosome|leading strand elongation|mismatch repair|nuclear body|translesion synthesis|DNA polymerase processivity factor activity|epithelial cell differentiation|receptor tyrosine kinase binding|positive regulation of deoxyribonuclease activity|dinucleotide insertion or deletion…	ko03430,ko04110,ko03030,ko03410,ko03420	Mismatch repair|Cell cycle|DNA replication|Base excision repair|Nucleotide excision repair
PCLAF	1	2.25137562117159	2.28303206530232e-32	3.83405195471928e-30	ENSSSCG00000004554	protein_coding	PCNA clamp associated factor
ENSSSCG00000012703	1	1.07403552948637	2.17013838195737e-05	0.000439091791322103	ENSSSCG00000012703	protein_coding	RNA binding motif protein X-linked		GO:0000381,GO:0000978,GO:0003682,GO:0003723,GO:0003729,GO:0005634,GO:0005681,GO:0005719,GO:0006366,GO:0006397,GO:0006509,GO:0008380,GO:0044530,GO:0045944,GO:0048025,GO:0048026,GO:0051260,GO:0070062,GO:0071013,GO:0071347,GO:1990904	regulation of alternative mRNA splicing, via spliceosome|RNA polymerase II proximal promoter sequence-specific DNA binding|chromatin binding|RNA binding|mRNA binding|nucleus|spliceosomal complex|nuclear euchromatin|transcription by RNA polymerase II|mRNA processing|membrane protein ectodomain proteolysis|RNA splicing|supraspliceosomal complex|positive regulation of transcription by RNA polymerase…	ko03040	Spliceosome
ENSSSCG00000009327	1	1.56957921239249	2.8505458595795e-31	4.54776086437313e-29	ENSSSCG00000009327	protein_coding	high mobility group box 1	HMG	GO:0000790,GO:0002218,GO:0005737,GO:0006310,GO:0006338,GO:0006357,GO:0008134,GO:0008301,GO:0010469,GO:0010508,GO:0032502,GO:0032755,GO:0032760,GO:0045089,GO:0045944,GO:0050716,GO:0050718,GO:0060326,GO:0070374,GO:1901224,GO:1902741	nuclear chromatin|activation of innate immune response|cytoplasm|DNA recombination|chromatin remodeling|regulation of transcription by RNA polymerase II|transcription factor binding|DNA binding, bending|regulation of signaling receptor activity|positive regulation of autophagy|developmental process|positive regulation of interleukin-6 production|positive regulation of tumor necrosis factor produc…	ko03410	Base excision repair
TUBA1B	1	1.66339260705319	3.23261465964002e-32	5.37220148748927e-30	ENSSSCG00000000190	protein_coding	tubulin alpha 1a		GO:0000226,GO:0000278,GO:0003924,GO:0005200,GO:0005525,GO:0005737,GO:0005874,GO:0005881,GO:0007017,GO:0031594,GO:0036464,GO:0043209,GO:0050807,GO:0055037	microtubule cytoskeleton organization|mitotic cell cycle|GTPase activity|structural constituent of cytoskeleton|GTP binding|cytoplasm|microtubule|cytoplasmic microtubule|microtubule-based process|neuromuscular junction|cytoplasmic ribonucleoprotein granule|myelin sheath|regulation of synapse organization|recycling endosome	ko04540,ko04210,ko04145	Gap junction|Apoptosis|Phagosome
DUT	1	1.53957249650405	3.11599122510121e-64	1.2746801026991e-61	ENSSSCG00000032141	protein_coding	deoxyuridine triphosphatase				ko00240	Pyrimidine metabolism
NANS	1	1.45530058230991	7.79976502366144e-23	8.85675809163662e-21	ENSSSCG00000005373	protein_coding	acidic nuclear phosphoprotein 32 family member B		GO:0005737,GO:0005829,GO:0006055,GO:0008781,GO:0016051,GO:0047444,GO:0050462,GO:0070062	cytoplasm|cytosol|CMP-N-acetylneuraminate biosynthetic process|N-acylneuraminate cytidylyltransferase activity|carbohydrate biosynthetic process|N-acylneuraminate-9-phosphate synthase activity|N-acetylneuraminate synthase activity|extracellular exosome	ko00520	Amino sugar and nucleotide sugar metabolism
ENSSSCG00000004963	1	1.05844226163926	7.08891769995946e-07	1.96348251710336e-05	ENSSSCG00000004963	protein_coding	acidic nuclear phosphoprotein 32 family member A		GO:0005634,GO:0005737,GO:0005783,GO:0006913,GO:0016363,GO:0042393,GO:0048471	nucleus|cytoplasm|endoplasmic reticulum|nucleocytoplasmic transport|nuclear matrix|histone binding|perinuclear region of cytoplasm
UBE2C	1	2.37007205288362	1.24523726131541e-12	7.68530571258264e-11	ENSSSCG00000007423	protein_coding	ubiquitin conjugating enzyme E2 C		GO:0004842,GO:0005524,GO:0005634,GO:0005680,GO:0005829,GO:0005886,GO:0006511,GO:0010458,GO:0010994,GO:0031145,GO:0031536,GO:0044389,GO:0051301,GO:0061631,GO:0070936,GO:0070979	ubiquitin-protein transferase activity|ATP binding|nucleus|anaphase-promoting complex|cytosol|plasma membrane|ubiquitin-dependent protein catabolic process|exit from mitosis|free ubiquitin chain polymerization|anaphase-promoting complex-dependent catabolic process|positive regulation of exit from mitosis|ubiquitin-like protein ligase binding|cell division|ubiquitin conjugating enzyme activity|pro…	ko04120	Ubiquitin mediated proteolysis
LSM4	1	0.980016676826273	1.39442703101289e-05	0.000294463121810452	ENSSSCG00000034314	protein_coding	LSM4 homolog, U6 small nuclear RNA and mRNA degradation associated		GO:0000387,GO:0000398,GO:0000932,GO:0003723,GO:0005634,GO:0005654,GO:0005688,GO:0005829,GO:0008380,GO:0016020,GO:0017070,GO:0032991,GO:0033962,GO:0042731,GO:0043005,GO:0043928,GO:0046540,GO:0071005,GO:0120115	spliceosomal snRNP assembly|mRNA splicing, via spliceosome|P-body|RNA binding|nucleus|nucleoplasm|U6 snRNP|cytosol|RNA splicing|membrane|U6 snRNA binding|protein-containing complex|cytoplasmic mRNA processing body assembly|PH domain binding|neuron projection|exonucleolytic nuclear-transcribed mRNA catabolic process involved in deadenylation-dependent decay|U4/U6 x U5 tri-snRNP complex|U2-type pre…	ko03018,ko03040	RNA degradation|Spliceosome
BUB3	1	1.19003905068001	2.56220657175021e-08	9.12442938520152e-07	ENSSSCG00000010726	protein_coding	BUB3 mitotic checkpoint protein		GO:0000070,GO:0000776,GO:0000777,GO:0005654,GO:0005829,GO:0007094,GO:0008608,GO:0031145,GO:0033597,GO:0034501,GO:0043130,GO:0051301,GO:0051321,GO:1990298	mitotic sister chromatid segregation|kinetochore|condensed chromosome kinetochore|nucleoplasm|cytosol|mitotic spindle assembly checkpoint|attachment of spindle microtubules to kinetochore|anaphase-promoting complex-dependent catabolic process|mitotic checkpoint complex|protein localization to kinetochore|ubiquitin binding|cell division|meiotic cell cycle|bub1-bub3 complex	ko04111,ko04110	Cell cycle - yeast|Cell cycle
TUBB	1	1.77041954778125	0.000101489141796401	0.00171793927662576	ENSSSCG00000001379	protein_coding	tubulin beta class I		GO:0000226,GO:0000278,GO:0003924,GO:0005200,GO:0005525,GO:0005634,GO:0005641,GO:0005737,GO:0005829,GO:0005874,GO:0007017,GO:0009987,GO:0019904,GO:0031625,GO:0032794,GO:0032991,GO:0036464,GO:0042288,GO:0044297,GO:0044877,GO:0045121,GO:0045298,GO:0050807,GO:0051225	microtubule cytoskeleton organization|mitotic cell cycle|GTPase activity|structural constituent of cytoskeleton|GTP binding|nucleus|nuclear envelope lumen|cytoplasm|cytosol|microtubule|microtubule-based process|cellular process|protein domain specific binding|ubiquitin protein ligase binding|GTPase activating protein binding|protein-containing complex|cytoplasmic ribonucleoprotein granule|MHC cla…	ko04540,ko04145	Gap junction|Phagosome
HADHA	1	0.885993450810706	6.62086992941377e-05	0.0011848497908454	ENSSSCG00000008571	protein_coding	hydroxyacyl-CoA dehydrogenase trifunctional multienzyme complex subunit alpha		GO:0004300,GO:0005739,GO:0006635,GO:0016507,GO:0016509,GO:0032868,GO:0042645	enoyl-CoA hydratase activity|mitochondrion|fatty acid beta-oxidation|mitochondrial fatty acid beta-oxidation multienzyme complex|long-chain-3-hydroxyacyl-CoA dehydrogenase activity|response to insulin|mitochondrial nucleoid	ko01200,ko00071,ko00380,ko00310,ko00410,ko00930,ko01040,ko00062,ko00280,ko00627,ko00650,ko00640,ko01212	Carbon metabolism|Fatty acid degradation|Tryptophan metabolism|Lysine degradation|beta-Alanine metabolism|Caprolactam degradation|Biosynthesis of unsaturated fatty acids|Fatty acid elongation|Valine, leucine and isoleucine degradation|Aminobenzoate degradation|Butanoate metabolism|Propanoate metabolism|Fatty acid metabolism
SPAG16	1	1.47835116391715	5.56293501885068e-08	1.87041233489449e-06	ENSSSCG00000016166	protein_coding	sperm associated antigen 16		GO:0005930,GO:0007288,GO:0035082,GO:0036126,GO:0060271,GO:1990716	axoneme|sperm axoneme assembly|axoneme assembly|sperm flagellum|cilium assembly|axonemal central apparatus
CCNB2	1	1.18244274596267	9.44405911504412e-07	2.54935735051374e-05	ENSSSCG00000004588	protein_coding	cyclin B2		GO:0005634,GO:0007049,GO:0051301	nucleus|cell cycle|cell division	ko04068,ko04914,ko04115,ko04110	FoxO signaling pathway|Progesterone-mediated oocyte maturation|p53 signaling pathway|Cell cycle
DNMT1	1	1.3172908343314	5.00543968453055e-19	4.91426367550771e-17	ENSSSCG00000013659	protein_coding	DNA methyltransferase 1		GO:0000122,GO:0003677,GO:0003723,GO:0003886,GO:0005634,GO:0005657,GO:0005721,GO:0006325,GO:0007265,GO:0008270,GO:0008327,GO:0010216,GO:0010424,GO:0010628,GO:0016458,GO:0043045,GO:0051571,GO:0051573,GO:0071230,GO:0090309,GO:1904707,GO:1905460,GO:1905931,GO:1990841	negative regulation of transcription by RNA polymerase II|DNA binding|RNA binding|DNA (cytosine-5-)-methyltransferase activity|nucleus|replication fork|pericentric heterochromatin|chromatin organization|Ras protein signal transduction|zinc ion binding|methyl-CpG binding|maintenance of DNA methylation|DNA methylation on cytosine within a CG sequence|positive regulation of gene expression|gene sile…	ko00270	Cysteine and methionine metabolism
FUS	1	0.963680859110934	6.01467609377336e-15	4.44250659259538e-13	ENSSSCG00000030798	protein_coding	FUS RNA binding protein		GO:0003677,GO:0003723,GO:0005634,GO:0005737,GO:0006355,GO:0046872	DNA binding|RNA binding|nucleus|cytoplasm|regulation of transcription, DNA-templated|metal ion binding
H1-3	1	1.7049720782545	6.90412078364967e-85	4.00539429026716e-82	ENSSSCG00000001137	protein_coding	H1.3 linker histone, cluster member		GO:0000122,GO:0000786,GO:0003690,GO:0005634,GO:0005719,GO:0006334,GO:0006355,GO:0016584,GO:0030261,GO:0031492,GO:0031936,GO:0035327,GO:0045910,GO:0080182,GO:0098532	negative regulation of transcription by RNA polymerase II|nucleosome|double-stranded DNA binding|nucleus|nuclear euchromatin|nucleosome assembly|regulation of transcription, DNA-templated|nucleosome positioning|chromosome condensation|nucleosomal DNA binding|negative regulation of chromatin silencing|transcriptionally active chromatin|negative regulation of DNA recombination|histone H3-K4 trimeth…
ENSSSCG00000035089	1	1.21559038318384	3.0799461806763e-10	1.45808490701809e-08	ENSSSCG00000035089	pseudogene			GO:0000228,GO:0000786,GO:0000788,GO:0005634,GO:0005654,GO:0006334,GO:0006335,GO:0031492,GO:0032991,GO:0046982,GO:0051290,GO:0060968	nuclear chromosome|nucleosome|nuclear nucleosome|nucleus|nucleoplasm|nucleosome assembly|DNA replication-dependent nucleosome assembly|nucleosomal DNA binding|protein-containing complex|protein heterodimerization activity|protein heterotetramerization|regulation of gene silencing
HMCES	1	1.33641010136898	1.84491567899277e-09	7.88053139026793e-08	ENSSSCG00000011611	protein_coding	5-hydroxymethylcytosine binding, ES cell specific		GO:0003677,GO:0008233	DNA binding|peptidase activity
H2AC20	1	1.76881642019697	0.000206922871310713	0.00324287572582624	ENSSSCG00000034598	protein_coding	histone H2A type 2-C		GO:0000786,GO:0000790,GO:0003677,GO:0006325,GO:0046982	nucleosome|nuclear chromatin|DNA binding|chromatin organization|protein heterodimerization activity
USP1	1	1.37009183439245	0.000387009832028496	0.00554748864347047	ENSSSCG00000003820	protein_coding	ubiquitin specific peptidase 1		GO:0004197,GO:0004843,GO:0005634,GO:0006281,GO:0006282,GO:0006511,GO:0009411,GO:0016579,GO:0035520,GO:0036459	cysteine-type endopeptidase activity|thiol-dependent ubiquitin-specific protease activity|nucleus|DNA repair|regulation of DNA repair|ubiquitin-dependent protein catabolic process|response to UV|protein deubiquitination|monoubiquitinated protein deubiquitination|thiol-dependent ubiquitinyl hydrolase activity	ko03460	Fanconi anemia pathway
SPC24	1	1.09244504271883	2.41604373806579e-06	5.99930922912087e-05	ENSSSCG00000033444	protein_coding	SPC24 component of NDC80 kinetochore complex		GO:0000777,GO:0005634,GO:0007049,GO:0031262,GO:0051301	condensed chromosome kinetochore|nucleus|cell cycle|Ndc80 complex|cell division
MIS18A	1	1.06050020434558	0.000685894414075132	0.00906232669329578	ENSSSCG00000034229	protein_coding	MIS18 kinetochore protein A		GO:0000775,GO:0000785,GO:0005634,GO:0005829,GO:0007049,GO:0007059,GO:0034080,GO:0044030,GO:0046872,GO:0051301	chromosome, centromeric region|chromatin|nucleus|cytosol|cell cycle|chromosome segregation|CENP-A containing nucleosome assembly|regulation of DNA methylation|metal ion binding|cell division
PTBP1	1	1.01626394296367	7.38561578238688e-05	0.00130153958330872	ENSSSCG00000013421	protein_coding	polypyrimidine tract binding protein 1		GO:0000381,GO:0003723,GO:0005634,GO:0006397,GO:0008380,GO:0048025,GO:0051148	regulation of alternative mRNA splicing, via spliceosome|RNA binding|nucleus|mRNA processing|RNA splicing|negative regulation of mRNA splicing, via spliceosome|negative regulation of muscle cell differentiation
ASF1B	1	0.89362913070817	1.79323206764761e-08	6.63787109216935e-07	ENSSSCG00000013772	protein_coding	anti-silencing function 1B histone chaperone		GO:0000790,GO:0001835,GO:0005654,GO:0006335,GO:0006336,GO:0007283,GO:0030154,GO:0032991,GO:0042393	nuclear chromatin|blastocyst hatching|nucleoplasm|DNA replication-dependent nucleosome assembly|DNA replication-independent nucleosome assembly|spermatogenesis|cell differentiation|protein-containing complex|histone binding
MAPRE1	1	0.985966539460052	1.6546382078835e-05	0.000343949159199653	ENSSSCG00000007253	protein_coding	microtubule associated protein RP/EB family member 1		GO:0005815,GO:0005874,GO:0005881,GO:0008017,GO:0030981,GO:0031110,GO:0031115,GO:0035371,GO:0035372,GO:0051010,GO:0051225,GO:0051233,GO:0051301,GO:1904825	microtubule organizing center|microtubule|cytoplasmic microtubule|microtubule binding|cortical microtubule cytoskeleton|regulation of microtubule polymerization or depolymerization|negative regulation of microtubule polymerization|microtubule plus-end|protein localization to microtubule|microtubule plus-end binding|spindle assembly|spindle midzone|cell division|protein localization to microtubule…
HMGB2	1	1.50413775441428	1.61797896467353e-59	5.9340773338854e-57	ENSSSCG00000009704	protein_coding	high mobility group box 2	HMG	GO:0000400,GO:0000790,GO:0000793,GO:0001158,GO:0002437,GO:0003677,GO:0003690,GO:0003697,GO:0005615,GO:0005623,GO:0005634,GO:0005737,GO:0006265,GO:0006310,GO:0006334,GO:0006338,GO:0006357,GO:0006935,GO:0007283,GO:0007289,GO:0008134,GO:0008144,GO:0008301,GO:0008584,GO:0010628,GO:0010629,GO:0019904,GO:0032392,GO:0032496,GO:0042493,GO:0043388,GO:0044378,GO:0045087,GO:0045089,GO:0045944,GO:0048471,GO:…	four-way junction DNA binding|nuclear chromatin|condensed chromosome|enhancer sequence-specific DNA binding|inflammatory response to antigenic stimulus|DNA binding|double-stranded DNA binding|single-stranded DNA binding|extracellular space|cell|nucleus|cytoplasm|DNA topological change|DNA recombination|nucleosome assembly|chromatin remodeling|regulation of transcription by RNA polymerase II|chemo…
TPX2	1	1.86628221947502	8.46610699778688e-10	3.79405255737898e-08	ENSSSCG00000007235	protein_coding	TPX2 microtubule nucleation factor		GO:0000278,GO:0000922,GO:0005524,GO:0005525,GO:0005634,GO:0005654,GO:0005815,GO:0005819,GO:0005829,GO:0005874,GO:0006915,GO:0008283,GO:0010389,GO:0015630,GO:0019901,GO:0032147,GO:0043203,GO:0045171,GO:0051301,GO:0060236,GO:0061676,GO:0072686,GO:0090307,GO:1901796	mitotic cell cycle|spindle pole|ATP binding|GTP binding|nucleus|nucleoplasm|microtubule organizing center|spindle|cytosol|microtubule|apoptotic process|cell proliferation|regulation of G2/M transition of mitotic cell cycle|microtubule cytoskeleton|protein kinase binding|activation of protein kinase activity|axon hillock|intercellular bridge|cell division|regulation of mitotic spindle organization…
AURKB	1	1.05311168480441	7.27554573620723e-05	0.00128613913213795	ENSSSCG00000028924	protein_coding	aurora kinase B		GO:0000122,GO:0000780,GO:0002903,GO:0004674,GO:0005524,GO:0005634,GO:0005737,GO:0005876,GO:0006468,GO:0007052,GO:0007094,GO:0009838,GO:0030496,GO:0031616,GO:0032133,GO:0032465,GO:0032466,GO:0032467,GO:0034501,GO:0034644,GO:0035174,GO:0036089,GO:0043988,GO:0044878,GO:0046872,GO:0051233,GO:0051256	negative regulation of transcription by RNA polymerase II|condensed nuclear chromosome, centromeric region|negative regulation of B cell apoptotic process|protein serine/threonine kinase activity|ATP binding|nucleus|cytoplasm|spindle microtubule|protein phosphorylation|mitotic spindle organization|mitotic spindle assembly checkpoint|abscission|midbody|spindle pole centrosome|chromosome passenger …
POLD3	1	1.25132246205535	3.63538459791609e-08	1.2567481229719e-06	ENSSSCG00000027506	protein_coding	DNA polymerase delta 3, accessory subunit		GO:0000723,GO:0000731,GO:0003887,GO:0005634,GO:0005654,GO:0005737,GO:0006283,GO:0006296,GO:0006297,GO:0006298,GO:0019985,GO:0032201,GO:0033683,GO:0042769,GO:0043625	telomere maintenance|DNA synthesis involved in DNA repair|DNA-directed DNA polymerase activity|nucleus|nucleoplasm|cytoplasm|transcription-coupled nucleotide-excision repair|nucleotide-excision repair, DNA incision, 5'-to lesion|nucleotide-excision repair, DNA gap filling|mismatch repair|translesion synthesis|telomere maintenance via semi-conservative replication|nucleotide-excision repair, DNA i…	ko03030,ko03430,ko03440,ko03420,ko00230,ko00240,ko03410	DNA replication|Mismatch repair|Homologous recombination|Nucleotide excision repair|Purine metabolism|Pyrimidine metabolism|Base excision repair
CBX5	1	1.28582594955249	4.02505651705667e-06	9.60594639837279e-05	ENSSSCG00000039191	protein_coding	chromobox 5		GO:0000118,GO:0000122,GO:0000776,GO:0000784,GO:0003682,GO:0005634,GO:0005635,GO:0005654,GO:0005720,GO:0005721,GO:0005730,GO:0006974,GO:0007596,GO:0010369,GO:0016032,GO:0017053,GO:0030674,GO:0031618,GO:0032991,GO:0035064,GO:0035097,GO:0042802,GO:0042803,GO:0042826,GO:0043021,GO:0044877,GO:0045892,GO:0070317,GO:0070491,GO:0090734,GO:1990904	histone deacetylase complex|negative regulation of transcription by RNA polymerase II|kinetochore|nuclear chromosome, telomeric region|chromatin binding|nucleus|nuclear envelope|nucleoplasm|nuclear heterochromatin|pericentric heterochromatin|nucleolus|cellular response to DNA damage stimulus|blood coagulation|chromocenter|viral process|transcriptional repressor complex|protein binding, bridging|n…
LARP4	1	1.30997073528125	1.50787880311071e-11	8.45578152015053e-10	ENSSSCG00000028516	protein_coding	La ribonucleoprotein 4		GO:0003723,GO:0005829,GO:0006412,GO:0007010,GO:0008143,GO:0010494,GO:0016020,GO:0022604,GO:0045727	RNA binding|cytosol|translation|cytoskeleton organization|poly(A) binding|cytoplasmic stress granule|membrane|regulation of cell morphogenesis|positive regulation of translation
PROCR	1	6.36966169545256	0.000404398124258882	0.00575793634486944	ENSSSCG00000026585	protein_coding	protein C receptor		GO:0005813,GO:0007596,GO:0016021,GO:0038023,GO:0050819	centrosome|blood coagulation|integral component of membrane|signaling receptor activity|negative regulation of coagulation	ko04610	Complement and coagulation cascades
GRIN2D	1	2.96868070420769	1.59274261783576e-08	5.91737805140513e-07	ENSSSCG00000003133	protein_coding	glutamate ionotropic receptor NMDA type subunit 2D		GO:0000165,GO:0001964,GO:0004970,GO:0004972,GO:0005088,GO:0005622,GO:0005886,GO:0005887,GO:0007420,GO:0008344,GO:0017146,GO:0022849,GO:0030054,GO:0048167,GO:0051930,GO:0060079,GO:0060291,GO:0097553,GO:0098839,GO:0098976	MAPK cascade|startle response|ionotropic glutamate receptor activity|NMDA glutamate receptor activity|Ras guanyl-nucleotide exchange factor activity|intracellular|plasma membrane|integral component of plasma membrane|brain development|adult locomotory behavior|NMDA selective glutamate receptor complex|glutamate-gated calcium ion channel activity|cell junction|regulation of synaptic plasticity|reg…	ko04024,ko04720,ko04020,ko04080,ko04713,ko04724	cAMP signaling pathway|Long-term potentiation|Calcium signaling pathway|Neuroactive ligand-receptor interaction|Circadian entrainment|Glutamatergic synapse
ENSSSCG00000036217	1	1.90637244528497	2.30153647859497e-24	2.77122362109465e-22	ENSSSCG00000036217	lncRNA
YIPF5	1	1.09862152914977	3.46621014680632e-05	0.000668276938757075	ENSSSCG00000039309	protein_coding	Yip1 domain family member 5		GO:0005654,GO:0005783,GO:0005789,GO:0005794,GO:0015031,GO:0016021,GO:0016192,GO:0030134,GO:0043231,GO:0060628,GO:0070971	nucleoplasm|endoplasmic reticulum|endoplasmic reticulum membrane|Golgi apparatus|protein transport|integral component of membrane|vesicle-mediated transport|COPII-coated ER to Golgi transport vesicle|intracellular membrane-bounded organelle|regulation of ER to Golgi vesicle-mediated transport|endoplasmic reticulum exit site
PAPOLA	1	1.01899486085635	1.34086392619787e-06	3.50116907996085e-05	ENSSSCG00000002505	protein_coding	poly(A) polymerase alpha		GO:0000287,GO:0003723,GO:0004652,GO:0005524,GO:0005634,GO:0005654,GO:0005737,GO:0006378,GO:0030145,GO:0031440,GO:0043631	magnesium ion binding|RNA binding|polynucleotide adenylyltransferase activity|ATP binding|nucleus|nucleoplasm|cytoplasm|mRNA polyadenylation|manganese ion binding|regulation of mRNA 3'-end processing|RNA polyadenylation	ko03015	mRNA surveillance pathway
BCLAF1	1	1.15039757762838	0.000176131689698246	0.0028170475964369	ENSSSCG00000004163	protein_coding	BCL2 associated transcription factor 1
ODC1	1	1.83929078306028	5.25853245517922e-06	0.000121674585627164	ENSSSCG00000027121	protein_coding	ornithine decarboxylase 1		GO:0004586,GO:0005737,GO:0033387,GO:0042176,GO:0042803	ornithine decarboxylase activity|cytoplasm|putrescine biosynthetic process from ornithine|regulation of protein catabolic process|protein homodimerization activity	ko00330,ko00480	Arginine and proline metabolism|Glutathione metabolism
KTN1	1	1.77752917093069	1.16943444728281e-26	1.52927517802868e-24	ENSSSCG00000005060	protein_coding	kinectin 1		GO:0007018,GO:0015031,GO:0019894,GO:0030176	microtubule-based movement|protein transport|kinesin binding|integral component of endoplasmic reticulum membrane
EPRS1	1	2.10943752200134	4.43339695102612e-05	0.00083114471159425	ENSSSCG00000010821	protein_coding	glutamyl-prolyl-tRNA synthetase 1		GO:0004818,GO:0004827,GO:0005524,GO:0005737,GO:0005829,GO:0005886,GO:0006418,GO:0006424,GO:0006433,GO:0008270,GO:0016020,GO:0017101,GO:0017148,GO:0032869,GO:0035613,GO:0042802,GO:0042803,GO:0044539,GO:0051020,GO:0065003,GO:0071346,GO:0097452,GO:1990904	glutamate-tRNA ligase activity|proline-tRNA ligase activity|ATP binding|cytoplasm|cytosol|plasma membrane|tRNA aminoacylation for protein translation|glutamyl-tRNA aminoacylation|prolyl-tRNA aminoacylation|zinc ion binding|membrane|aminoacyl-tRNA synthetase multienzyme complex|negative regulation of translation|cellular response to insulin stimulus|RNA stem-loop binding|identical protein binding|…	ko00860,ko00970	Porphyrin and chlorophyll metabolism|Aminoacyl-tRNA biosynthesis
SMARCA5	1	1.43800848264789	0.000139629475535271	0.00229372513491626	ENSSSCG00000009047	protein_coding	SWI/SNF related, matrix associated, actin dependent regulator of chromatin, subfamily a, member 5		GO:0000183,GO:0000793,GO:0001650,GO:0003677,GO:0004386,GO:0005524,GO:0005634,GO:0005654,GO:0005677,GO:0006333,GO:0006334,GO:0006338,GO:0006352,GO:0016584,GO:0016589,GO:0016887,GO:0031010,GO:0031213,GO:0031491,GO:0042393,GO:0043044,GO:0043596,GO:0045893,GO:1990830	chromatin silencing at rDNA|condensed chromosome|fibrillar center|DNA binding|helicase activity|ATP binding|nucleus|nucleoplasm|chromatin silencing complex|chromatin assembly or disassembly|nucleosome assembly|chromatin remodeling|DNA-templated transcription, initiation|nucleosome positioning|NURF complex|ATPase activity|ISWI-type complex|RSF complex|nucleosome binding|histone binding|ATP-depende…
FAM120A	1	1.12476847341114	8.02167949709709e-10	3.61009519595732e-08	ENSSSCG00000008079	protein_coding	constitutive coactivator of PPAR-gamma-like protein 1		GO:0003723,GO:0005634,GO:0005737,GO:0005886	RNA binding|nucleus|cytoplasm|plasma membrane
RPN1	1	1.06611240462673	2.75307246900271e-07	8.26387924185686e-06	ENSSSCG00000011612	protein_coding	ribophorin I		GO:0004579,GO:0008250,GO:0016021,GO:0018279,GO:0042470	dolichyl-diphosphooligosaccharide-protein glycotransferase activity|oligosaccharyltransferase complex|integral component of membrane|protein N-linked glycosylation via asparagine|melanosome	ko04141,ko00510,ko00513	Protein processing in endoplasmic reticulum|N-Glycan biosynthesis|Various types of N-glycan biosynthesis
ENSSSCG00000014094	1	0.989776906756254	2.71848728484469e-06	6.68785599728792e-05	ENSSSCG00000014094	protein_coding	angiogenic factor with G-patch and FHA domains 1		GO:0001525,GO:0001570,GO:0001938,GO:0003676,GO:0005576,GO:0005737,GO:0007155,GO:0045766,GO:0048471	angiogenesis|vasculogenesis|positive regulation of endothelial cell proliferation|nucleic acid binding|extracellular region|cytoplasm|cell adhesion|positive regulation of angiogenesis|perinuclear region of cytoplasm
TMEM33	1	1.16470533582213	2.46737623182433e-05	0.000493599001912544	ENSSSCG00000037305	protein_coding	transmembrane protein 33		GO:0005635,GO:0005783,GO:0005789,GO:0030176,GO:0034976,GO:0042470,GO:1903371,GO:1903896,GO:1903899	nuclear envelope|endoplasmic reticulum|endoplasmic reticulum membrane|integral component of endoplasmic reticulum membrane|response to endoplasmic reticulum stress|melanosome|regulation of endoplasmic reticulum tubular network organization|positive regulation of IRE1-mediated unfolded protein response|positive regulation of PERK-mediated unfolded protein response
CNOT7	1	0.944203427419868	6.07404356022524e-05	0.00109621369864065	ENSSSCG00000006983	protein_coding	CCR4-NOT transcription complex subunit 7		GO:0000122,GO:0000175,GO:0000289,GO:0000290,GO:0000932,GO:0003700,GO:0003714,GO:0003723,GO:0004532,GO:0004535,GO:0005634,GO:0005737,GO:0005829,GO:0005975,GO:0006977,GO:0007165,GO:0008134,GO:0008284,GO:0008285,GO:0010629,GO:0016020,GO:0016604,GO:0016607,GO:0017148,GO:0030014,GO:0030015,GO:0031047,GO:0033962,GO:0035195,GO:0042509,GO:0043928,GO:0045070,GO:0045892,GO:0045944,GO:0046872,GO:0051607,GO:…	negative regulation of transcription by RNA polymerase II|3'-5'-exoribonuclease activity|nuclear-transcribed mRNA poly(A) tail shortening|deadenylation-dependent decapping of nuclear-transcribed mRNA|P-body|DNA-binding transcription factor activity|transcription corepressor activity|RNA binding|exoribonuclease activity|poly(A)-specific ribonuclease activity|nucleus|cytoplasm|cytosol|carbohydrate …	ko03018	RNA degradation
MRPL13	1	0.966472741228967	1.56599920319033e-12	9.5540922706304e-11	ENSSSCG00000005996	protein_coding	mitochondrial ribosomal protein L13		GO:0003729,GO:0003735,GO:0005743,GO:0005761,GO:0005762,GO:0005840,GO:0006412,GO:0017148	mRNA binding|structural constituent of ribosome|mitochondrial inner membrane|mitochondrial ribosome|mitochondrial large ribosomal subunit|ribosome|translation|negative regulation of translation	ko03010	Ribosome
SIVA1	1	0.902051825709871	2.90342092758727e-07	8.65816401471539e-06	ENSSSCG00000031132	protein_coding	SIVA1 apoptosis inducing factor		GO:0001618,GO:0005164,GO:0005175,GO:0005622,GO:0005654,GO:0005737,GO:0005739,GO:0006924,GO:0008270,GO:0032088,GO:0046872,GO:0097191,GO:0097193,GO:1901030	virus receptor activity|tumor necrosis factor receptor binding|CD27 receptor binding|intracellular|nucleoplasm|cytoplasm|mitochondrion|activation-induced cell death of T cells|zinc ion binding|negative regulation of NF-kappaB transcription factor activity|metal ion binding|extrinsic apoptotic signaling pathway|intrinsic apoptotic signaling pathway|positive regulation of mitochondrial outer membra…
POLR2G	1	0.822549503530974	0.000123782893379591	0.00206141156678287	ENSSSCG00000025571	protein_coding	RNA polymerase II subunit G		GO:0000291,GO:0000398,GO:0000932,GO:0003697,GO:0003727,GO:0003899,GO:0005634,GO:0005654,GO:0005665,GO:0006283,GO:0006366,GO:0006367,GO:0006368,GO:0006370,GO:0006915,GO:0008543,GO:0016070,GO:0031369,GO:0042795,GO:0045948,GO:0060213,GO:0060964	nuclear-transcribed mRNA catabolic process, exonucleolytic|mRNA splicing, via spliceosome|P-body|single-stranded DNA binding|single-stranded RNA binding|DNA-directed 5'-3' RNA polymerase activity|nucleus|nucleoplasm|RNA polymerase II, core complex|transcription-coupled nucleotide-excision repair|transcription by RNA polymerase II|transcription initiation from RNA polymerase II promoter|transcript…	ko00230,ko00240,ko03020	Purine metabolism|Pyrimidine metabolism|RNA polymerase
IMP4	1	0.77191446740822	1.18697516366718e-07	3.79879674245662e-06	ENSSSCG00000015734	protein_coding	IMP U3 small nucleolar ribonucleoprotein 4		GO:0001650,GO:0005730,GO:0006364,GO:0030515,GO:0032040,GO:0034457,GO:0042134	fibrillar center|nucleolus|rRNA processing|snoRNA binding|small-subunit processome|Mpp10 complex|rRNA primary transcript binding	ko03008	Ribosome biogenesis in eukaryotes
TPI1	1	0.909075717000328	4.18544396983416e-21	4.39306401939041e-19	ENSSSCG00000000685	protein_coding	triosephosphate isomerase 1				ko00710,ko00562,ko01200,ko01230,ko00051,ko00010	Carbon fixation in photosynthetic organisms|Inositol phosphate metabolism|Carbon metabolism|Biosynthesis of amino acids|Fructose and mannose metabolism|Glycolysis / Gluconeogenesis
ENSSSCG00000014414	1	1.17608274241617	0.000257166443063721	0.00390403566315467	ENSSSCG00000014414	protein_coding	RNA binding motif protein 27		GO:0003729,GO:0005634,GO:0005737,GO:0006397,GO:0016607,GO:0046833,GO:0046872	mRNA binding|nucleus|cytoplasm|mRNA processing|nuclear speck|positive regulation of RNA export from nucleus|metal ion binding
NAP1L1	1	1.12574640828607	2.90694619511862e-12	1.7435120149219e-10	ENSSSCG00000000522	protein_coding	nucleosome assembly protein 1 like 1		GO:0003723,GO:0005634,GO:0005737,GO:0006260,GO:0006334,GO:0008284,GO:0016020,GO:0042470,GO:0050769,GO:2000179	RNA binding|nucleus|cytoplasm|DNA replication|nucleosome assembly|positive regulation of cell proliferation|membrane|melanosome|positive regulation of neurogenesis|positive regulation of neural precursor cell proliferation
ENSSSCG00000037071	1	0.946141660056744	6.57563674143533e-05	0.00117873829857145	ENSSSCG00000037071	protein_coding	transmembrane protein 256-like		GO:0005743,GO:0016021	mitochondrial inner membrane|integral component of membrane
GAP43	1	0.905571192472707	3.01533405250108e-08	1.05612819920093e-06	ENSSSCG00000031244	protein_coding	growth associated protein 43		GO:0000502,GO:0000724,GO:0005654,GO:0005829,GO:0006406,GO:0008541,GO:0016579,GO:0043248,GO:0043687	proteasome complex|double-strand break repair via homologous recombination|nucleoplasm|cytosol|mRNA export from nucleus|proteasome regulatory particle, lid subcomplex|protein deubiquitination|proteasome assembly|post-translational protein modification	ko03440,ko03050	Homologous recombination|Proteasome
POLE4	1	1.10007964190114	3.61400544188897e-07	1.05697237066722e-05	ENSSSCG00000038307	protein_coding	DNA polymerase epsilon 4, accessory subunit		GO:0000082,GO:0003677,GO:0003887,GO:0005634,GO:0005654,GO:0005671,GO:0008622,GO:0043966,GO:0046982	G1/S transition of mitotic cell cycle|DNA binding|DNA-directed DNA polymerase activity|nucleus|nucleoplasm|Ada2/Gcn5/Ada3 transcription activator complex|epsilon DNA polymerase complex|histone H3 acetylation|protein heterodimerization activity	ko03030,ko03420,ko00230,ko00240,ko03410	DNA replication|Nucleotide excision repair|Purine metabolism|Pyrimidine metabolism|Base excision repair
CDK4	1	0.973229194084283	2.35601415841827e-07	7.14597906528614e-06	ENSSSCG00000025092	protein_coding	cyclin dependent kinase 4		GO:0000082,GO:0000785,GO:0004693,GO:0005524,GO:0005634,GO:0005667,GO:0005730,GO:0005737,GO:0005829,GO:0005923,GO:0006468,GO:0007165,GO:0010468,GO:0010971,GO:0030332,GO:0031965,GO:0032869,GO:0040014,GO:0046626,GO:0046890,GO:0048146,GO:0050994,GO:0051301,GO:0060612,GO:0071157,GO:0071222,GO:0071353,GO:0097129,GO:1904628,GO:1904637	G1/S transition of mitotic cell cycle|chromatin|cyclin-dependent protein serine/threonine kinase activity|ATP binding|nucleus|transcription factor complex|nucleolus|cytoplasm|cytosol|bicellular tight junction|protein phosphorylation|signal transduction|regulation of gene expression|positive regulation of G2/M transition of mitotic cell cycle|cyclin binding|nuclear membrane|cellular response to in…	ko04110,ko04115,ko04530,ko04151,ko04660	Cell cycle|p53 signaling pathway|Tight junction|PI3K-Akt signaling pathway|T cell receptor signaling pathway
PSMB1	1	1.14564822699496	1.27419745862848e-07	4.05759406286601e-06	ENSSSCG00000027257	protein_coding	proteasome 20S subunit beta 1		GO:0004175,GO:0004298,GO:0005634,GO:0005737,GO:0005839,GO:0010498,GO:0010499,GO:0019774,GO:0043161	endopeptidase activity|threonine-type endopeptidase activity|nucleus|cytoplasm|proteasome core complex|proteasomal protein catabolic process|proteasomal ubiquitin-independent protein catabolic process|proteasome core complex, beta-subunit complex|proteasome-mediated ubiquitin-dependent protein catabolic process	ko03050	Proteasome
ENSSSCG00000008659	1	1.11255290344394	2.80707681705962e-18	2.63435903172759e-16	ENSSSCG00000008659	protein_coding	acid phosphatase 1		GO:0003993,GO:0004726,GO:0005737,GO:0009898,GO:0070062	acid phosphatase activity|non-membrane spanning protein tyrosine phosphatase activity|cytoplasm|cytoplasmic side of plasma membrane|extracellular exosome
ENSSSCG00000021560	1	0.990963260826802	9.9294630904949e-11	5.0052023426779e-09	ENSSSCG00000021560	protein_coding	ubiquitin conjugating enzyme E2 I		GO:0005524,GO:0005634,GO:0007049,GO:0007059,GO:0016925,GO:0051301,GO:0061656	ATP binding|nucleus|cell cycle|chromosome segregation|protein sumoylation|cell division|SUMO conjugating enzyme activity	ko04120,ko03013,ko04064	Ubiquitin mediated proteolysis|RNA transport|NF-kappa B signaling pathway
ENSSSCG00000033653	1	1.18985396915218	7.26795998436766e-10	3.29412027246027e-08	ENSSSCG00000033653	protein_coding	U2 small nuclear RNA auxiliary factor 1		GO:0000398,GO:0005681,GO:0016607,GO:0030628,GO:0046872,GO:0050733,GO:0089701	mRNA splicing, via spliceosome|spliceosomal complex|nuclear speck|pre-mRNA 3'-splice site binding|metal ion binding|RS domain binding|U2AF	ko03040	Spliceosome
MRPL40	1	1.08682100282424	9.99605392907704e-10	4.44225750374638e-08	ENSSSCG00000034014	protein_coding	mitochondrial ribosomal protein L40		GO:0003723,GO:0005634,GO:0005739,GO:0005743,GO:0005761,GO:0005762,GO:0009653,GO:0070125,GO:0070126	RNA binding|nucleus|mitochondrion|mitochondrial inner membrane|mitochondrial ribosome|mitochondrial large ribosomal subunit|anatomical structure morphogenesis|mitochondrial translational elongation|mitochondrial translational termination
HINT1	1	1.42924342863109	7.38810727182421e-24	8.57235370288607e-22	ENSSSCG00000014264	protein_coding	histidine triad nucleotide binding protein 1		GO:0000118,GO:0000166,GO:0005829,GO:0005886,GO:0006355,GO:0009154,GO:0016787,GO:0050850,GO:0072332	histone deacetylase complex|nucleotide binding|cytosol|plasma membrane|regulation of transcription, DNA-templated|purine ribonucleotide catabolic process|hydrolase activity|positive regulation of calcium-mediated signaling|intrinsic apoptotic signaling pathway by p53 class mediator
ERH	1	1.50282900376744	1.08006278928456e-21	1.17219875783986e-19	ENSSSCG00000002307	protein_coding	ERH mRNA splicing and mitosis factor		GO:0003723,GO:0006139,GO:0006213,GO:0006221,GO:0007049,GO:0008327,GO:0030496,GO:0034709,GO:0045747	RNA binding|nucleobase-containing compound metabolic process|pyrimidine nucleoside metabolic process|pyrimidine nucleotide biosynthetic process|cell cycle|methyl-CpG binding|midbody|methylosome|positive regulation of Notch signaling pathway
PTMA	1	1.25419592154835	9.96542127670294e-45	2.42730276409952e-42	ENSSSCG00000037274	protein_coding	prothymosin alpha		GO:0005654,GO:0005829,GO:0033613,GO:0042393,GO:0043486	nucleoplasm|cytosol|activating transcription factor binding|histone binding|histone exchange
AP1S2	1	1.57485158484084	1.20737670693946e-16	1.00325458242251e-14	ENSSSCG00000036074	protein_coding	adaptor related protein complex 1 subunit sigma 2		GO:0005794,GO:0005905,GO:0006886,GO:0008542,GO:0016182,GO:0016192,GO:0030117,GO:0030659,GO:0036465,GO:0043231,GO:0045444,GO:0050885,GO:0060612,GO:0098793,GO:0098794	Golgi apparatus|clathrin-coated pit|intracellular protein transport|visual learning|synaptic vesicle budding from endosome|vesicle-mediated transport|membrane coat|cytoplasmic vesicle membrane|synaptic vesicle recycling|intracellular membrane-bounded organelle|fat cell differentiation|neuromuscular process controlling balance|adipose tissue development|presynapse|postsynapse
SNRPB	1	1.27152917507002	2.16327743780158e-08	7.84384732788327e-07	ENSSSCG00000040857	protein_coding	small nuclear ribonucleoprotein polypeptides B and B1		GO:0000387,GO:0000398,GO:0003723,GO:0005634,GO:0005682,GO:0005683,GO:0005685,GO:0005686,GO:0005687,GO:0005737,GO:0005829,GO:0034709,GO:0034719,GO:0046540,GO:0071004,GO:0071005,GO:0071007,GO:0071013	spliceosomal snRNP assembly|mRNA splicing, via spliceosome|RNA binding|nucleus|U5 snRNP|U7 snRNP|U1 snRNP|U2 snRNP|U4 snRNP|cytoplasm|cytosol|methylosome|SMN-Sm protein complex|U4/U6 x U5 tri-snRNP complex|U2-type prespliceosome|U2-type precatalytic spliceosome|U2-type catalytic step 2 spliceosome|catalytic step 2 spliceosome	ko03040	Spliceosome
PRDX2	1	1.29047184349633	8.2834903810772e-16	6.51008894284265e-14	ENSSSCG00000013736	protein_coding	peroxiredoxin 2		GO:0005737,GO:0008379,GO:0019430,GO:0042981,GO:0045454	cytoplasm|thioredoxin peroxidase activity|removal of superoxide radicals|regulation of apoptotic process|cell redox homeostasis	ko04214	Apoptosis - fly
PCBP2	1	1.10768660221528	3.11708225269428e-199	4.97299302594846e-196	ENSSSCG00000000274	protein_coding	poly(rC) binding protein 2		GO:0000398,GO:0003677,GO:0003723,GO:0005634,GO:0005654,GO:0005737,GO:0005829,GO:0005925,GO:0016020,GO:0016070,GO:0016071,GO:0019899,GO:0031625,GO:0032480,GO:0039694,GO:0043161,GO:0045087,GO:0050687,GO:0051607,GO:0070062,GO:0075522	mRNA splicing, via spliceosome|DNA binding|RNA binding|nucleus|nucleoplasm|cytoplasm|cytosol|focal adhesion|membrane|RNA metabolic process|mRNA metabolic process|enzyme binding|ubiquitin protein ligase binding|negative regulation of type I interferon production|viral RNA genome replication|proteasome-mediated ubiquitin-dependent protein catabolic process|innate immune response|negative regulation…
ATIC	1	0.967656136354851	3.88033505318423e-05	0.000736548071844155	ENSSSCG00000016173	protein_coding	5-aminoimidazole-4-carboxamide ribonucleotide formyltransferase/IMP cyclohydrolase		GO:0003937,GO:0004643,GO:0005829,GO:0005886,GO:0006189,GO:0042803	IMP cyclohydrolase activity|phosphoribosylaminoimidazolecarboxamide formyltransferase activity|cytosol|plasma membrane|'de novo' IMP biosynthetic process|protein homodimerization activity	ko00230,ko00670	Purine metabolism|One carbon pool by folate
RBM3	1	1.06361354616526	5.68010803119403e-54	1.86846275318906e-51	ENSSSCG00000021591	protein_coding	RNA binding motif protein 3		GO:0003723,GO:0005634,GO:0005654,GO:0005730,GO:0005737,GO:0006417,GO:0009409,GO:0009631,GO:0030425,GO:0043023,GO:0045727,GO:0070417	RNA binding|nucleus|nucleoplasm|nucleolus|cytoplasm|regulation of translation|response to cold|cold acclimation|dendrite|ribosomal large subunit binding|positive regulation of translation|cellular response to cold
ENSSSCG00000039612	1	0.833632998555215	4.61610564090517e-05	0.000859338966102696	ENSSSCG00000039612	protein_coding	malignant T-cell-amplified sequence 1		GO:0001731,GO:0002188,GO:0003743,GO:0005829,GO:0005886,GO:0006974,GO:0007049,GO:0008284,GO:0022627,GO:0032790,GO:0040008,GO:0075522	formation of translation preinitiation complex|translation reinitiation|translation initiation factor activity|cytosol|plasma membrane|cellular response to DNA damage stimulus|cell cycle|positive regulation of cell proliferation|cytosolic small ribosomal subunit|ribosome disassembly|regulation of growth|IRES-dependent viral translational initiation
NEDD8	1	0.910155763668952	0.000224037163518628	0.0034803202597626	ENSSSCG00000031938	protein_coding	NEDD8 ubiquitin like modifier		GO:0005634,GO:0005654,GO:0005737,GO:0005829,GO:0006357,GO:0006464,GO:0006508,GO:0006511,GO:0006879,GO:0008104,GO:0009653,GO:0014070,GO:0016579,GO:0019941,GO:0030162,GO:0031386,GO:0031625,GO:0043687,GO:0045116,GO:0070062	nucleus|nucleoplasm|cytoplasm|cytosol|regulation of transcription by RNA polymerase II|cellular protein modification process|proteolysis|ubiquitin-dependent protein catabolic process|cellular iron ion homeostasis|protein localization|anatomical structure morphogenesis|response to organic cyclic compound|protein deubiquitination|modification-dependent protein catabolic process|regulation of proteo…
TMA7	1	1.05628992712321	5.77700191395594e-07	1.62550773430781e-05	ENSSSCG00000011351	protein_coding	translation machinery associated 7 homolog
ENSSSCG00000016737	1	1.33970075666281	1.68983033109293e-48	4.68861793082723e-46	ENSSSCG00000016737	protein_coding	peptidylprolyl isomerase A		GO:0000413,GO:0003755,GO:0005576,GO:0005634,GO:0005739,GO:0005829,GO:0006457,GO:0016018,GO:0045069,GO:0051082	protein peptidyl-prolyl isomerization|peptidyl-prolyl cis-trans isomerase activity|extracellular region|nucleus|mitochondrion|cytosol|protein folding|cyclosporin A binding|regulation of viral genome replication|unfolded protein binding
UOX	1	1.15891862615645	8.0430463385057e-09	3.08829750383923e-07	ENSSSCG00000022206	protein_coding	urate oxidase				ko00230,ko00232	Purine metabolism|Caffeine metabolism
SUMO2	1	1.13771978374925	0.000561319102504619	0.00764102812402619	ENSSSCG00000017212	protein_coding	small ubiquitin like modifier 2		GO:0001222,GO:0005634,GO:0005654,GO:0016605,GO:0016925,GO:0019789,GO:0031386,GO:0031625,GO:0032436,GO:0033235,GO:0034613,GO:0045892,GO:0045944,GO:0046965	transcription corepressor binding|nucleus|nucleoplasm|PML body|protein sumoylation|SUMO transferase activity|protein tag|ubiquitin protein ligase binding|positive regulation of proteasomal ubiquitin-dependent protein catabolic process|positive regulation of protein sumoylation|cellular protein localization|negative regulation of transcription, DNA-templated|positive regulation of transcription by…	ko03013	RNA transport
RTRAF	1	1.12678087588536	0.000374268532796652	0.00539636707838932	ENSSSCG00000005029	protein_coding	RNA transcription, translation and transport factor		GO:0000993,GO:0003723,GO:0005634,GO:0005654,GO:0005737,GO:0005813,GO:0005829,GO:0006388,GO:0006469,GO:0016032,GO:0042802,GO:0045944,GO:0048471,GO:0050658,GO:0072669,GO:0072686	RNA polymerase II complex binding|RNA binding|nucleus|nucleoplasm|cytoplasm|centrosome|cytosol|tRNA splicing, via endonucleolytic cleavage and ligation|negative regulation of protein kinase activity|viral process|identical protein binding|positive regulation of transcription by RNA polymerase II|perinuclear region of cytoplasm|RNA transport|tRNA-splicing ligase complex|mitotic spindle
COX8A	1	1.12319004416418	4.7493278193008e-06	0.000111182356609134	ENSSSCG00000013046	protein_coding	cytochrome c oxidase subunit 8A, mitochondrial		GO:0004129,GO:0005739,GO:0005751,GO:0016021,GO:0045277	cytochrome-c oxidase activity|mitochondrion|mitochondrial respiratory chain complex IV|integral component of membrane|respiratory chain complex IV	ko00190,ko04260	Oxidative phosphorylation|Cardiac muscle contraction
ENSSSCG00000037143	1	1.26130127230445	9.95018119011009e-05	0.00169057711083084	ENSSSCG00000037143	protein_coding	ubiquitin conjugating enzyme E2 L3		GO:0000151,GO:0000209,GO:0003713,GO:0004842,GO:0005524,GO:0005634,GO:0005737,GO:0006355,GO:0006511,GO:0008283,GO:0016567,GO:0031398,GO:0031625,GO:0044770,GO:0051443,GO:0061631,GO:0070979,GO:0071383,GO:0071385,GO:0097027	ubiquitin ligase complex|protein polyubiquitination|transcription coactivator activity|ubiquitin-protein transferase activity|ATP binding|nucleus|cytoplasm|regulation of transcription, DNA-templated|ubiquitin-dependent protein catabolic process|cell proliferation|protein ubiquitination|positive regulation of protein ubiquitination|ubiquitin protein ligase binding|cell cycle phase transition|posit…	ko04120	Ubiquitin mediated proteolysis
NDUFA8	1	1.08856126318178	0.000176840903412026	0.00282555811020077	ENSSSCG00000005528	protein_coding	NADH:ubiquinone oxidoreductase subunit A8		GO:0005747,GO:0005758,GO:0006120,GO:0032981,GO:0044877	mitochondrial respiratory chain complex I|mitochondrial intermembrane space|mitochondrial electron transport, NADH to ubiquinone|mitochondrial respiratory chain complex I assembly|protein-containing complex binding	ko00190	Oxidative phosphorylation
MRPL11	1	1.15412579787862	5.7769724682883e-09	2.27851220665196e-07	ENSSSCG00000012943	protein_coding	mitochondrial ribosomal protein L11		GO:0000027,GO:0003735,GO:0005743,GO:0005762,GO:0006412,GO:0019843	ribosomal large subunit assembly|structural constituent of ribosome|mitochondrial inner membrane|mitochondrial large ribosomal subunit|translation|rRNA binding	ko03010	Ribosome
ENSSSCG00000039249	1	0.952584859318783	0.000264011659098398	0.00399624479056531	ENSSSCG00000039249	protein_coding	protein phosphatase 1 regulatory inhibitor subunit 2		GO:0000164,GO:0004864,GO:0005977,GO:0008157,GO:0009966,GO:0032515,GO:0098723	protein phosphatase type 1 complex|protein phosphatase inhibitor activity|glycogen metabolic process|protein phosphatase 1 binding|regulation of signal transduction|negative regulation of phosphoprotein phosphatase activity|skeletal muscle myofibril
ENSSSCG00000029857	1	1.28549175932907	3.05020297277153e-188	4.63456554548542e-185	ENSSSCG00000029857	protein_coding	eukaryotic translation initiation factor 2 subunit gamma		GO:0001731,GO:0003743,GO:0003924,GO:0005525,GO:0005737,GO:0005829,GO:0005850	formation of translation preinitiation complex|translation initiation factor activity|GTPase activity|GTP binding|cytoplasm|cytosol|eukaryotic translation initiation factor 2 complex	ko03013	RNA transport
EIF1B	1	1.08323277000726	7.17412633723847e-05	0.00127102733575017	ENSSSCG00000011270	protein_coding	eukaryotic translation initiation factor 1B		GO:0003723,GO:0003743,GO:0006446,GO:0016282,GO:0043024	RNA binding|translation initiation factor activity|regulation of translational initiation|eukaryotic 43S preinitiation complex|ribosomal small subunit binding	ko03013	RNA transport
UBL5	1	1.29461025164986	1.70656832048847e-09	7.35853810407378e-08	ENSSSCG00000023331	protein_coding	ubiquitin like 5		GO:0000398,GO:0005634,GO:0005737,GO:0006464,GO:0031386,GO:1903955	mRNA splicing, via spliceosome|nucleus|cytoplasm|cellular protein modification process|protein tag|positive regulation of protein targeting to mitochondrion	ko04212	Longevity regulating pathway - worm
COX17	1	1.39922940771595	2.67818176047227e-23	3.08503334343499e-21	ENSSSCG00000011893	protein_coding	COX17 cytochrome c oxidase assembly homolog		GO:0002027,GO:0007507,GO:0007519,GO:0016020,GO:0016021,GO:0030552,GO:0042383,GO:0042391	regulation of heart rate|heart development|skeletal muscle tissue development|membrane|integral component of membrane|cAMP binding|sarcolemma|regulation of membrane potential
SON	1	0.979819967953485	0.000546429790760267	0.00746381924810728	ENSSSCG00000023674	protein_coding	SON DNA binding protein		GO:0000226,GO:0000281,GO:0003677,GO:0003723,GO:0006397,GO:0008380,GO:0016607,GO:0043066,GO:0043484,GO:0048024,GO:0050733,GO:0051726	microtubule cytoskeleton organization|mitotic cytokinesis|DNA binding|RNA binding|mRNA processing|RNA splicing|nuclear speck|negative regulation of apoptotic process|regulation of RNA splicing|regulation of mRNA splicing, via spliceosome|RS domain binding|regulation of cell cycle
MPC2	1	1.04073026616028	1.78430468033132e-05	0.000367076684332764	ENSSSCG00000006304	protein_coding	mitochondrial pyruvate carrier 2		GO:0005634,GO:0005739,GO:0006850,GO:0031305,GO:0035774,GO:0050833,GO:0061732	nucleus|mitochondrion|mitochondrial pyruvate transmembrane transport|integral component of mitochondrial inner membrane|positive regulation of insulin secretion involved in cellular response to glucose stimulus|pyruvate transmembrane transporter activity|mitochondrial acetyl-CoA biosynthetic process from pyruvate
GDI2	1	0.930932236515308	3.53105729655311e-05	0.0006787287724001	ENSSSCG00000011137	protein_coding	GDP dissociation inhibitor 2		GO:0005093,GO:0005096,GO:0005737,GO:0007264,GO:0015031,GO:0016020	Rab GDP-dissociation inhibitor activity|GTPase activator activity|cytoplasm|small GTPase mediated signal transduction|protein transport|membrane
GSPT1	1	1.77702100204747	1.52859535760788e-09	6.62695933023807e-08	ENSSSCG00000021118	protein_coding	G1 to S phase transition 1		GO:0000184,GO:0002184,GO:0003747,GO:0003924,GO:0005525,GO:0005829,GO:0006412,GO:0006479,GO:0018444	nuclear-transcribed mRNA catabolic process, nonsense-mediated decay|cytoplasmic translational termination|translation release factor activity|GTPase activity|GTP binding|cytosol|translation|protein methylation|translation release factor complex	ko03015	mRNA surveillance pathway
PSMD12	1	1.23886411838362	2.75066631484508e-06	6.75328255798115e-05	ENSSSCG00000017273	protein_coding	proteasome 26S subunit, non-ATPase 12		GO:0005737,GO:0008541,GO:0022624,GO:0031595,GO:0043161	cytoplasm|proteasome regulatory particle, lid subcomplex|proteasome accessory complex|nuclear proteasome complex|proteasome-mediated ubiquitin-dependent protein catabolic process	ko03050	Proteasome
OSBP2	1	3.90804197729406	4.00662719979335e-12	2.38069759201129e-10	ENSSSCG00000010015	protein_coding	oxysterol binding protein 2		GO:0005829,GO:0005886,GO:0007286,GO:0008289,GO:0015248,GO:0015485,GO:0016020,GO:0032934,GO:0043231,GO:0097038,GO:0097440	cytosol|plasma membrane|spermatid development|lipid binding|sterol transporter activity|cholesterol binding|membrane|sterol binding|intracellular membrane-bounded organelle|perinuclear endoplasmic reticulum|apical dendrite
EIF5B	1	1.67310171331638	3.8326183945092e-08	1.31921453864077e-06	ENSSSCG00000008180	protein_coding	eukaryotic translation initiation factor 5B		GO:0003723,GO:0003743,GO:0003924,GO:0005525,GO:0005737,GO:0005829,GO:0006446,GO:0046872	RNA binding|translation initiation factor activity|GTPase activity|GTP binding|cytoplasm|cytosol|regulation of translational initiation|metal ion binding	ko03013	RNA transport
LDHA	1	1.50088749682192	3.71562707375376e-05	0.000709080315007984	ENSSSCG00000013366	protein_coding	lactate dehydrogenase A		GO:0004459,GO:0005737,GO:0005975,GO:0019752	L-lactate dehydrogenase activity|cytoplasm|carbohydrate metabolic process|carboxylic acid metabolic process	ko04922,ko00640,ko00620,ko00270,ko00010	Glucagon signaling pathway|Propanoate metabolism|Pyruvate metabolism|Cysteine and methionine metabolism|Glycolysis / Gluconeogenesis
STPG4	1	1.83227017032689	4.7727824224427e-05	0.000885921707593378	ENSSSCG00000008433	protein_coding	sperm-tail PG-rich repeat containing 4		GO:0001939,GO:0001940,GO:0003682,GO:0005634,GO:0005737,GO:0006325,GO:0042393,GO:0042585,GO:0044727,GO:0090116,GO:1901537	female pronucleus|male pronucleus|chromatin binding|nucleus|cytoplasm|chromatin organization|histone binding|germinal vesicle|DNA demethylation of male pronucleus|C-5 methylation of cytosine|positive regulation of DNA demethylation
UXT	1	1.08947626298113	1.82515405938315e-09	7.80657047276105e-08	ENSSSCG00000012280	protein_coding	ubiquitously expressed prefoldin like chaperone		GO:0000122,GO:0000922,GO:0000930,GO:0003682,GO:0003714,GO:0005634,GO:0005737,GO:0005813,GO:0007098,GO:0048487	negative regulation of transcription by RNA polymerase II|spindle pole|gamma-tubulin complex|chromatin binding|transcription corepressor activity|nucleus|cytoplasm|centrosome|centrosome cycle|beta-tubulin binding
AK6	1	1.49535794649558	0.000498477980831969	0.00689442367246921	ENSSSCG00000037053	protein_coding	adenylate kinase 6		GO:0004017,GO:0005524,GO:0005634,GO:0005654,GO:0005737,GO:0005829,GO:0015030,GO:0016887	adenylate kinase activity|ATP binding|nucleus|nucleoplasm|cytoplasm|cytosol|Cajal body|ATPase activity	ko03008,ko00230	Ribosome biogenesis in eukaryotes|Purine metabolism
DNAJA1	1	1.52289720353074	0.000173662551092799	0.00278313645417831	ENSSSCG00000011000	protein_coding	DnaJ heat shock protein family (Hsp40) member A1		GO:0001664,GO:0001671,GO:0005524,GO:0005634,GO:0005739,GO:0005829,GO:0006457,GO:0006986,GO:0007283,GO:0009408,GO:0015630,GO:0016020,GO:0030317,GO:0030521,GO:0030544,GO:0030957,GO:0031397,GO:0031625,GO:0042769,GO:0043065,GO:0043066,GO:0043508,GO:0046872,GO:0048471,GO:0050750,GO:0051082,GO:0051087,GO:0051223,GO:0055131,GO:0070062,GO:0070585,GO:0098554,GO:1901998,GO:1903748,GO:1905259	G protein-coupled receptor binding|ATPase activator activity|ATP binding|nucleus|mitochondrion|cytosol|protein folding|response to unfolded protein|spermatogenesis|response to heat|microtubule cytoskeleton|membrane|flagellated sperm motility|androgen receptor signaling pathway|Hsp70 protein binding|Tat protein binding|negative regulation of protein ubiquitination|ubiquitin protein ligase binding|…	ko04141	Protein processing in endoplasmic reticulum
SSRP1	1	1.48241300164029	3.84613648129017e-07	1.12075363328773e-05	ENSSSCG00000029059	protein_coding	structure specific recognition protein 1	HMG	GO:0000981,GO:0003677,GO:0003682,GO:0003723,GO:0005654,GO:0005694,GO:0005730,GO:0006260,GO:0006281,GO:0006366,GO:0006368,GO:1901796	DNA-binding transcription factor activity, RNA polymerase II-specific|DNA binding|chromatin binding|RNA binding|nucleoplasm|chromosome|nucleolus|DNA replication|DNA repair|transcription by RNA polymerase II|transcription elongation from RNA polymerase II promoter|regulation of signal transduction by p53 class mediator
MDH1	1	1.82818307682196	0.00034779894173987	0.00504664330742872	ENSSSCG00000025751	protein_coding	malate dehydrogenase 1				ko00710,ko01200,ko00630,ko00620,ko04964,ko00020,ko00270	Carbon fixation in photosynthetic organisms|Carbon metabolism|Glyoxylate and dicarboxylate metabolism|Pyruvate metabolism|Proximal tubule bicarbonate reclamation|Citrate cycle (TCA cycle)|Cysteine and methionine metabolism
LSM8	1	1.79111844518343	0.000380234142237874	0.00546017597233397	ENSSSCG00000021652	protein_coding	LSM8 homolog, U6 small nuclear RNA associated		GO:0000398,GO:0003723,GO:0005634,GO:0005688,GO:0016070,GO:0046540,GO:0071005,GO:0120115	mRNA splicing, via spliceosome|RNA binding|nucleus|U6 snRNP|RNA metabolic process|U4/U6 x U5 tri-snRNP complex|U2-type precatalytic spliceosome|Lsm2-8 complex
PSMC6	1	1.13461740094325	1.71363696609558e-05	0.000354136841413068	ENSSSCG00000005038	protein_coding	proteasome 26S subunit, ATPase 6		GO:0000502,GO:0005524,GO:0005634,GO:0005654,GO:0005829,GO:0006511,GO:0008540,GO:0016020,GO:0016579,GO:0016887,GO:0022624,GO:0030433,GO:0030674,GO:0031597,GO:0036402,GO:0042802,GO:0043687,GO:0045899,GO:0070062	proteasome complex|ATP binding|nucleus|nucleoplasm|cytosol|ubiquitin-dependent protein catabolic process|proteasome regulatory particle, base subcomplex|membrane|protein deubiquitination|ATPase activity|proteasome accessory complex|ubiquitin-dependent ERAD pathway|protein binding, bridging|cytosolic proteasome complex|proteasome-activating ATPase activity|identical protein binding|post-translatio…	ko03050	Proteasome
KPNA2	1	2.39829476393669	0.000225452581801814	0.00349890125492815	ENSSSCG00000029005	protein_coding	karyopherin subunit alpha 2		GO:0000018,GO:0003723,GO:0005654,GO:0005737,GO:0005829,GO:0006259,GO:0006607,GO:0008139,GO:0008565,GO:0016020,GO:0019054,GO:0042826,GO:0061608,GO:0098892,GO:0098978,GO:0099527	regulation of DNA recombination|RNA binding|nucleoplasm|cytoplasm|cytosol|DNA metabolic process|NLS-bearing protein import into nucleus|nuclear localization sequence binding|protein transporter activity|membrane|modulation by virus of host process|histone deacetylase binding|nuclear import signal receptor activity|extrinsic component of postsynaptic specialization membrane|glutamatergic synapse|p…
UBE2S	1	1.44952809399619	0.000337997462627593	0.00494263200619672	ENSSSCG00000035344	protein_coding	ubiquitin conjugating enzyme E2 S		GO:0004842,GO:0005524,GO:0005680,GO:0006511,GO:0010458,GO:0010994,GO:0010997,GO:0031145,GO:0035519,GO:0044314,GO:0051301,GO:0061631,GO:0070534,GO:0070979,GO:0085020,GO:1904668	ubiquitin-protein transferase activity|ATP binding|anaphase-promoting complex|ubiquitin-dependent protein catabolic process|exit from mitosis|free ubiquitin chain polymerization|anaphase-promoting complex binding|anaphase-promoting complex-dependent catabolic process|protein K29-linked ubiquitination|protein K27-linked ubiquitination|cell division|ubiquitin conjugating enzyme activity|protein K63…	ko04120	Ubiquitin mediated proteolysis
EIF3A	1	1.6368099424918	0.000485081454399902	0.00674660848614829	ENSSSCG00000010679	protein_coding	eukaryotic translation initiation factor 3 subunit A		GO:0001732,GO:0002188,GO:0003729,GO:0003743,GO:0005634,GO:0005730,GO:0005829,GO:0005852,GO:0005874,GO:0014069,GO:0016282,GO:0030971,GO:0033290,GO:0043614,GO:0070373,GO:0071540,GO:0071541,GO:0075522,GO:0075525	formation of cytoplasmic translation initiation complex|translation reinitiation|mRNA binding|translation initiation factor activity|nucleus|nucleolus|cytosol|eukaryotic translation initiation factor 3 complex|microtubule|postsynaptic density|eukaryotic 43S preinitiation complex|receptor tyrosine kinase binding|eukaryotic 48S preinitiation complex|multi-eIF complex|negative regulation of ERK1 and…	ko03013	RNA transport
SNRNP27	1	1.30411734919479	1.24961051841686e-05	0.000267601157192249	ENSSSCG00000025674	protein_coding	small nuclear ribonucleoprotein U4/U6.U5 subunit 27		GO:0000398,GO:0003676,GO:0005654	mRNA splicing, via spliceosome|nucleic acid binding|nucleoplasm	ko03040	Spliceosome
GLRX3	1	1.01660513750839	4.7949119413415e-37	9.27248789238331e-35	ENSSSCG00000010759	protein_coding	glutaredoxin 3		GO:0002026,GO:0005634,GO:0005829,GO:0005938,GO:0006879,GO:0009055,GO:0010614,GO:0015035,GO:0015038,GO:0030018,GO:0042802,GO:0045454,GO:0046872,GO:0051536	regulation of the force of heart contraction|nucleus|cytosol|cell cortex|cellular iron ion homeostasis|electron transfer activity|negative regulation of cardiac muscle hypertrophy|protein disulfide oxidoreductase activity|glutathione disulfide oxidoreductase activity|Z disc|identical protein binding|cell redox homeostasis|metal ion binding|iron-sulfur cluster binding
ENSSSCG00000007088	1	1.19605677218103	1.17655812537288e-10	5.89350340100438e-09	ENSSSCG00000007088	protein_coding	sorting nexin 5		GO:0001726,GO:0001891,GO:0006886,GO:0006907,GO:0030659,GO:0031234,GO:0031313,GO:0031901,GO:0035091,GO:0070685	ruffle|phagocytic cup|intracellular protein transport|pinocytosis|cytoplasmic vesicle membrane|extrinsic component of cytoplasmic side of plasma membrane|extrinsic component of endosome membrane|early endosome membrane|phosphatidylinositol binding|macropinocytic cup	ko04144	Endocytosis
METAP2	1	1.4079894795016	0.000451917848100244	0.00633837129546487	ENSSSCG00000030608	protein_coding	methionyl aminopeptidase 2		GO:0005737,GO:0046872,GO:0070006,GO:0070084	cytoplasm|metal ion binding|metalloaminopeptidase activity|protein initiator methionine removal
ENSSSCG00000020808	1	2.82991866253857	6.84892683929976e-09	2.66182165150276e-07	ENSSSCG00000020808	protein_coding	chaperonin containing TCP1 subunit 6A		GO:0005524,GO:0005832,GO:0006457,GO:0051082	ATP binding|chaperonin-containing T-complex|protein folding|unfolded protein binding
MAGOHB	1	1.58478152240577	1.68904128293099e-09	7.30270044116017e-08	ENSSSCG00000000635	protein_coding	mago homolog B, exon junction complex subunit		GO:0003723,GO:0006397,GO:0008380,GO:0035145,GO:0051028,GO:0071013	RNA binding|mRNA processing|RNA splicing|exon-exon junction complex|mRNA transport|catalytic step 2 spliceosome	ko03040,ko03015,ko03013	Spliceosome|mRNA surveillance pathway|RNA transport
SNRPD1	1	1.99139363054564	1.85396215331936e-09	7.90858614814361e-08	ENSSSCG00000003701	protein_coding	small nuclear ribonucleoprotein D1 polypeptide		GO:0000243,GO:0000245,GO:0000387,GO:0000398,GO:0003723,GO:0005634,GO:0005654,GO:0005682,GO:0005685,GO:0005686,GO:0005687,GO:0005689,GO:0005829,GO:0008380,GO:0030532,GO:0034709,GO:0034715,GO:0034719,GO:0046540,GO:0051170,GO:0071005,GO:0071007,GO:0071013,GO:1990446	commitment complex|spliceosomal complex assembly|spliceosomal snRNP assembly|mRNA splicing, via spliceosome|RNA binding|nucleus|nucleoplasm|U5 snRNP|U1 snRNP|U2 snRNP|U4 snRNP|U12-type spliceosomal complex|cytosol|RNA splicing|small nuclear ribonucleoprotein complex|methylosome|pICln-Sm protein complex|SMN-Sm protein complex|U4/U6 x U5 tri-snRNP complex|import into nucleus|U2-type precatalytic sp…	ko03040	Spliceosome
SRSF3	1	1.63966156752924	3.64808827197367e-09	1.4790749756307e-07	ENSSSCG00000001564	protein_coding	serine and arginine rich splicing factor 3		GO:0000381,GO:0003723,GO:0005737,GO:0006406,GO:0016607,GO:0045292,GO:0048024	regulation of alternative mRNA splicing, via spliceosome|RNA binding|cytoplasm|mRNA export from nucleus|nuclear speck|mRNA cis splicing, via spliceosome|regulation of mRNA splicing, via spliceosome	ko03040	Spliceosome
ENSSSCG00000028485	1	1.87502751626114	7.37014442226771e-22	8.05364959677117e-20	ENSSSCG00000028485	protein_coding	Y-box binding protein 1	CSD	GO:0000122,GO:0000978,GO:0001077,GO:0001701,GO:0002039,GO:0003677,GO:0003682,GO:0003697,GO:0003723,GO:0003729,GO:0005576,GO:0005634,GO:0005689,GO:0005737,GO:0005829,GO:0006355,GO:0006397,GO:0008134,GO:0008284,GO:0008380,GO:0010494,GO:0030425,GO:0031965,GO:0043025,GO:0043066,GO:0043231,GO:0043565,GO:0045944,GO:0046627,GO:0048471,GO:0051020,GO:0051154,GO:0051781,GO:0070934,GO:0070937,GO:0071204,GO:…	negative regulation of transcription by RNA polymerase II|RNA polymerase II proximal promoter sequence-specific DNA binding|proximal promoter DNA-binding transcription activator activity, RNA polymerase II-specific|in utero embryonic development|p53 binding|DNA binding|chromatin binding|single-stranded DNA binding|RNA binding|mRNA binding|extracellular region|nucleus|U12-type spliceosomal complex…
NUDC	1	1.27771718108967	1.21265988874558e-05	0.000260738219205485	ENSSSCG00000003566	protein_coding	nuclear distribution C, dynein complex regulator		GO:0005634,GO:0005737,GO:0005794,GO:0005874,GO:0006457,GO:0007049,GO:0007097,GO:0032502,GO:0043434,GO:0051082,GO:0051301	nucleus|cytoplasm|Golgi apparatus|microtubule|protein folding|cell cycle|nuclear migration|developmental process|response to peptide hormone|unfolded protein binding|cell division
RANBP1	1	2.41034009836391	2.6444728490324e-09	1.09869582899643e-07	ENSSSCG00000038308	protein_coding	RAN binding protein 1		GO:0005096,GO:0005634,GO:0005643,GO:0005737,GO:0005813,GO:0008536,GO:0046907	GTPase activator activity|nucleus|nuclear pore|cytoplasm|centrosome|Ran GTPase binding|intracellular transport
ENSSSCG00000016970	1	1.36065372455671	4.11008210560413e-05	0.000776813365424677	ENSSSCG00000016970	protein_coding	survival of motor neuron 1, telomeric		GO:0000387,GO:0003723,GO:0005634,GO:0005654,GO:0005737,GO:0005829,GO:0006353,GO:0007399,GO:0015030,GO:0030018,GO:0032797,GO:0034719,GO:0042995,GO:0043204,GO:0097504	spliceosomal snRNP assembly|RNA binding|nucleus|nucleoplasm|cytoplasm|cytosol|DNA-templated transcription, termination|nervous system development|Cajal body|Z disc|SMN complex|SMN-Sm protein complex|cell projection|perikaryon|Gemini of coiled bodies	ko03013	RNA transport
NOLC1	1	2.32439606407182	1.59215004535635e-07	5.00515503913602e-06	ENSSSCG00000010576	protein_coding	nucleolar and coiled-body phosphoprotein 1		GO:0000278,GO:0001042,GO:0001650,GO:0003677,GO:0003700,GO:0003723,GO:0005524,GO:0005525,GO:0005654,GO:0005730,GO:0005737,GO:0006364,GO:0006417,GO:0006970,GO:0007000,GO:0008134,GO:0008139,GO:0008284,GO:0014029,GO:0014032,GO:0015030,GO:0019904,GO:0031428,GO:0031429,GO:0033979,GO:0034512,GO:0034513,GO:0042306,GO:0045893,GO:0046982,GO:0062064,GO:0062065	mitotic cell cycle|RNA polymerase I core binding|fibrillar center|DNA binding|DNA-binding transcription factor activity|RNA binding|ATP binding|GTP binding|nucleoplasm|nucleolus|cytoplasm|rRNA processing|regulation of translation|response to osmotic stress|nucleolus organization|transcription factor binding|nuclear localization sequence binding|positive regulation of cell proliferation|neural cre…
RSL1D1	1	2.08578160127558	0.000672230563542793	0.00891501779780692	ENSSSCG00000023984	protein_coding	ribosomal L1 domain containing 1		GO:0000470,GO:0003723,GO:0003730,GO:0005730,GO:0030686,GO:0032880,GO:0042981,GO:0048027,GO:2000772	maturation of LSU-rRNA|RNA binding|mRNA 3'-UTR binding|nucleolus|90S preribosome|regulation of protein localization|regulation of apoptotic process|mRNA 5'-UTR binding|regulation of cellular senescence
NIFK	1	1.79392270954232	1.76446986224002e-06	4.51646777383529e-05	ENSSSCG00000015730	protein_coding	nucleolar protein interacting with the FHA domain of MKI67		GO:0000794,GO:0003723,GO:0005654,GO:0005730,GO:0005737	condensed nuclear chromosome|RNA binding|nucleoplasm|nucleolus|cytoplasm
EIF1AX	1	1.96575525828385	9.6835851143653e-47	2.55358540354684e-44	ENSSSCG00000032223	protein_coding	eukaryotic translation initiation factor 1A X-linked		GO:0003723,GO:0003743,GO:0005829,GO:0006413,GO:0008135	RNA binding|translation initiation factor activity|cytosol|translational initiation|translation factor activity, RNA binding	ko03013	RNA transport
PDCD5	1	2.6246304397185	0.000199872341062426	0.00315250947040035	ENSSSCG00000002860	protein_coding	programmed cell death 5		GO:0003677,GO:0005634,GO:0005829,GO:0006915,GO:0008201,GO:0008285,GO:0010628,GO:0010698,GO:0043280,GO:0048487,GO:0071560,GO:0090200,GO:1903638,GO:1903645	DNA binding|nucleus|cytosol|apoptotic process|heparin binding|negative regulation of cell proliferation|positive regulation of gene expression|acetyltransferase activator activity|positive regulation of cysteine-type endopeptidase activity involved in apoptotic process|beta-tubulin binding|cellular response to transforming growth factor beta stimulus|positive regulation of release of cytochrome c…
CACYBP	1	2.93312694864477	3.21630053828123e-07	9.50238125698867e-06	ENSSSCG00000015504	protein_coding	calcyclin binding protein		GO:0005634,GO:0005654,GO:0005829,GO:0007507,GO:0015631,GO:0030877,GO:0031625,GO:0042803,GO:0044548,GO:0070062	nucleus|nucleoplasm|cytosol|heart development|tubulin binding|beta-catenin destruction complex|ubiquitin protein ligase binding|protein homodimerization activity|S100 protein binding|extracellular exosome	ko04310	Wnt signaling pathway
HSP90AA1	1	2.75924829711278	6.48410274712311e-08	2.14843977627419e-06	ENSSSCG00000002535	protein_coding	heat shock protein 90 alpha family class A member 1		GO:0005524,GO:0005634,GO:0005737,GO:0005886,GO:0006457,GO:0009408,GO:0009409,GO:0016887,GO:0030235,GO:0030911,GO:0042470,GO:0045429,GO:0046677,GO:0051082	ATP binding|nucleus|cytoplasm|plasma membrane|protein folding|response to heat|response to cold|ATPase activity|nitric-oxide synthase regulator activity|TPR domain binding|melanosome|positive regulation of nitric oxide biosynthetic process|response to antibiotic|unfolded protein binding	ko04914,ko04915,ko04621,ko04141,ko04626,ko04151,ko04612	Progesterone-mediated oocyte maturation|Estrogen signaling pathway|NOD-like receptor signaling pathway|Protein processing in endoplasmic reticulum|Plant-pathogen interaction|PI3K-Akt signaling pathway|Antigen processing and presentation
EIF3J	1	1.65645535282255	0.000414683308885724	0.00587293165553736	ENSSSCG00000004691	protein_coding	eukaryotic translation initiation factor 3 subunit J		GO:0001732,GO:0003743,GO:0005852,GO:0016282,GO:0033290	formation of cytoplasmic translation initiation complex|translation initiation factor activity|eukaryotic translation initiation factor 3 complex|eukaryotic 43S preinitiation complex|eukaryotic 48S preinitiation complex	ko03013	RNA transport
CCT5	1	2.20192400063977	1.94512633602411e-06	4.93363204529868e-05	ENSSSCG00000024126	protein_coding	chaperonin containing TCP1 subunit 5		GO:0003730,GO:0005524,GO:0005730,GO:0005813,GO:0005829,GO:0005832,GO:0005874,GO:0006457,GO:0007339,GO:0009615,GO:0031681,GO:0032212,GO:0043209,GO:0044297,GO:0048027,GO:0048487,GO:0050821,GO:0051082,GO:0070062,GO:1901998,GO:1904851,GO:1904871,GO:1904874	mRNA 3'-UTR binding|ATP binding|nucleolus|centrosome|cytosol|chaperonin-containing T-complex|microtubule|protein folding|binding of sperm to zona pellucida|response to virus|G-protein beta-subunit binding|positive regulation of telomere maintenance via telomerase|myelin sheath|cell body|mRNA 5'-UTR binding|beta-tubulin binding|protein stabilization|unfolded protein binding|extracellular exosome|t…
BRD7	1	0.929136739880166	1.58860835862868e-08	5.91473926570875e-07	ENSSSCG00000021644	protein_coding	bromodomain containing 7		GO:0002039,GO:0003713,GO:0003714,GO:0005634,GO:0005654,GO:0005737,GO:0005829,GO:0006357,GO:0007049,GO:0008134,GO:0008285,GO:0016055,GO:0035066,GO:0042393,GO:0044212,GO:0045892,GO:0045893,GO:0070577,GO:1901796,GO:2000134	p53 binding|transcription coactivator activity|transcription corepressor activity|nucleus|nucleoplasm|cytoplasm|cytosol|regulation of transcription by RNA polymerase II|cell cycle|transcription factor binding|negative regulation of cell proliferation|Wnt signaling pathway|positive regulation of histone acetylation|histone binding|transcription regulatory region DNA binding|negative regulation of …
FAM122B	1	1.14759747373158	9.56692267979163e-05	0.00163154125530086	ENSSSCG00000012685	protein_coding	family with sequence similarity 122B
SRRM1	1	1.5358859811554	3.98067251095611e-05	0.000754561614694465	ENSSSCG00000032947	protein_coding	serine and arginine repetitive matrix 1		GO:0000375,GO:0000398,GO:0003677,GO:0003723,GO:0005634,GO:0005654,GO:0005829,GO:0006405,GO:0006406,GO:0008380,GO:0016363,GO:0016607,GO:0031124,GO:0071013	RNA splicing, via transesterification reactions|mRNA splicing, via spliceosome|DNA binding|RNA binding|nucleus|nucleoplasm|cytosol|RNA export from nucleus|mRNA export from nucleus|RNA splicing|nuclear matrix|nuclear speck|mRNA 3'-end processing|catalytic step 2 spliceosome	ko03015,ko03013	mRNA surveillance pathway|RNA transport
NOP58	1	1.97026665214377	5.42035426431905e-06	0.000125056156085244	ENSSSCG00000022225	protein_coding	NOP58 ribonucleoprotein		GO:0001094,GO:0001650,GO:0003723,GO:0005634,GO:0005654,GO:0005730,GO:0005732,GO:0005829,GO:0006364,GO:0015030,GO:0016020,GO:0030515,GO:0031428,GO:0032040,GO:0048254,GO:0051117,GO:0070761	TFIID-class transcription factor complex binding|fibrillar center|RNA binding|nucleus|nucleoplasm|nucleolus|small nucleolar ribonucleoprotein complex|cytosol|rRNA processing|Cajal body|membrane|snoRNA binding|box C/D snoRNP complex|small-subunit processome|snoRNA localization|ATPase binding|pre-snoRNP complex	ko03008	Ribosome biogenesis in eukaryotes
NOP56	1	1.6085473144281	3.53713155913171e-06	8.52438019552678e-05	ENSSSCG00000027676	protein_coding	NOP56 ribonucleoprotein		GO:0001650,GO:0005654,GO:0005732,GO:0005737,GO:0030515,GO:0031428,GO:0032040,GO:0042254,GO:0070761,GO:1990226	fibrillar center|nucleoplasm|small nucleolar ribonucleoprotein complex|cytoplasm|snoRNA binding|box C/D snoRNP complex|small-subunit processome|ribosome biogenesis|pre-snoRNP complex|histone methyltransferase binding	ko03008	Ribosome biogenesis in eukaryotes
SFPQ	1	1.50600099304005	0.00053215890944162	0.00729386876394468	ENSSSCG00000035690	protein_coding	splicing factor proline and glutamine rich
DHX9	1	1.41238658753068	1.18479548734849e-07	3.79562795284294e-06	ENSSSCG00000026806	protein_coding	DExH-box helicase 9		GO:0000380,GO:0000978,GO:0000993,GO:0001069,GO:0001085,GO:0003677,GO:0003688,GO:0003690,GO:0003697,GO:0003713,GO:0003723,GO:0003725,GO:0003727,GO:0003729,GO:0004003,GO:0004004,GO:0005524,GO:0005634,GO:0005654,GO:0005726,GO:0005730,GO:0005737,GO:0005813,GO:0005844,GO:0006260,GO:0006353,GO:0006954,GO:0010501,GO:0015629,GO:0016604,GO:0016887,GO:0017111,GO:0030423,GO:0031490,GO:0032508,GO:0033681,GO:…	alternative mRNA splicing, via spliceosome|RNA polymerase II proximal promoter sequence-specific DNA binding|RNA polymerase II complex binding|regulatory region RNA binding|RNA polymerase II transcription factor binding|DNA binding|DNA replication origin binding|double-stranded DNA binding|single-stranded DNA binding|transcription coactivator activity|RNA binding|double-stranded RNA binding|singl…
HUS1	1	0.900309717683313	7.67887130524436e-10	3.46559300718157e-08	ENSSSCG00000028523	protein_coding	HUS1 checkpoint clamp component
SFR1	1	1.26303112736318	2.70971543558452e-10	1.29240059968058e-08	ENSSSCG00000010608	protein_coding	SWI5 dependent homologous recombination repair protein 1		GO:0000724,GO:0005634,GO:0030374,GO:0032798,GO:0045893,GO:0071391	double-strand break repair via homologous recombination|nucleus|nuclear receptor transcription coactivator activity|Swi5-Sfr1 complex|positive regulation of transcription, DNA-templated|cellular response to estrogen stimulus
GPN3	1	1.00647230582595	2.37723077952973e-06	5.91213403844386e-05	ENSSSCG00000009820	protein_coding	GPN-loop GTPase 3		GO:0003924,GO:0005525,GO:0032991	GTPase activity|GTP binding|protein-containing complex
ENSSSCG00000017032	1	1.46558131739559	5.33062298662195e-11	2.79293133427148e-09	ENSSSCG00000017032	protein_coding	PTTG1 regulator of sister chromatid separation, securin		GO:0005634,GO:0005737,GO:0006281,GO:0017124,GO:0045143,GO:0051276,GO:0051301,GO:2000816	nucleus|cytoplasm|DNA repair|SH3 domain binding|homologous chromosome segregation|chromosome organization|cell division|negative regulation of mitotic sister chromatid separation	ko04114,ko04110	Oocyte meiosis|Cell cycle
HAUS1	1	1.32739866587609	4.59047707028164e-05	0.000855566252094315	ENSSSCG00000004498	protein_coding	HAUS augmin like complex subunit 1		GO:0000086,GO:0000922,GO:0005813,GO:0005829,GO:0005874,GO:0007098,GO:0010389,GO:0051225,GO:0051301,GO:0070652,GO:0097711	G2/M transition of mitotic cell cycle|spindle pole|centrosome|cytosol|microtubule|centrosome cycle|regulation of G2/M transition of mitotic cell cycle|spindle assembly|cell division|HAUS complex|ciliary basal body-plasma membrane docking
CENPS	1	1.36291595653715	0.000493577478701734	0.00683736824127087	ENSSSCG00000003403	protein_coding	apoptosis-inducing, TAF9-like domain 1		GO:0000712,GO:0000777,GO:0003677,GO:0003682,GO:0003690,GO:0006281,GO:0006974,GO:0031297,GO:0043240,GO:0046982,GO:0051301,GO:0051382,GO:0071821	resolution of meiotic recombination intermediates|condensed chromosome kinetochore|DNA binding|chromatin binding|double-stranded DNA binding|DNA repair|cellular response to DNA damage stimulus|replication fork processing|Fanconi anaemia nuclear complex|protein heterodimerization activity|cell division|kinetochore assembly|FANCM-MHF complex	ko03460	Fanconi anemia pathway
MAD2L1	1	1.19105567533996	1.23984832229789e-05	0.000265867474918556	ENSSSCG00000036256	protein_coding	mitotic arrest deficient 2 like 1				ko04914,ko04114,ko04110,ko04111,ko04113	Progesterone-mediated oocyte maturation|Oocyte meiosis|Cell cycle|Cell cycle - yeast|Meiosis - yeast
TK1	1	0.911248031581486	0.00025962914224507	0.00393925186436315	ENSSSCG00000037120	protein_coding	thymidine kinase 1		GO:0004797,GO:0005524,GO:0005829,GO:0006139,GO:0006259,GO:0008270,GO:0019206,GO:0042802,GO:0043097,GO:0046104,GO:0051289,GO:0071897	thymidine kinase activity|ATP binding|cytosol|nucleobase-containing compound metabolic process|DNA metabolic process|zinc ion binding|nucleoside kinase activity|identical protein binding|pyrimidine nucleoside salvage|thymidine metabolic process|protein homotetramerization|DNA biosynthetic process	ko00983,ko00240	Drug metabolism - other enzymes|Pyrimidine metabolism
UBE2Q1	1	1.03678838695076	1.69897093441522e-07	5.27855546010914e-06	ENSSSCG00000006544	protein_coding	ubiquitin conjugating enzyme E2 Q1		GO:0001967,GO:0005524,GO:0005634,GO:0005829,GO:0007566,GO:0007617,GO:0009566,GO:0030175,GO:0061458,GO:0061631,GO:0070459	suckling behavior|ATP binding|nucleus|cytosol|embryo implantation|mating behavior|fertilization|filopodium|reproductive system development|ubiquitin conjugating enzyme activity|prolactin secretion	ko04120	Ubiquitin mediated proteolysis
HNRNPDL	1	1.04360270551905	3.17330085759364e-09	1.30236204098988e-07	ENSSSCG00000037245	protein_coding	heterogeneous nuclear ribonucleoprotein D like		GO:0003690,GO:0003697,GO:0003723,GO:0005634,GO:0005654,GO:0005681,GO:0005829,GO:0006396,GO:0008143,GO:0010468,GO:0034046,GO:0035722,GO:0043565,GO:1990837,GO:1990904	double-stranded DNA binding|single-stranded DNA binding|RNA binding|nucleus|nucleoplasm|spliceosomal complex|cytosol|RNA processing|poly(A) binding|regulation of gene expression|poly(G) binding|interleukin-12-mediated signaling pathway|sequence-specific DNA binding|sequence-specific double-stranded DNA binding|ribonucleoprotein complex
ENSSSCG00000016679	1	1.13795213826247	0.000270658130005101	0.00407368714059098	ENSSSCG00000016679	protein_coding	gamma-glutamylcyclotransferase		GO:0003964,GO:0006310,GO:0009036,GO:0032197,GO:0032199,GO:0046872,GO:0090305	RNA-directed DNA polymerase activity|DNA recombination|type II site-specific deoxyribonuclease activity|transposition, RNA-mediated|reverse transcription involved in RNA-mediated transposition|metal ion binding|nucleic acid phosphodiester bond hydrolysis	ko00480	Glutathione metabolism
SRSF7	1	1.41129636014235	1.08268383051829e-13	7.25762093785246e-12	ENSSSCG00000008484	protein_coding	serine and arginine rich splicing factor 7		GO:0000381,GO:0000398,GO:0003723,GO:0005634,GO:0005654,GO:0005737,GO:0006397,GO:0006405,GO:0006406,GO:0008270,GO:0008380,GO:0019904,GO:0031124,GO:0045292,GO:0048025,GO:0070062,GO:1990830	regulation of alternative mRNA splicing, via spliceosome|mRNA splicing, via spliceosome|RNA binding|nucleus|nucleoplasm|cytoplasm|mRNA processing|RNA export from nucleus|mRNA export from nucleus|zinc ion binding|RNA splicing|protein domain specific binding|mRNA 3'-end processing|mRNA cis splicing, via spliceosome|negative regulation of mRNA splicing, via spliceosome|extracellular exosome|cellular…	ko03040	Spliceosome
CKS2	1	2.03932326607961	3.86864574571028e-14	2.66610687805882e-12	ENSSSCG00000021161	protein_coding	CDC28 protein kinase regulatory subunit 2				ko04111	Cell cycle - yeast
ENSSSCG00000031117	1	1.90707304915451	4.34384738967735e-08	1.48716182950456e-06	ENSSSCG00000031117	protein_coding	dihydrofolate reductase		GO:0003729,GO:0004146,GO:0005737,GO:0005739,GO:0006730,GO:0008144,GO:0031427,GO:0046452,GO:0046653,GO:0046654,GO:0046655,GO:0050661	mRNA binding|dihydrofolate reductase activity|cytoplasm|mitochondrion|one-carbon metabolic process|drug binding|response to methotrexate|dihydrofolate metabolic process|tetrahydrofolate metabolic process|tetrahydrofolate biosynthetic process|folic acid metabolic process|NADP binding	ko00670,ko00790	One carbon pool by folate|Folate biosynthesis
RPA3	1	1.56112272760343	2.36989158167677e-09	9.93672806677299e-08	ENSSSCG00000023886	protein_coding	replication protein A3				ko03430,ko03030,ko03460,ko03440,ko03420	Mismatch repair|DNA replication|Fanconi anemia pathway|Homologous recombination|Nucleotide excision repair
HDGF	1	1.38112172296621	1.80755838583209e-06	4.60667515775801e-05	ENSSSCG00000006468	protein_coding	heparin binding growth factor		GO:0000166,GO:0003677,GO:0005634,GO:0005737,GO:0008083,GO:0008201	nucleotide binding|DNA binding|nucleus|cytoplasm|growth factor activity|heparin binding
TSPEAR	3	0.888724046752613	0.00033971693425875	0.00496095557818224	ENSSSCG00000022988	protein_coding	thrombospondin type laminin G domain and EAR repeats		GO:0005576,GO:0007605,GO:0009986,GO:0032420,GO:0060170	extracellular region|sensory perception of sound|cell surface|stereocilium|ciliary membrane
ENSSSCG00000050368	3	1.1761606028283	1.94318066850512e-09	8.26706783608818e-08	ENSSSCG00000050368	protein_coding			GO:0003964,GO:0006310,GO:0009036,GO:0032197,GO:0032199,GO:0046872,GO:0090305	RNA-directed DNA polymerase activity|DNA recombination|type II site-specific deoxyribonuclease activity|transposition, RNA-mediated|reverse transcription involved in RNA-mediated transposition|metal ion binding|nucleic acid phosphodiester bond hydrolysis
DCT	3	0.900642988452794	1.80301270755078e-06	4.59876334712471e-05	ENSSSCG00000009490	protein_coding	dopachrome tautomerase		GO:0002052,GO:0004167,GO:0005829,GO:0006583,GO:0016021,GO:0016491,GO:0021847,GO:0033162,GO:0042470,GO:0046872,GO:0048066,GO:0048468	positive regulation of neuroblast proliferation|dopachrome isomerase activity|cytosol|melanin biosynthetic process from tyrosine|integral component of membrane|oxidoreductase activity|ventricular zone neuroblast division|melanosome membrane|melanosome|metal ion binding|developmental pigmentation|cell development	ko00350,ko04916	Tyrosine metabolism|Melanogenesis
ENSSSCG00000045255	3	3.05812838312382	2.59450754025622e-76	1.33525075152412e-73	ENSSSCG00000045255	lncRNA
LOXHD1	3	2.08153867896317	2.29016268218934e-50	7.02639527531707e-48	ENSSSCG00000004503	protein_coding	lipoxygenase homology domains 1		GO:0004096,GO:0007605,GO:0020037,GO:0032420	catalase activity|sensory perception of sound|heme binding|stereocilium
ANKRD55	3	1.75651201768273	4.32437751415021e-07	1.24645201193771e-05	ENSSSCG00000016917	protein_coding	ankyrin repeat domain 55
RERG	3	1.44066727401677	2.11942026622409e-11	1.15997361671833e-09	ENSSSCG00000000602	protein_coding	RAS like estrogen regulated growth inhibitor		GO:0003924,GO:0005525,GO:0005634,GO:0005829,GO:0007165,GO:0008285,GO:0009725,GO:0016020,GO:0030308	GTPase activity|GTP binding|nucleus|cytosol|signal transduction|negative regulation of cell proliferation|response to hormone|membrane|negative regulation of cell growth
ENSSSCG00000004911	3	2.0779392731003	5.2585675868717e-18	4.84943279080642e-16	ENSSSCG00000004911	protein_coding	O-acyltransferase like protein-like		GO:0016021,GO:0016747	integral component of membrane|transferase activity, transferring acyl groups other than amino-acyl groups
TP63	3	4.05249160540225	1.16531941596493e-06	3.09085718409053e-05	ENSSSCG00000025592	protein_coding	tumor protein p63	P53	GO:0000122,GO:0000790,GO:0001077,GO:0001302,GO:0001501,GO:0001736,GO:0001738,GO:0001942,GO:0002039,GO:0002064,GO:0003677,GO:0003682,GO:0003684,GO:0003690,GO:0003700,GO:0005634,GO:0005654,GO:0005737,GO:0005791,GO:0005794,GO:0005829,GO:0006338,GO:0006915,GO:0006974,GO:0007219,GO:0007275,GO:0007283,GO:0007389,GO:0007499,GO:0007569,GO:0008283,GO:0008544,GO:0009887,GO:0009913,GO:0009954,GO:0010259,GO:…	negative regulation of transcription by RNA polymerase II|nuclear chromatin|proximal promoter DNA-binding transcription activator activity, RNA polymerase II-specific|replicative cell aging|skeletal system development|establishment of planar polarity|morphogenesis of a polarized epithelium|hair follicle development|p53 binding|epithelial cell development|DNA binding|chromatin binding|damaged DNA …	ko04214,ko04391	Apoptosis - fly|Hippo signaling pathway - fly
AQP3	3	0.931538570079442	1.36076175913887e-05	0.000288499576150186	ENSSSCG00000040513	protein_coding	aquaporin 3 (Gill blood group)		GO:0015267,GO:0016021	channel activity|integral component of membrane	ko04962	Vasopressin-regulated water reabsorption
ENSSSCG00000050605	3	3.22461385765161	2.94498091987804e-46	7.45781358662449e-44	ENSSSCG00000050605	lncRNA	uncharacterized LOC106506202
ENSSSCG00000048397	3	0.962153631443787	7.97707528039649e-07	2.19046917424175e-05	ENSSSCG00000048397	lncRNA
UNC5C	3	7.04491287570725	6.37393043897395e-104	5.49673979585894e-101	ENSSSCG00000021874	protein_coding	unc-5 netrin receptor C		GO:0005042,GO:0005886,GO:0006915,GO:0007411,GO:0007420,GO:0016021,GO:0030054,GO:0030334,GO:0033564,GO:0043005,GO:0043065,GO:0045202	netrin receptor activity|plasma membrane|apoptotic process|axon guidance|brain development|integral component of membrane|cell junction|regulation of cell migration|anterior/posterior axon guidance|neuron projection|positive regulation of apoptotic process|synapse	ko04360	Axon guidance
ENSSSCG00000047463	3	0.891061252718997	0.000230788853407561	0.00356956409817181	ENSSSCG00000047463	lncRNA
NPY	3	17.5825040143756	0	0	ENSSSCG00000016718	protein_coding	neuropeptide Y		GO:0001664,GO:0005184,GO:0005615,GO:0007218,GO:0008343,GO:0031841,GO:0032100	G protein-coupled receptor binding|neuropeptide hormone activity|extracellular space|neuropeptide signaling pathway|adult feeding behavior|neuropeptide Y receptor binding|positive regulation of appetite	ko04920,ko04024,ko04923	Adipocytokine signaling pathway|cAMP signaling pathway|Regulation of lipolysis in adipocytes
S1PR1	3	1.0361374262228	9.04107527999864e-05	0.00155348750691544	ENSSSCG00000029849	protein_coding	sphingosine-1-phosphate receptor 1		GO:0001525,GO:0001664,GO:0001955,GO:0003245,GO:0003376,GO:0005654,GO:0005768,GO:0006935,GO:0007193,GO:0007420,GO:0008284,GO:0009897,GO:0016021,GO:0016477,GO:0030032,GO:0030155,GO:0030500,GO:0030595,GO:0031226,GO:0031532,GO:0038036,GO:0045121,GO:0045124,GO:0061384,GO:0072678	angiogenesis|G protein-coupled receptor binding|blood vessel maturation|cardiac muscle tissue growth involved in heart morphogenesis|sphingosine-1-phosphate receptor signaling pathway|nucleoplasm|endosome|chemotaxis|adenylate cyclase-inhibiting G protein-coupled receptor signaling pathway|brain development|positive regulation of cell proliferation|external side of plasma membrane|integral compone…	ko04068,ko04080,ko04071	FoxO signaling pathway|Neuroactive ligand-receptor interaction|Sphingolipid signaling pathway
ENSSSCG00000039706	3	0.775606365234364	7.48722275711285e-06	0.000166947801351472	ENSSSCG00000039706	protein_coding	apolipoprotein L3		GO:0005319,GO:0005576,GO:0005737,GO:0006954,GO:0008289,GO:0016020,GO:0042157,GO:0043123	lipid transporter activity|extracellular region|cytoplasm|inflammatory response|lipid binding|membrane|lipoprotein metabolic process|positive regulation of I-kappaB kinase/NF-kappaB signaling
FNDC3B	3	2.94707502905603	3.54874470384277e-109	3.23523845743471e-106	ENSSSCG00000011752	protein_coding	fibronectin type III domain containing 3B		GO:0003723,GO:0016021	RNA binding|integral component of membrane
MYOF	3	2.13943685963252	7.43744535206457e-14	5.02783911639144e-12	ENSSSCG00000010476	protein_coding	myoferlin		GO:0001778,GO:0005543,GO:0005635,GO:0005886,GO:0005901,GO:0006071,GO:0006936,GO:0007520,GO:0008015,GO:0016021,GO:0030659,GO:0030947,GO:0031410,GO:0031965,GO:0033292,GO:0034605,GO:0043231,GO:0048747,GO:0070062	plasma membrane repair|phospholipid binding|nuclear envelope|plasma membrane|caveola|glycerol metabolic process|muscle contraction|myoblast fusion|blood circulation|integral component of membrane|cytoplasmic vesicle membrane|regulation of vascular endothelial growth factor receptor signaling pathway|cytoplasmic vesicle|nuclear membrane|T-tubule organization|cellular response to heat|intracellular…
BMP6	3	1.99076253199478	9.27164972360069e-34	1.59913405070622e-31	ENSSSCG00000001027	protein_coding	bone morphogenetic protein 6		GO:0000122,GO:0001503,GO:0001649,GO:0001654,GO:0001822,GO:0001938,GO:0001958,GO:0003323,GO:0005125,GO:0005160,GO:0005615,GO:0005737,GO:0006879,GO:0006954,GO:0006955,GO:0008083,GO:0010039,GO:0010862,GO:0014823,GO:0030501,GO:0030509,GO:0030539,GO:0031666,GO:0031982,GO:0032026,GO:0032332,GO:0032349,GO:0032526,GO:0042981,GO:0043408,GO:0045595,GO:0045603,GO:0045666,GO:0045669,GO:0045944,GO:0046982,GO:…	negative regulation of transcription by RNA polymerase II|ossification|osteoblast differentiation|eye development|kidney development|positive regulation of endothelial cell proliferation|endochondral ossification|type B pancreatic cell development|cytokine activity|transforming growth factor beta receptor binding|extracellular space|cytoplasm|cellular iron ion homeostasis|inflammatory response|im…	ko04913,ko04390,ko04350	Ovarian steroidogenesis|Hippo signaling pathway|TGF-beta signaling pathway
ENSSSCG00000042398	3	0.897893796253684	0.000125151347185527	0.00208202772992482	ENSSSCG00000042398	lncRNA
EYA1	3	6.04637286950843	3.79958489357051e-31	6.03169924298745e-29	ENSSSCG00000040728	protein_coding	EYA transcriptional coactivator and phosphatase 1		GO:0001656,GO:0001658,GO:0003151,GO:0003723,GO:0004725,GO:0005634,GO:0005654,GO:0005737,GO:0006302,GO:0007389,GO:0007501,GO:0007605,GO:0009653,GO:0010212,GO:0014706,GO:0016576,GO:0016604,GO:0016925,GO:0032993,GO:0035909,GO:0042473,GO:0042474,GO:0045664,GO:0045739,GO:0045944,GO:0046872,GO:0048665,GO:0048704,GO:0048752,GO:0048856,GO:0050679,GO:0060037,GO:0071600,GO:0072513,GO:0090103,GO:2001240	metanephros development|branching involved in ureteric bud morphogenesis|outflow tract morphogenesis|RNA binding|protein tyrosine phosphatase activity|nucleus|nucleoplasm|cytoplasm|double-strand break repair|pattern specification process|mesodermal cell fate specification|sensory perception of sound|anatomical structure morphogenesis|response to ionizing radiation|striated muscle tissue developme…
DNAJB9	3	1.70544962245259	2.25234312136246e-13	1.4696884318289e-11	ENSSSCG00000016653	protein_coding	DnaJ heat shock protein family (Hsp40) member B9		GO:0002377,GO:0005730,GO:0005737,GO:0005783,GO:0005788,GO:0006986,GO:0030183,GO:0030433,GO:0030544,GO:0034976,GO:0051087,GO:0051787,GO:1903895	immunoglobulin production|nucleolus|cytoplasm|endoplasmic reticulum|endoplasmic reticulum lumen|response to unfolded protein|B cell differentiation|ubiquitin-dependent ERAD pathway|Hsp70 protein binding|response to endoplasmic reticulum stress|chaperone binding|misfolded protein binding|negative regulation of IRE1-mediated unfolded protein response
CABLES1	3	7.15886329998127	5.15839585985457e-144	6.58376380384958e-141	ENSSSCG00000003705	protein_coding	Cdk5 and Abl enzyme substrate 1		GO:0005634,GO:0005829,GO:0007049,GO:0051301,GO:0051726	nucleus|cytosol|cell cycle|cell division|regulation of cell cycle
RNF150	3	2.11435002109242	2.94917953457864e-29	4.29691418216142e-27	ENSSSCG00000009053	protein_coding	ring finger protein 150		GO:0006511,GO:0016021,GO:0046872,GO:0061630	ubiquitin-dependent protein catabolic process|integral component of membrane|metal ion binding|ubiquitin protein ligase activity
ENSSSCG00000009348	3	0.926275763219226	7.6947970925779e-10	3.46787550324824e-08	ENSSSCG00000009348	protein_coding	StAR related lipid transfer domain containing 13
CDH2	3	1.51555597346265	5.36983187108445e-10	2.48680109350599e-08	ENSSSCG00000003722	protein_coding	cadherin 2		GO:0005509,GO:0005737,GO:0005886,GO:0005913,GO:0007043,GO:0007156,GO:0007416,GO:0008092,GO:0009966,GO:0009986,GO:0010001,GO:0014069,GO:0014704,GO:0016339,GO:0016342,GO:0030027,GO:0030054,GO:0034332,GO:0042383,GO:0042803,GO:0043005,GO:0044331,GO:0045177,GO:0045202,GO:0045296,GO:0048514,GO:0050770,GO:0051966,GO:0097150,GO:0098609,GO:0099059,GO:0099060	calcium ion binding|cytoplasm|plasma membrane|cell-cell adherens junction|cell-cell junction assembly|homophilic cell adhesion via plasma membrane adhesion molecules|synapse assembly|cytoskeletal protein binding|regulation of signal transduction|cell surface|glial cell differentiation|postsynaptic density|intercalated disc|calcium-dependent cell-cell adhesion via plasma membrane cell adhesion mol…	ko04514	Cell adhesion molecules (CAMs)
INPP4A	3	1.43318026631852	7.04687263421858e-28	9.65432438332914e-26	ENSSSCG00000008190	protein_coding	inositol polyphosphate-4-phosphatase type I A		GO:0005737,GO:0005829,GO:0006661,GO:0007165,GO:0016316,GO:0017161,GO:0034597,GO:0043647,GO:0052828	cytoplasm|cytosol|phosphatidylinositol biosynthetic process|signal transduction|phosphatidylinositol-3,4-bisphosphate 4-phosphatase activity|inositol-1,3,4-trisphosphate 4-phosphatase activity|phosphatidylinositol-4,5-bisphosphate 4-phosphatase activity|inositol phosphate metabolic process|inositol-3,4-bisphosphate 4-phosphatase activity	ko00562,ko04070	Inositol phosphate metabolism|Phosphatidylinositol signaling system
SEPTIN3	3	0.850372122753804	1.18652141817935e-06	3.12630267640517e-05	ENSSSCG00000000040	protein_coding	septin 3		GO:0000281,GO:0000921,GO:0003924,GO:0005525,GO:0005829,GO:0005940,GO:0015630,GO:0030054,GO:0031105,GO:0032160,GO:0032947,GO:0042734,GO:0042802,GO:0043005,GO:0060271,GO:0098793,GO:0099569	mitotic cytokinesis|septin ring assembly|GTPase activity|GTP binding|cytosol|septin ring|microtubule cytoskeleton|cell junction|septin complex|septin filament array|protein-containing complex scaffold activity|presynaptic membrane|identical protein binding|neuron projection|cilium assembly|presynapse|presynaptic cytoskeleton
LOXL3	3	0.953537131071283	1.25634294287366e-05	0.00026886244548097	ENSSSCG00000008266	protein_coding	lysyl oxidase like 3
ENSSSCG00000046655	3	0.835546334710384	7.44954578617677e-05	0.00131071825712012	ENSSSCG00000046655	lncRNA
ENSSSCG00000016426	3	0.787875072823686	4.3117381719185e-05	0.000810718571535506	ENSSSCG00000016426	protein_coding	actin related protein 3B		GO:0003779,GO:0005524,GO:0005737,GO:0005885,GO:0034314,GO:0042995,GO:0070062	actin binding|ATP binding|cytoplasm|Arp2/3 protein complex|Arp2/3 complex-mediated actin nucleation|cell projection|extracellular exosome
ADK	3	1.62757543615695	0.000100908543134431	0.0017121475341479	ENSSSCG00000010315	protein_coding	adenosine kinase		GO:0003723,GO:0004001,GO:0005524,GO:0005634,GO:0005654,GO:0005829,GO:0006166,GO:0006175,GO:0009156,GO:0043101,GO:0044209,GO:0046872	RNA binding|adenosine kinase activity|ATP binding|nucleus|nucleoplasm|cytosol|purine ribonucleoside salvage|dATP biosynthetic process|ribonucleoside monophosphate biosynthetic process|purine-containing compound salvage|AMP salvage|metal ion binding	ko00230	Purine metabolism
IDE	3	1.21132293468884	2.66172203756876e-05	0.000526535813854581	ENSSSCG00000010470	protein_coding	insulin degrading enzyme		GO:0001540,GO:0001618,GO:0004222,GO:0005102,GO:0005524,GO:0005615,GO:0005634,GO:0005737,GO:0005739,GO:0005777,GO:0005782,GO:0005829,GO:0005886,GO:0006508,GO:0006625,GO:0008270,GO:0008286,GO:0008340,GO:0009986,GO:0010815,GO:0010992,GO:0016887,GO:0031597,GO:0031626,GO:0032461,GO:0042277,GO:0042447,GO:0042802,GO:0042803,GO:0043559,GO:0045732,GO:0045861,GO:0050435,GO:0051260,GO:0051289,GO:0051291,GO:…	amyloid-beta binding|virus receptor activity|metalloendopeptidase activity|signaling receptor binding|ATP binding|extracellular space|nucleus|cytoplasm|mitochondrion|peroxisome|peroxisomal matrix|cytosol|plasma membrane|proteolysis|protein targeting to peroxisome|zinc ion binding|insulin receptor signaling pathway|determination of adult lifespan|cell surface|bradykinin catabolic process|ubiquitin…
ENSSSCG00000035711	3	1.58490917412763	0.000422192136628526	0.00596867819917724	ENSSSCG00000035711	lncRNA
HSP90B1	3	6.15494826268319	4.08795991147331e-126	4.34795416184301e-123	ENSSSCG00000000849	protein_coding	heat shock protein 90 beta family member 1		GO:0005524,GO:0005788,GO:0006457,GO:0016529,GO:0030433,GO:0042470,GO:0051082	ATP binding|endoplasmic reticulum lumen|protein folding|sarcoplasmic reticulum|ubiquitin-dependent ERAD pathway|melanosome|unfolded protein binding	ko04915,ko04621,ko04141,ko04626,ko04151,ko04918	Estrogen signaling pathway|NOD-like receptor signaling pathway|Protein processing in endoplasmic reticulum|Plant-pathogen interaction|PI3K-Akt signaling pathway|Thyroid hormone synthesis
BHLHE41	3	1.40012828439445	1.13862577459253e-16	9.48597159678815e-15	ENSSSCG00000028552	protein_coding	basic helix-loop-helix family member e41	bHLH	GO:0000122,GO:0000977,GO:0000978,GO:0000980,GO:0000981,GO:0001078,GO:0001102,GO:0001227,GO:0001756,GO:0003714,GO:0005634,GO:0007219,GO:0008134,GO:0008283,GO:0009887,GO:0010832,GO:0010944,GO:0030154,GO:0032922,GO:0042803,GO:0042826,GO:0043425,GO:0043426,GO:0043565,GO:0045892,GO:0046982,GO:0050767,GO:0070888,GO:1990837	negative regulation of transcription by RNA polymerase II|RNA polymerase II regulatory region sequence-specific DNA binding|RNA polymerase II proximal promoter sequence-specific DNA binding|RNA polymerase II distal enhancer sequence-specific DNA binding|DNA-binding transcription factor activity, RNA polymerase II-specific|proximal promoter DNA-binding transcription repressor activity, RNA polymer…	ko04710	Circadian rhythm
RGS1	3	1.99153933886238	1.43815158477694e-08	5.3796648027037e-07	ENSSSCG00000032416	protein_coding	regulator of G protein signaling 1		GO:0001965,GO:0005096,GO:0005516,GO:0005829,GO:0005886,GO:0006955,GO:0007165,GO:0007186,GO:0007193,GO:0008277,GO:0009617,GO:0009968,GO:0031234,GO:0043547,GO:0061737	G-protein alpha-subunit binding|GTPase activator activity|calmodulin binding|cytosol|plasma membrane|immune response|signal transduction|G protein-coupled receptor signaling pathway|adenylate cyclase-inhibiting G protein-coupled receptor signaling pathway|regulation of G protein-coupled receptor signaling pathway|response to bacterium|negative regulation of signal transduction|extrinsic component…
KLF2	3	1.37568435379489	1.43583730907975e-07	4.53610859981352e-06	ENSSSCG00000038911	protein_coding	Kruppel like factor 2				ko04068	FoxO signaling pathway
GIMAP8	3	0.848101222856877	1.08461059037748e-05	0.000236230407629792	ENSSSCG00000016452	protein_coding	GTPase, IMAP family member 8		GO:0005525,GO:0005739,GO:0005783,GO:0005794,GO:0005829,GO:0070232	GTP binding|mitochondrion|endoplasmic reticulum|Golgi apparatus|cytosol|regulation of T cell apoptotic process
DCTD	3	0.760206206645671	4.5354772523475e-07	1.30142093676173e-05	ENSSSCG00000015775	protein_coding	dCMP deaminase		GO:0004132,GO:0005737,GO:0005829,GO:0006220,GO:0006226,GO:0006231,GO:0008270,GO:0015949,GO:0042802	dCMP deaminase activity|cytoplasm|cytosol|pyrimidine nucleotide metabolic process|dUMP biosynthetic process|dTMP biosynthetic process|zinc ion binding|nucleobase-containing small molecule interconversion|identical protein binding	ko00240	Pyrimidine metabolism
PRKAR2B	3	1.49801041993196	6.32235711712807e-16	5.03076735394819e-14	ENSSSCG00000037706	protein_coding	protein kinase cAMP-dependent type II regulatory subunit beta		GO:0004862,GO:0005737,GO:0005813,GO:0005829,GO:0005886,GO:0005952,GO:0006631,GO:0007612,GO:0008603,GO:0019901,GO:0019904,GO:0019934,GO:0030425,GO:0030552,GO:0031625,GO:0034236,GO:0043025,GO:0043197,GO:0043198,GO:0045121,GO:0045859,GO:0047555,GO:0048471,GO:0050804,GO:0097338,GO:0097546,GO:0098794,GO:0098978,GO:2000480	cAMP-dependent protein kinase inhibitor activity|cytoplasm|centrosome|cytosol|plasma membrane|cAMP-dependent protein kinase complex|fatty acid metabolic process|learning|cAMP-dependent protein kinase regulator activity|protein kinase binding|protein domain specific binding|cGMP-mediated signaling|dendrite|cAMP binding|ubiquitin protein ligase binding|protein kinase A catalytic subunit binding|neu…	ko04910	Insulin signaling pathway
SKIL	3	1.30723902768697	0.000109066496603943	0.00183549249664485	ENSSSCG00000011746	protein_coding	SKI like proto-oncogene		GO:0000122,GO:0000978,GO:0000981,GO:0001078,GO:0001669,GO:0001825,GO:0002260,GO:0003682,GO:0003714,GO:0005634,GO:0005654,GO:0005737,GO:0007050,GO:0007179,GO:0007283,GO:0007519,GO:0016605,GO:0019904,GO:0030512,GO:0030514,GO:0032991,GO:0034097,GO:0044877,GO:0045596,GO:0046332,GO:0046677,GO:0048666,GO:0050772,GO:0070207,GO:0070208,GO:0070306,GO:0070848,GO:1902043,GO:1902231	negative regulation of transcription by RNA polymerase II|RNA polymerase II proximal promoter sequence-specific DNA binding|DNA-binding transcription factor activity, RNA polymerase II-specific|proximal promoter DNA-binding transcription repressor activity, RNA polymerase II-specific|acrosomal vesicle|blastocyst formation|lymphocyte homeostasis|chromatin binding|transcription corepressor activity…	ko04550	Signaling pathways regulating pluripotency of stem cells
RGS18	3	1.3301351611716	2.45692756470772e-10	1.18243808046296e-08	ENSSSCG00000033945	protein_coding	regulator of G protein signaling 18		GO:0005096,GO:0005737,GO:0007186,GO:0008277,GO:0009968	GTPase activator activity|cytoplasm|G protein-coupled receptor signaling pathway|regulation of G protein-coupled receptor signaling pathway|negative regulation of signal transduction
FCER2	3	1.19576380792033	8.24452372504314e-11	4.18895323278147e-09	ENSSSCG00000040377	protein_coding	Fc fragment of IgE receptor II				ko04640	Hematopoietic cell lineage
ENSSSCG00000015664	3	1.38364581082698	4.67937189744479e-08	1.59008944093364e-06	ENSSSCG00000015664	protein_coding	CD55 molecule (Cromer blood group)		GO:0005886,GO:0006958,GO:0031225,GO:0045087,GO:0045916	plasma membrane|complement activation, classical pathway|anchored component of membrane|innate immune response|negative regulation of complement activation	ko04640,ko04610	Hematopoietic cell lineage|Complement and coagulation cascades
TMEM38B	3	1.72924292451159	1.33683191358257e-42	3.09098787670962e-40	ENSSSCG00000039896	protein_coding	transmembrane protein 38B		GO:0005267,GO:0005789,GO:0016021	potassium channel activity|endoplasmic reticulum membrane|integral component of membrane
ENSSSCG00000046255	3	0.744274932296421	5.50143783345061e-09	2.18061960732599e-07	ENSSSCG00000046255	lncRNA
SPCS2	3	1.19261440756454	4.80613005982313e-32	7.90484525509466e-30	ENSSSCG00000014850	protein_coding	signal peptidase complex subunit 2		GO:0005787,GO:0005789,GO:0006465,GO:0008233,GO:0016021,GO:0031090,GO:0045047	signal peptidase complex|endoplasmic reticulum membrane|signal peptide processing|peptidase activity|integral component of membrane|organelle membrane|protein targeting to ER	ko03060	Protein export
LAX1	3	1.14016441495581	3.78405471231732e-34	6.70786765336784e-32	ENSSSCG00000033768	protein_coding	lymphocyte transmembrane adaptor 1		GO:0000188,GO:0002250,GO:0005794,GO:0005829,GO:0005886,GO:0006955,GO:0016020,GO:0016021,GO:0019901,GO:0035556,GO:0042113,GO:0042169,GO:0050868	inactivation of MAPK activity|adaptive immune response|Golgi apparatus|cytosol|plasma membrane|immune response|membrane|integral component of membrane|protein kinase binding|intracellular signal transduction|B cell activation|SH2 domain binding|negative regulation of T cell activation
ARHGEF3	3	1.43133966490024	1.20629035021958e-07	3.85288413361424e-06	ENSSSCG00000030359	protein_coding	Rho guanine nucleotide exchange factor 3		GO:0005085,GO:0005089,GO:0005622,GO:0005829,GO:0007186,GO:0007266,GO:0035023,GO:0043065,GO:0051056	guanyl-nucleotide exchange factor activity|Rho guanyl-nucleotide exchange factor activity|intracellular|cytosol|G protein-coupled receptor signaling pathway|Rho protein signal transduction|regulation of Rho protein signal transduction|positive regulation of apoptotic process|regulation of small GTPase mediated signal transduction
ELL2	3	1.95281472025702	7.15010142283312e-62	2.78226141707023e-59	ENSSSCG00000014168	protein_coding	elongation factor for RNA polymerase II 2		GO:0005654,GO:0006368,GO:0008023,GO:0042795	nucleoplasm|transcription elongation from RNA polymerase II promoter|transcription elongation factor complex|snRNA transcription by RNA polymerase II
ENSSSCG00000036224	3	13.0719656555494	1.61942695469877e-293	3.6909053764663e-290	ENSSSCG00000036224	protein_coding			GO:0002377,GO:0003823,GO:0004252,GO:0005576,GO:0005615,GO:0005886,GO:0006898,GO:0006955,GO:0006956,GO:0006958,GO:0030449,GO:0038095,GO:0038096,GO:0050776,GO:0050900,GO:0070062,GO:0072562	immunoglobulin production|antigen binding|serine-type endopeptidase activity|extracellular region|extracellular space|plasma membrane|receptor-mediated endocytosis|immune response|complement activation|complement activation, classical pathway|regulation of complement activation|Fc-epsilon receptor signaling pathway|Fc-gamma receptor signaling pathway involved in phagocytosis|regulation of immune …
ENSSSCG00000037775	3	6.59678211468365	0	0	ENSSSCG00000037775	protein_coding
GHSR	3	1.77637829626994	9.82191850313369e-17	8.20413025125628e-15	ENSSSCG00000020906	protein_coding	TNF superfamily member 10		GO:0001616,GO:0004930,GO:0005886,GO:0007186,GO:0008154,GO:0008343,GO:0009725,GO:0009755,GO:0009986,GO:0016021,GO:0016520,GO:0030252,GO:0032094,GO:0032100,GO:0032691,GO:0032869,GO:0040018,GO:0042536,GO:0043005,GO:0043568,GO:0045121,GO:0045409,GO:0046697,GO:0050728,GO:0051963	growth hormone secretagogue receptor activity|G protein-coupled receptor activity|plasma membrane|G protein-coupled receptor signaling pathway|actin polymerization or depolymerization|adult feeding behavior|response to hormone|hormone-mediated signaling pathway|cell surface|integral component of membrane|growth hormone-releasing hormone receptor activity|growth hormone secretion|response to food|…	ko04080,ko04024	Neuroactive ligand-receptor interaction|cAMP signaling pathway
IQSEC2	3	0.807086388789648	0.000411138504636626	0.00583049218042021	ENSSSCG00000012324	protein_coding	IQ motif and Sec7 domain ArfGEF 2		GO:0005086,GO:0030036,GO:0032012,GO:0050804,GO:0051968,GO:0098684,GO:0098685,GO:0098696,GO:0098831,GO:0098839,GO:0098978,GO:0099092,GO:1900454	ARF guanyl-nucleotide exchange factor activity|actin cytoskeleton organization|regulation of ARF protein signal transduction|modulation of chemical synaptic transmission|positive regulation of synaptic transmission, glutamatergic|photoreceptor ribbon synapse|Schaffer collateral - CA1 synapse|regulation of neurotransmitter receptor localization to postsynaptic specialization membrane|presynaptic a…	ko04144	Endocytosis
FCRL4	3	1.30734924441859	2.81772041529734e-05	0.000553278910838816	ENSSSCG00000006458	protein_coding	Fc receptor like 4		GO:0002250,GO:0005886,GO:0009986,GO:0016021	adaptive immune response|plasma membrane|cell surface|integral component of membrane
DNAJC1	3	1.14944795734873	2.72727093580609e-05	0.00053683998161444	ENSSSCG00000026001	protein_coding	DnaJ heat shock protein family (Hsp40) member C1	MYB	GO:0000981,GO:0001671,GO:0003677,GO:0005783,GO:0005789,GO:0005886,GO:0006417,GO:0006457,GO:0016020,GO:0016021,GO:0031965,GO:0045861,GO:0050708,GO:0051087	DNA-binding transcription factor activity, RNA polymerase II-specific|ATPase activator activity|DNA binding|endoplasmic reticulum|endoplasmic reticulum membrane|plasma membrane|regulation of translation|protein folding|membrane|integral component of membrane|nuclear membrane|negative regulation of proteolysis|regulation of protein secretion|chaperone binding	ko04141	Protein processing in endoplasmic reticulum
SELENOS	3	0.981307397031183	1.33952463130543e-12	8.20375277076652e-11	ENSSSCG00000004826	protein_coding	selenoprotein S		GO:0002865,GO:0005881,GO:0006983,GO:0009749,GO:0016209,GO:0030176,GO:0030433,GO:0030968,GO:0030970,GO:0032715,GO:0032720,GO:0034361,GO:0034362,GO:0034599,GO:0036502,GO:0036513,GO:0045454,GO:0051117,GO:0051771,GO:0051775,GO:0071222,GO:0080164,GO:1902236,GO:1990381,GO:2000110	negative regulation of acute inflammatory response to antigenic stimulus|cytoplasmic microtubule|ER overload response|response to glucose|antioxidant activity|integral component of endoplasmic reticulum membrane|ubiquitin-dependent ERAD pathway|endoplasmic reticulum unfolded protein response|retrograde protein transport, ER to cytosol|negative regulation of interleukin-6 production|negative regul…	ko04141	Protein processing in endoplasmic reticulum
CD200	3	1.26688069934896	6.2954921910061e-10	2.87788774828972e-08	ENSSSCG00000027820	protein_coding	CD200 molecule
MGAT4A	3	1.17217141878789	4.94471173069976e-37	9.50456999416674e-35	ENSSSCG00000008188	protein_coding	alpha-1,3-mannosyl-glycoprotein 4-beta-N-acetylglucosaminyltransferase A		GO:0000139,GO:0005788,GO:0006487,GO:0006491,GO:0008454,GO:0016021,GO:0043687,GO:0044267,GO:0046872,GO:0070062	Golgi membrane|endoplasmic reticulum lumen|protein N-linked glycosylation|N-glycan processing|alpha-1,3-mannosylglycoprotein 4-beta-N-acetylglucosaminyltransferase activity|integral component of membrane|post-translational protein modification|cellular protein metabolic process|metal ion binding|extracellular exosome	ko00510,ko00513	N-Glycan biosynthesis|Various types of N-glycan biosynthesis
ADAM3A	3	1.84442374678539	1.21449309625387e-44	2.91368764776454e-42	ENSSSCG00000007009	protein_coding	ADAM metallopeptidase domain 3A (cyritestin 1)		GO:0004222,GO:0005886,GO:0007338,GO:0007339,GO:0009566,GO:0009986,GO:0010628,GO:0016021,GO:0030317,GO:0032991,GO:0045121,GO:0050684,GO:0061827	metalloendopeptidase activity|plasma membrane|single fertilization|binding of sperm to zona pellucida|fertilization|cell surface|positive regulation of gene expression|integral component of membrane|flagellated sperm motility|protein-containing complex|membrane raft|regulation of mRNA processing|sperm head
UPK1B	3	1.20543072786711	8.98950404897406e-23	1.0099897718122e-20	ENSSSCG00000011904	protein_coding	uroplakin 1B		GO:0016021	integral component of membrane
ENSSSCG00000045591	3	0.810000978958245	1.53777911935949e-05	0.000321964935305267	ENSSSCG00000045591	lncRNA
IRF4	3	2.22660174980405	1.13822039250638e-46	2.95271026699947e-44	ENSSSCG00000033381	protein_coding	interferon regulatory factor 4
ENAH	3	1.36822572526175	5.74197769533446e-11	2.99860923572393e-09	ENSSSCG00000038646	protein_coding	ENAH actin regulator		GO:0001725,GO:0001843,GO:0003779,GO:0005522,GO:0005829,GO:0005886,GO:0005925,GO:0007015,GO:0007411,GO:0008154,GO:0015629,GO:0017124,GO:0030027,GO:0030036,GO:0030054,GO:0030175,GO:0045202,GO:0050699,GO:0070358,GO:1990830	stress fiber|neural tube closure|actin binding|profilin binding|cytosol|plasma membrane|focal adhesion|actin filament organization|axon guidance|actin polymerization or depolymerization|actin cytoskeleton|SH3 domain binding|lamellipodium|actin cytoskeleton organization|cell junction|filopodium|synapse|WW domain binding|actin polymerization-dependent cell motility|cellular response to leukemia inh…	ko04360,ko04810	Axon guidance|Regulation of actin cytoskeleton
XBP1	3	2.03494970095494	4.76116259124921e-39	9.92935790598562e-37	ENSSSCG00000030996	protein_coding	X-box binding protein 1		GO:0000977,GO:0000978,GO:0000981,GO:0001158,GO:0001525,GO:0001889,GO:0001935,GO:0002639,GO:0003700,GO:0005634,GO:0005737,GO:0005783,GO:0006366,GO:0006511,GO:0006990,GO:0007517,GO:0010506,GO:0030176,GO:0030335,GO:0031017,GO:0031490,GO:0031648,GO:0034976,GO:0035356,GO:0035470,GO:0042149,GO:0042632,GO:0043066,GO:0045348,GO:0045579,GO:0045582,GO:0045600,GO:0045944,GO:0046982,GO:0055089,GO:0055092,GO:…	RNA polymerase II regulatory region sequence-specific DNA binding|RNA polymerase II proximal promoter sequence-specific DNA binding|DNA-binding transcription factor activity, RNA polymerase II-specific|enhancer sequence-specific DNA binding|angiogenesis|liver development|endothelial cell proliferation|positive regulation of immunoglobulin production|DNA-binding transcription factor activity|nucle…	ko04141	Protein processing in endoplasmic reticulum
TNFRSF17	3	1.67521368434513	2.60765048686659e-08	9.26558037137406e-07	ENSSSCG00000032578	protein_coding	TNF receptor superfamily member 17				ko04060,ko04672	Cytokine-cytokine receptor interaction|Intestinal immune network for IgA production
ITM2A	3	2.78756808063035	3.04050379135038e-12	1.82019502766244e-10	ENSSSCG00000012448	protein_coding	integral membrane protein 2A		GO:0001540,GO:0002317,GO:0002377,GO:0005794,GO:0005886,GO:0016021,GO:0042985	amyloid-beta binding|plasma cell differentiation|immunoglobulin production|Golgi apparatus|plasma membrane|integral component of membrane|negative regulation of amyloid precursor protein biosynthetic process
LMAN1	3	1.88876909958955	1.54453749685613e-37	3.06106226395562e-35	ENSSSCG00000004908	protein_coding	lectin, mannose binding 1		GO:0000139,GO:0005537,GO:0005789,GO:0005793,GO:0005829,GO:0006457,GO:0006888,GO:0007029,GO:0007030,GO:0007596,GO:0010638,GO:0012507,GO:0015031,GO:0016020,GO:0016021,GO:0030017,GO:0030134,GO:0033116,GO:0044220,GO:0046872,GO:0048208,GO:0051082,GO:0062023,GO:0070062,GO:1903215	Golgi membrane|mannose binding|endoplasmic reticulum membrane|endoplasmic reticulum-Golgi intermediate compartment|cytosol|protein folding|ER to Golgi vesicle-mediated transport|endoplasmic reticulum organization|Golgi organization|blood coagulation|positive regulation of organelle organization|ER to Golgi transport vesicle membrane|protein transport|membrane|integral component of membrane|sarcom…	ko04141	Protein processing in endoplasmic reticulum
USO1	3	1.01255021919911	1.96805563285345e-10	9.58728536383021e-09	ENSSSCG00000008971	protein_coding	USO1 vesicle transport factor		GO:0000139,GO:0001650,GO:0003723,GO:0005783,GO:0005794,GO:0005795,GO:0005829,GO:0006886,GO:0006888,GO:0007030,GO:0008565,GO:0012507,GO:0016020,GO:0030133,GO:0045056,GO:0045296,GO:0048208,GO:0048211,GO:0048280,GO:0048471,GO:0061025	Golgi membrane|fibrillar center|RNA binding|endoplasmic reticulum|Golgi apparatus|Golgi stack|cytosol|intracellular protein transport|ER to Golgi vesicle-mediated transport|Golgi organization|protein transporter activity|ER to Golgi transport vesicle membrane|membrane|transport vesicle|transcytosis|cadherin binding|COPII vesicle coating|Golgi vesicle docking|vesicle fusion with Golgi apparatus|pe…
ENSSSCG00000039883	3	1.3671227972826	8.21396739041314e-05	0.0014337596908824	ENSSSCG00000039883	lncRNA
ADAM18	3	1.07418630449152	4.37530454723155e-09	1.75385951624453e-07	ENSSSCG00000007008	protein_coding	disintegrin and metalloproteinase domain-containing protein 18		GO:0004222,GO:0007275,GO:0007283,GO:0008237,GO:0016020,GO:0016021,GO:0030154	metalloendopeptidase activity|multicellular organism development|spermatogenesis|metallopeptidase activity|membrane|integral component of membrane|cell differentiation
LMBRD1	3	0.917721250959833	4.06467672479741e-05	0.000769250918949203	ENSSSCG00000004272	protein_coding	LMBR1 domain containing 1		GO:0005158,GO:0005765,GO:0005886,GO:0016021,GO:0031419,GO:0045334	insulin receptor binding|lysosomal membrane|plasma membrane|integral component of membrane|cobalamin binding|clathrin-coated endocytic vesicle	ko04977	Vitamin digestion and absorption
ENSSSCG00000012202	3	1.55696090228152	4.32491765577041e-39	9.07891266844225e-37	ENSSSCG00000012202	protein_coding	glycerol kinase		GO:0004370,GO:0005524,GO:0005737,GO:0005739,GO:0005741,GO:0006071,GO:0006641,GO:0016310,GO:0019563,GO:0046167	glycerol kinase activity|ATP binding|cytoplasm|mitochondrion|mitochondrial outer membrane|glycerol metabolic process|triglyceride metabolic process|phosphorylation|glycerol catabolic process|glycerol-3-phosphate biosynthetic process	ko03320,ko00561,ko04626	PPAR signaling pathway|Glycerolipid metabolism|Plant-pathogen interaction
STT3B	3	4.6651681515047	2.38952554002982e-142	2.93249926658737e-139	ENSSSCG00000011229	protein_coding	STT3 oligosaccharyltransferase complex catalytic subunit B		GO:0004579,GO:0006516,GO:0006986,GO:0008250,GO:0016021,GO:0018279,GO:0030433,GO:0034998,GO:0034999,GO:0043686,GO:0043687,GO:0046872	dolichyl-diphosphooligosaccharide-protein glycotransferase activity|glycoprotein catabolic process|response to unfolded protein|oligosaccharyltransferase complex|integral component of membrane|protein N-linked glycosylation via asparagine|ubiquitin-dependent ERAD pathway|oligosaccharyltransferase I complex|oligosaccharyltransferase II complex|co-translational protein modification|post-translation…	ko04141,ko00510,ko00513	Protein processing in endoplasmic reticulum|N-Glycan biosynthesis|Various types of N-glycan biosynthesis
GLCCI1	3	1.27082578202335	2.22415298424744e-21	2.3499428285221e-19	ENSSSCG00000015345	protein_coding	glucocorticoid induced 1		GO:0005737	cytoplasm
SMCHD1	3	0.931916575938297	9.11884380740704e-57	3.1626529152907e-54	ENSSSCG00000029030	protein_coding	structural maintenance of chromosomes flexible hinge domain containing 1		GO:0001740,GO:0003677,GO:0005524,GO:0006302,GO:0009048,GO:0016887,GO:0035861,GO:0042803,GO:0043584,GO:0045739,GO:0060820,GO:0060821,GO:0070868,GO:2000042,GO:2001034	Barr body|DNA binding|ATP binding|double-strand break repair|dosage compensation by inactivation of X chromosome|ATPase activity|site of double-strand break|protein homodimerization activity|nose development|positive regulation of DNA repair|inactivation of X chromosome by heterochromatin assembly|inactivation of X chromosome by DNA methylation|heterochromatin organization involved in chromatin s…
TXNDC5	3	1.24701457905283	6.00760500553778e-18	5.49256906924641e-16	ENSSSCG00000034131	protein_coding	thioredoxin domain containing 5		GO:0005576,GO:0005783,GO:0005788,GO:0016853,GO:0035578,GO:0043066,GO:0043202,GO:0043277,GO:0043312,GO:0045454,GO:0070062	extracellular region|endoplasmic reticulum|endoplasmic reticulum lumen|isomerase activity|azurophil granule lumen|negative regulation of apoptotic process|lysosomal lumen|apoptotic cell clearance|neutrophil degranulation|cell redox homeostasis|extracellular exosome	ko04141	Protein processing in endoplasmic reticulum
FER	3	1.23215713504578	1.19178944921025e-06	3.13759222321787e-05	ENSSSCG00000027074	protein_coding	FER tyrosine kinase		GO:0004715,GO:0005154,GO:0005524,GO:0005634,GO:0005856,GO:0005938,GO:0006935,GO:0007155,GO:0008283,GO:0008289,GO:0030054,GO:0030335,GO:0031234,GO:0031532,GO:0038095,GO:0042058,GO:0042127,GO:0042995,GO:0043304,GO:0051092	non-membrane spanning protein tyrosine kinase activity|epidermal growth factor receptor binding|ATP binding|nucleus|cytoskeleton|cell cortex|chemotaxis|cell adhesion|cell proliferation|lipid binding|cell junction|positive regulation of cell migration|extrinsic component of cytoplasmic side of plasma membrane|actin cytoskeleton reorganization|Fc-epsilon receptor signaling pathway|regulation of epi…
SESN1	3	1.57457707780083	5.728257109495e-24	6.76952695739876e-22	ENSSSCG00000004390	protein_coding	sestrin 1		GO:0005634,GO:0005737,GO:0034198,GO:0051920,GO:0070728,GO:0072593,GO:0098869,GO:1901031,GO:1904262	nucleus|cytoplasm|cellular response to amino acid starvation|peroxiredoxin activity|leucine binding|reactive oxygen species metabolic process|cellular oxidant detoxification|regulation of response to reactive oxygen species|negative regulation of TORC1 signaling	ko04115,ko04211	p53 signaling pathway|Longevity regulating pathway
SCAPER	3	1.12527555661856	0.000162971702210655	0.00263587969507044	ENSSSCG00000001865	protein_coding	S-phase cyclin A associated protein in the ER		GO:0003676,GO:0005634,GO:0005783,GO:0005829,GO:0008270	nucleic acid binding|nucleus|endoplasmic reticulum|cytosol|zinc ion binding
CACFD1	3	0.855841933279982	4.18535663552619e-05	0.000788814882022267	ENSSSCG00000040709	protein_coding	calcium channel flower domain containing 1
SRP68	3	0.87481604988606	6.48644180525662e-15	4.76887984152369e-13	ENSSSCG00000017191	protein_coding	signal recognition particle 68		GO:0005047,GO:0005730,GO:0005786,GO:0005829,GO:0006614,GO:0008312,GO:0030942	signal recognition particle binding|nucleolus|signal recognition particle, endoplasmic reticulum targeting|cytosol|SRP-dependent cotranslational protein targeting to membrane|7S RNA binding|endoplasmic reticulum signal peptide binding	ko03060	Protein export
EDEM1	3	1.21726390922597	7.06318348406904e-11	3.62917968775644e-09	ENSSSCG00000034197	protein_coding	ER degradation enhancing alpha-mannosidase like protein 1		GO:0004571,GO:0005509,GO:0005783,GO:0016235,GO:0030176,GO:0030433,GO:0036498,GO:0036510,GO:0044322,GO:0051787,GO:0097466,GO:1904154,GO:1904382	mannosyl-oligosaccharide 1,2-alpha-mannosidase activity|calcium ion binding|endoplasmic reticulum|aggresome|integral component of endoplasmic reticulum membrane|ubiquitin-dependent ERAD pathway|IRE1-mediated unfolded protein response|trimming of terminal mannose on C branch|endoplasmic reticulum quality control compartment|misfolded protein binding|ubiquitin-dependent glycoprotein ERAD pathway|po…	ko04141	Protein processing in endoplasmic reticulum
SESTD1	3	1.19242607549955	6.21998647664029e-08	2.06952375908903e-06	ENSSSCG00000016005	protein_coding	SEC14 and spectrin domain containing 1		GO:0005546,GO:0010314,GO:0032266,GO:0043325,GO:0045111,GO:0070273,GO:0070300,GO:0080025,GO:1904878	phosphatidylinositol-4,5-bisphosphate binding|phosphatidylinositol-5-phosphate binding|phosphatidylinositol-3-phosphate binding|phosphatidylinositol-3,4-bisphosphate binding|intermediate filament cytoskeleton|phosphatidylinositol-4-phosphate binding|phosphatidic acid binding|phosphatidylinositol-3,5-bisphosphate binding|negative regulation of calcium ion transmembrane transport via high voltage-g…
CXorf21	3	0.973848968920148	0.000558493174946115	0.00761230253147401	ENSSSCG00000012201	protein_coding	chromosome X CXorf21 homolog
JADE3	3	1.25819955799591	2.29868456286578e-09	9.68909207819305e-08	ENSSSCG00000012267	protein_coding	jade family PHD finger 3		GO:0000123,GO:0043966,GO:0043981,GO:0043982,GO:0043983,GO:0046872	histone acetyltransferase complex|histone H3 acetylation|histone H4-K5 acetylation|histone H4-K8 acetylation|histone H4-K12 acetylation|metal ion binding
ENSSSCG00000046714	3	0.807284895758082	0.000399286959017341	0.00570552990968442	ENSSSCG00000046714	lncRNA
HDGFL3	3	1.07740259978714	1.52412190965415e-05	0.00031973492368997	ENSSSCG00000035432	protein_coding	HDGF like 3		GO:0005576,GO:0005634,GO:0005654,GO:0005829,GO:0007026,GO:0008017,GO:0008083,GO:0008283,GO:0015631,GO:0031175,GO:0046785	extracellular region|nucleus|nucleoplasm|cytosol|negative regulation of microtubule depolymerization|microtubule binding|growth factor activity|cell proliferation|tubulin binding|neuron projection development|microtubule polymerization
HM13	3	0.725963148773086	6.18810980347955e-05	0.00111490800457044	ENSSSCG00000007228	protein_coding	histocompatibility minor 13		GO:0005783,GO:0005789,GO:0005791,GO:0005886,GO:0006465,GO:0008233,GO:0009986,GO:0016020,GO:0031625,GO:0033619,GO:0036513,GO:0042500,GO:0042803,GO:0051289,GO:0071458,GO:0071556,GO:1904211	endoplasmic reticulum|endoplasmic reticulum membrane|rough endoplasmic reticulum|plasma membrane|signal peptide processing|peptidase activity|cell surface|membrane|ubiquitin protein ligase binding|membrane protein proteolysis|Derlin-1 retrotranslocation complex|aspartic endopeptidase activity, intramembrane cleaving|protein homodimerization activity|protein homotetramerization|integral component …
PPP1R13B	3	0.941030907029601	0.000451759527337239	0.00633837129546487	ENSSSCG00000002544	protein_coding	protein phosphatase 1 regulatory subunit 13B		GO:0002039,GO:0005634,GO:0005654,GO:0005737,GO:0005739,GO:0005829,GO:0005886,GO:0008134,GO:0042981,GO:0045786,GO:0072332,GO:1900740,GO:1901796	p53 binding|nucleus|nucleoplasm|cytoplasm|mitochondrion|cytosol|plasma membrane|transcription factor binding|regulation of apoptotic process|negative regulation of cell cycle|intrinsic apoptotic signaling pathway by p53 class mediator|positive regulation of protein insertion into mitochondrial membrane involved in apoptotic signaling pathway|regulation of signal transduction by p53 class mediator
ARSA	3	0.621537784473084	2.00380616221668e-05	0.000408285102324457	ENSSSCG00000032428	protein_coding	arylsulfatase A		GO:0004098,GO:0005509,GO:0005764,GO:0005783,GO:0005886,GO:0007339,GO:0016021	cerebroside-sulfatase activity|calcium ion binding|lysosome|endoplasmic reticulum|plasma membrane|binding of sperm to zona pellucida|integral component of membrane	ko04142,ko00600	Lysosome|Sphingolipid metabolism
NCF4	3	0.762397977683726	1.94061088583344e-05	0.00039616770406381	ENSSSCG00000000137	protein_coding	neutrophil cytosolic factor 4		GO:0005829,GO:0006801,GO:0006909,GO:0006955,GO:0010008,GO:0016020,GO:0016176,GO:0032010,GO:0032266,GO:0035091,GO:0043020,GO:0045730,GO:0046983,GO:0048010,GO:0055114	cytosol|superoxide metabolic process|phagocytosis|immune response|endosome membrane|membrane|superoxide-generating NADPH oxidase activator activity|phagolysosome|phosphatidylinositol-3-phosphate binding|phosphatidylinositol binding|NADPH oxidase complex|respiratory burst|protein dimerization activity|vascular endothelial growth factor receptor signaling pathway|oxidation-reduction process	ko04670,ko04380,ko04145	Leukocyte transendothelial migration|Osteoclast differentiation|Phagosome
SLC30A7	3	0.933629024899282	1.72165837513831e-14	1.22077056519807e-12	ENSSSCG00000006860	protein_coding	solute carrier family 30 member 7		GO:0005737,GO:0005794,GO:0006829,GO:0008324,GO:0016021,GO:0031410,GO:0031982,GO:0032119,GO:0048471	cytoplasm|Golgi apparatus|zinc ion transport|cation transmembrane transporter activity|integral component of membrane|cytoplasmic vesicle|vesicle|sequestering of zinc ion|perinuclear region of cytoplasm
TIPARP	3	1.05172999035836	2.83262985772971e-08	9.98713298347397e-07	ENSSSCG00000027646	protein_coding	TCDD inducible poly(ADP-ribose) polymerase		GO:0001570,GO:0001822,GO:0003950,GO:0005634,GO:0006471,GO:0008209,GO:0008210,GO:0008585,GO:0009791,GO:0010629,GO:0030097,GO:0035326,GO:0045732,GO:0046872,GO:0048008,GO:0048705,GO:0048745,GO:0060021,GO:0060325,GO:0071407,GO:1904612	vasculogenesis|kidney development|NAD+ ADP-ribosyltransferase activity|nucleus|protein ADP-ribosylation|androgen metabolic process|estrogen metabolic process|female gonad development|post-embryonic development|negative regulation of gene expression|hemopoiesis|enhancer binding|positive regulation of protein catabolic process|metal ion binding|platelet-derived growth factor receptor signaling path…
ENSSSCG00000000657	3	1.05849464389327	5.12776243090748e-18	4.74251141001148e-16	ENSSSCG00000000657	protein_coding	C-type lectin domain family 2 member D		GO:0004888,GO:0005887,GO:0006968,GO:0030246,GO:0046703	transmembrane signaling receptor activity|integral component of plasma membrane|cellular defense response|carbohydrate binding|natural killer cell lectin-like receptor binding
PDE3B	3	1.66022142798669	1.73370041375898e-42	3.96105592456836e-40	ENSSSCG00000013388	protein_coding	phosphodiesterase 3B		GO:0001525,GO:0004114,GO:0004115,GO:0004119,GO:0005783,GO:0005794,GO:0005829,GO:0007162,GO:0007186,GO:0016020,GO:0016021,GO:0016525,GO:0032045,GO:0032869,GO:0033629,GO:0043422,GO:0043951,GO:0046872,GO:0047555,GO:0050995	angiogenesis|3',5'-cyclic-nucleotide phosphodiesterase activity|3',5'-cyclic-AMP phosphodiesterase activity|cGMP-inhibited cyclic-nucleotide phosphodiesterase activity|endoplasmic reticulum|Golgi apparatus|cytosol|negative regulation of cell adhesion|G protein-coupled receptor signaling pathway|membrane|integral component of membrane|negative regulation of angiogenesis|guanyl-nucleotide exchange …	ko04024,ko04923,ko04924,ko04914,ko04922,ko00230,ko04910,ko04022	cAMP signaling pathway|Regulation of lipolysis in adipocytes|Renin secretion|Progesterone-mediated oocyte maturation|Glucagon signaling pathway|Purine metabolism|Insulin signaling pathway|cGMP-PKG signaling pathway
CFLAR	3	0.848497787385187	8.54368581888468e-06	0.00018878942320566	ENSSSCG00000016101	protein_coding	CASP8 and FADD like apoptosis regulator				ko04210,ko04668,ko04064	Apoptosis|TNF signaling pathway|NF-kappa B signaling pathway
SP110	3	0.753840203135153	2.80538090583832e-05	0.000551534774759636	ENSSSCG00000016261	protein_coding	SP110 nuclear body protein	SAND
WDR89	3	0.834426998532414	0.000141704244528021	0.00232229020770421	ENSSSCG00000005112	protein_coding	WD repeat domain 89
IFIH1	3	1.05377994676961	1.69323234781781e-07	5.26585358227786e-06	ENSSSCG00000015897	protein_coding	interferon induced with helicase C domain 1		GO:0003677,GO:0003725,GO:0003727,GO:0004386,GO:0005524,GO:0005634,GO:0005829,GO:0008270,GO:0009597,GO:0009615,GO:0016032,GO:0016579,GO:0016925,GO:0032480,GO:0032727,GO:0032728,GO:0034344,GO:0035549,GO:0039528,GO:0039530,GO:0042802,GO:0043021,GO:0045087,GO:0051607,GO:0060760,GO:0071360,GO:1902741,GO:1904469,GO:2000778	DNA binding|double-stranded RNA binding|single-stranded RNA binding|helicase activity|ATP binding|nucleus|cytosol|zinc ion binding|detection of virus|response to virus|viral process|protein deubiquitination|protein sumoylation|negative regulation of type I interferon production|positive regulation of interferon-alpha production|positive regulation of interferon-beta production|regulation of type …	ko04622	RIG-I-like receptor signaling pathway
BMPR2	3	1.3407991426911	0.000560239363274057	0.00763284269997806	ENSSSCG00000016113	protein_coding	bone morphogenetic protein receptor type 2		GO:0001707,GO:0001893,GO:0001935,GO:0001938,GO:0001946,GO:0001974,GO:0002063,GO:0003085,GO:0003148,GO:0003151,GO:0003183,GO:0003186,GO:0003197,GO:0003252,GO:0005024,GO:0005026,GO:0005524,GO:0005654,GO:0005737,GO:0005886,GO:0005887,GO:0005901,GO:0005913,GO:0006366,GO:0007178,GO:0007179,GO:0007389,GO:0007420,GO:0009267,GO:0009925,GO:0009952,GO:0009986,GO:0010595,GO:0010634,GO:0010862,GO:0014069,GO:…	mesoderm formation|maternal placenta development|endothelial cell proliferation|positive regulation of endothelial cell proliferation|lymphangiogenesis|blood vessel remodeling|chondrocyte development|negative regulation of systemic arterial blood pressure|outflow tract septum morphogenesis|outflow tract morphogenesis|mitral valve morphogenesis|tricuspid valve morphogenesis|endocardial cushion dev…	ko04060,ko04360,ko04390,ko04350,ko04550	Cytokine-cytokine receptor interaction|Axon guidance|Hippo signaling pathway|TGF-beta signaling pathway|Signaling pathways regulating pluripotency of stem cells
TMEM50B	3	0.768370999032799	7.65250886944551e-06	0.000170157667600186	ENSSSCG00000034624	protein_coding	transmembrane protein 50B		GO:0000139,GO:0005783,GO:0005789,GO:0005886,GO:0016021,GO:0032511	Golgi membrane|endoplasmic reticulum|endoplasmic reticulum membrane|plasma membrane|integral component of membrane|late endosome to vacuole transport via multivesicular body sorting pathway
PPP2R5C	3	0.745451788068313	0.000111629753818957	0.00187171948757502	ENSSSCG00000002540	protein_coding	protein phosphatase 2 regulatory subunit B'gamma		GO:0000159,GO:0000775,GO:0005634,GO:0007165,GO:0019888	protein phosphatase type 2A complex|chromosome, centromeric region|nucleus|signal transduction|protein phosphatase regulator activity	ko03015,ko04728,ko04114,ko04261,ko04152,ko04071,ko04151,ko04113	mRNA surveillance pathway|Dopaminergic synapse|Oocyte meiosis|Adrenergic signaling in cardiomyocytes|AMPK signaling pathway|Sphingolipid signaling pathway|PI3K-Akt signaling pathway|Meiosis - yeast
NR4A2	3	0.828486146493614	7.72322460439459e-05	0.00135402555317045	ENSSSCG00000015871	protein_coding	nuclear receptor subfamily 4 group A member 2	NGFIB-like	GO:0000122,GO:0000977,GO:0000978,GO:0000981,GO:0001077,GO:0001666,GO:0001764,GO:0001975,GO:0003677,GO:0003707,GO:0004879,GO:0005634,GO:0005654,GO:0005667,GO:0005737,GO:0006351,GO:0006367,GO:0007165,GO:0008013,GO:0008270,GO:0008344,GO:0009791,GO:0016607,GO:0021952,GO:0021953,GO:0021986,GO:0031668,GO:0034599,GO:0035259,GO:0042053,GO:0042416,GO:0042551,GO:0042803,GO:0043085,GO:0043524,GO:0043565,GO:…	negative regulation of transcription by RNA polymerase II|RNA polymerase II regulatory region sequence-specific DNA binding|RNA polymerase II proximal promoter sequence-specific DNA binding|DNA-binding transcription factor activity, RNA polymerase II-specific|proximal promoter DNA-binding transcription activator activity, RNA polymerase II-specific|response to hypoxia|neuron migration|response to…	ko04925	Aldosterone synthesis and secretion
TBC1D9B	3	0.987175748207961	1.04113870637475e-06	2.79399948217037e-05	ENSSSCG00000014014	protein_coding	TBC1 domain family member 9B		GO:0005096,GO:0005509,GO:0005622,GO:0006886,GO:0016021,GO:0017137,GO:0090630	GTPase activator activity|calcium ion binding|intracellular|intracellular protein transport|integral component of membrane|Rab GTPase binding|activation of GTPase activity
VRK2	3	0.990125875652371	2.59246888327871e-07	7.81857250733999e-06	ENSSSCG00000008395	protein_coding	VRK serine/threonine kinase 2
SLAMF6	3	0.841221821063178	0.000707077635124257	0.00930368378620404	ENSSSCG00000006382	protein_coding	SLAM family member 6		GO:0005886,GO:0016021,GO:0032729,GO:0032740,GO:0045087,GO:0045954,GO:0050776,GO:0070062,GO:0072540	plasma membrane|integral component of membrane|positive regulation of interferon-gamma production|positive regulation of interleukin-17 production|innate immune response|positive regulation of natural killer cell mediated cytotoxicity|regulation of immune response|extracellular exosome|T-helper 17 cell lineage commitment
RCBTB2	3	0.921941756873798	0.000159855495781753	0.00259312107748052	ENSSSCG00000009400	protein_coding	RCC1 and BTB domain containing protein 2		GO:0001669	acrosomal vesicle
ENSSSCG00000047432	3	0.91332042147684	1.99393655606088e-06	5.04140472510227e-05	ENSSSCG00000047432	lncRNA
NFIL3	3	1.25611726667781	0.000649488328364478	0.00865576498443918	ENSSSCG00000009592	protein_coding	nuclear factor, interleukin 3 regulated	TF_bZIP	GO:0000978,GO:0001078,GO:0005634,GO:0006366,GO:0006955,GO:0007623,GO:0010628,GO:0071353	RNA polymerase II proximal promoter sequence-specific DNA binding|proximal promoter DNA-binding transcription repressor activity, RNA polymerase II-specific|nucleus|transcription by RNA polymerase II|immune response|circadian rhythm|positive regulation of gene expression|cellular response to interleukin-4
SMC6	3	0.82894113794798	5.01920574914979e-35	9.0995918774927e-33	ENSSSCG00000008614	protein_coding	structural maintenance of chromosomes 6		GO:0000722,GO:0000724,GO:0000781,GO:0000803,GO:0005524,GO:0005622,GO:0005634,GO:0005654,GO:0006974,GO:0016605,GO:0016607,GO:0030915,GO:0031625,GO:0035061,GO:0035861,GO:0051984,GO:0090398	telomere maintenance via recombination|double-strand break repair via homologous recombination|chromosome, telomeric region|sex chromosome|ATP binding|intracellular|nucleus|nucleoplasm|cellular response to DNA damage stimulus|PML body|nuclear speck|Smc5-Smc6 complex|ubiquitin protein ligase binding|interchromatin granule|site of double-strand break|positive regulation of chromosome segregation|ce…
BAZ2B	3	1.21837009458533	0.000743447014181485	0.00969032162112043	ENSSSCG00000015882	protein_coding	bromodomain adjacent to zinc finger domain 2B	MBD	GO:0003677,GO:0005634,GO:0006338,GO:0006357,GO:0046872	DNA binding|nucleus|chromatin remodeling|regulation of transcription by RNA polymerase II|metal ion binding
HERC6	3	1.26452314340874	1.40016866255555e-06	3.64706789263857e-05	ENSSSCG00000021712	protein_coding	HECT and RLD domain containing E3 ubiquitin protein ligase family member 6		GO:0000209,GO:0002244,GO:0004842,GO:0005634,GO:0005829,GO:0009617	protein polyubiquitination|hematopoietic progenitor cell differentiation|ubiquitin-protein transferase activity|nucleus|cytosol|response to bacterium
ERGIC2	3	0.810220746937765	0.000400946053858003	0.00572344592897527	ENSSSCG00000000536	protein_coding	ERGIC and golgi 2		GO:0005634,GO:0005789,GO:0005794,GO:0016021,GO:0016192,GO:0033116	nucleus|endoplasmic reticulum membrane|Golgi apparatus|integral component of membrane|vesicle-mediated transport|endoplasmic reticulum-Golgi intermediate compartment membrane
NUDT13	3	0.999084400250483	0.000275080516193247	0.00412853674068398	ENSSSCG00000025492	protein_coding	nudix hydrolase 13		GO:0005759,GO:0015949,GO:0016462,GO:0046872	mitochondrial matrix|nucleobase-containing small molecule interconversion|pyrophosphatase activity|metal ion binding
GPR174	3	1.05519189415064	1.83342397175702e-44	4.36573821573307e-42	ENSSSCG00000021734	protein_coding	G protein-coupled receptor 174		GO:0004930,GO:0005887,GO:0035025,GO:0043029,GO:0045125,GO:0051482	G protein-coupled receptor activity|integral component of plasma membrane|positive regulation of Rho protein signal transduction|T cell homeostasis|bioactive lipid receptor activity|positive regulation of cytosolic calcium ion concentration involved in phospholipase C-activating G protein-coupled signaling pathway
NR4A3	3	1.69228088411612	0.000372945179456662	0.00537971735357286	ENSSSCG00000005385	protein_coding	nuclear receptor subfamily 4 group A member 3	NGFIB-like
TET1	3	1.06121560990382	2.68902757357389e-10	1.2863791876701e-08	ENSSSCG00000010241	protein_coding	tet methylcytosine dioxygenase 1		GO:0000981,GO:0001826,GO:0003677,GO:0005506,GO:0005634,GO:0006211,GO:0006325,GO:0006493,GO:0008270,GO:0008284,GO:0019827,GO:0031062,GO:0045944,GO:0070579,GO:0080111,GO:0090310	DNA-binding transcription factor activity, RNA polymerase II-specific|inner cell mass cell differentiation|DNA binding|iron ion binding|nucleus|5-methylcytosine catabolic process|chromatin organization|protein O-linked glycosylation|zinc ion binding|positive regulation of cell proliferation|stem cell population maintenance|positive regulation of histone methylation|positive regulation of transcri…
SUSD1	3	1.1022399723472	9.64676284325757e-30	1.43835938692833e-27	ENSSSCG00000005465	protein_coding	sushi domain containing 1		GO:0005509,GO:0016021	calcium ion binding|integral component of membrane
STAP1	3	1.30728223115866	8.94936864205342e-30	1.34064063206873e-27	ENSSSCG00000008923	protein_coding	signal transducing adaptor family member 1		GO:0001784,GO:0005068,GO:0005070,GO:0005157,GO:0005543,GO:0005634,GO:0005654,GO:0005737,GO:0005739,GO:0007169,GO:0010628,GO:0010760,GO:0019901,GO:0032991,GO:0042326,GO:0043231,GO:0050861,GO:0060100,GO:0071222,GO:1900028,GO:1902227,GO:1903980,GO:1903997,GO:1904140,GO:1904151,GO:2000251	phosphotyrosine residue binding|transmembrane receptor protein tyrosine kinase adaptor activity|SH3/SH2 adaptor activity|macrophage colony-stimulating factor receptor binding|phospholipid binding|nucleus|nucleoplasm|cytoplasm|mitochondrion|transmembrane receptor protein tyrosine kinase signaling pathway|positive regulation of gene expression|negative regulation of macrophage chemotaxis|protein ki…
HIPK2	3	1.04040245218008	4.10994577796337e-46	1.03259960537996e-43	ENSSSCG00000026733	protein_coding	homeodomain interacting protein kinase 2
GAREM1	3	1.39397397481287	4.50036925290258e-10	2.10245654643654e-08	ENSSSCG00000003731	protein_coding	GRB2 associated regulator of MAPK1 subtype 1		GO:0005886,GO:0007173,GO:0008284,GO:0051781,GO:0070064,GO:0070374,GO:0071364	plasma membrane|epidermal growth factor receptor signaling pathway|positive regulation of cell proliferation|positive regulation of cell division|proline-rich region binding|positive regulation of ERK1 and ERK2 cascade|cellular response to epidermal growth factor stimulus
SVIL	3	1.20757805488702	2.28479460374205e-10	1.10459433660911e-08	ENSSSCG00000011022	protein_coding	supervillin		GO:0002102,GO:0005737,GO:0007010,GO:0030054,GO:0030496,GO:0032154,GO:0032467,GO:0036449,GO:0051015,GO:0071437	podosome|cytoplasm|cytoskeleton organization|cell junction|midbody|cleavage furrow|positive regulation of cytokinesis|microtubule minus-end|actin filament binding|invadopodium
NEGR1	3	2.48809711617829	8.18127850424433e-05	0.0014288354379498	ENSSSCG00000025085	protein_coding	neuronal growth regulator 1		GO:0005886,GO:0007155,GO:0031225	plasma membrane|cell adhesion|anchored component of membrane	ko04514	Cell adhesion molecules (CAMs)
ENSSSCG00000001229	3	0.828627507616051	0.000318400101884546	0.0046947830179908	ENSSSCG00000001229	protein_coding	patr class I histocompatibility antigen, A-126 alpha chain-like		GO:0001916,GO:0002474,GO:0002476,GO:0005102,GO:0005886,GO:0006955,GO:0016021,GO:0042605,GO:0042612	positive regulation of T cell mediated cytotoxicity|antigen processing and presentation of peptide antigen via MHC class I|antigen processing and presentation of endogenous peptide antigen via MHC class Ib|signaling receptor binding|plasma membrane|immune response|integral component of membrane|peptide antigen binding|MHC class I protein complex
CD69	3	1.29992406332724	5.49198437311709e-05	0.00100538288799438	ENSSSCG00000000653	protein_coding	CD69 molecule
MAP3K5	3	1.0968691785102	1.14778327455914e-05	0.000248800738618431	ENSSSCG00000026041	protein_coding	mitogen-activated protein kinase kinase kinase 5		GO:0000165,GO:0000186,GO:0000287,GO:0002931,GO:0004672,GO:0004674,GO:0004709,GO:0005524,GO:0005829,GO:0006468,GO:0007254,GO:0007257,GO:0008631,GO:0009897,GO:0010666,GO:0016032,GO:0019901,GO:0019903,GO:0019904,GO:0032991,GO:0034198,GO:0034976,GO:0038066,GO:0042060,GO:0042802,GO:0042803,GO:0043065,GO:0043280,GO:0043507,GO:0045087,GO:0045663,GO:0045893,GO:0046330,GO:0051403,GO:0070059,GO:0070301,GO:…	MAPK cascade|activation of MAPKK activity|magnesium ion binding|response to ischemia|protein kinase activity|protein serine/threonine kinase activity|MAP kinase kinase kinase activity|ATP binding|cytosol|protein phosphorylation|JNK cascade|activation of JUN kinase activity|intrinsic apoptotic signaling pathway in response to oxidative stress|external side of plasma membrane|positive regulation of…	ko04214,ko04010,ko04668,ko04210,ko04141,ko04722,ko04071,ko04013	Apoptosis - fly|MAPK signaling pathway|TNF signaling pathway|Apoptosis|Protein processing in endoplasmic reticulum|Neurotrophin signaling pathway|Sphingolipid signaling pathway|MAPK signaling pathway - fly
LRBA	3	0.979938902749948	1.42677385115824e-06	3.71333605568982e-05	ENSSSCG00000009021	protein_coding	LPS responsive beige-like anchor protein		GO:0005764,GO:0005783,GO:0005794,GO:0005886,GO:0016020,GO:0016021	lysosome|endoplasmic reticulum|Golgi apparatus|plasma membrane|membrane|integral component of membrane
CPEB3	3	1.15643561784047	0.000395069616651078	0.00565286158210879	ENSSSCG00000010468	protein_coding	cytoplasmic polyadenylation element binding protein 3		GO:0000122,GO:0000900,GO:0003723,GO:0003730,GO:0005634,GO:0005737,GO:0007616,GO:0008135,GO:0014069,GO:0017148,GO:0030014,GO:0030054,GO:0030425,GO:0035613,GO:0035925,GO:0043005,GO:0043022,GO:0045202,GO:0045211,GO:0045727,GO:0048167,GO:0050955,GO:0060213,GO:0060998,GO:0060999,GO:0061158,GO:0071230,GO:0097440,GO:0098794,GO:1900153,GO:1900248,GO:1900273,GO:1900365,GO:1990124,GO:2000766	negative regulation of transcription by RNA polymerase II|translation repressor activity, mRNA regulatory element binding|RNA binding|mRNA 3'-UTR binding|nucleus|cytoplasm|long-term memory|translation factor activity, RNA binding|postsynaptic density|negative regulation of translation|CCR4-NOT complex|cell junction|dendrite|RNA stem-loop binding|mRNA 3'-UTR AU-rich region binding|neuron projectio…	ko04914,ko04114,ko04320	Progesterone-mediated oocyte maturation|Oocyte meiosis|Dorso-ventral axis formation
PIK3CG	3	1.2297729561289	2.07267685651808e-26	2.65602301758148e-24	ENSSSCG00000027272	protein_coding	phosphatidylinositol-4,5-bisphosphate 3-kinase catalytic subunit gamma		GO:0001525,GO:0002376,GO:0004674,GO:0005524,GO:0005737,GO:0005886,GO:0005942,GO:0005944,GO:0006468,GO:0006897,GO:0006935,GO:0006954,GO:0014065,GO:0016020,GO:0016303,GO:0016477,GO:0030168,GO:0035005,GO:0036092,GO:0046854,GO:0046934,GO:0048015	angiogenesis|immune system process|protein serine/threonine kinase activity|ATP binding|cytoplasm|plasma membrane|phosphatidylinositol 3-kinase complex|phosphatidylinositol 3-kinase complex, class IB|protein phosphorylation|endocytosis|chemotaxis|inflammatory response|phosphatidylinositol 3-kinase signaling|membrane|1-phosphatidylinositol-3-kinase activity|cell migration|platelet activation|1-pho…	ko04066,ko04910,ko04670,ko04360,ko04015,ko04722,ko04211,ko04620,ko04611,ko04071,ko04660,ko04550,ko00562,ko04914,ko04923,ko04650,ko04973,ko04960,ko04668,ko04380,ko04261,ko04014,ko04151,ko04510,ko04070,ko04024,ko04725,ko04630,ko04072,ko04152,ko04370,ko04666,ko04068,ko04919,ko04810,ko04022,ko04917,ko04062,ko04915,ko04212,ko04210,ko04662,ko04012,ko04664,ko04921,ko04750,ko04213,ko04150	HIF-1 signaling pathway|Insulin signaling pathway|Leukocyte transendothelial migration|Axon guidance|Rap1 signaling pathway|Neurotrophin signaling pathway|Longevity regulating pathway|Toll-like receptor signaling pathway|Platelet activation|Sphingolipid signaling pathway|T cell receptor signaling pathway|Signaling pathways regulating pluripotency of stem cells|Inositol phosphate metabolism|Proges…
ITGA6	3	2.62921958196787	5.61107252811102e-69	2.59475510473864e-66	ENSSSCG00000015955	protein_coding	integrin subunit alpha 6		GO:0005604,GO:0005886,GO:0005913,GO:0005925,GO:0007044,GO:0007160,GO:0007229,GO:0009897,GO:0009925,GO:0009986,GO:0010668,GO:0010811,GO:0022409,GO:0030056,GO:0030175,GO:0030198,GO:0030335,GO:0031581,GO:0031589,GO:0031668,GO:0031994,GO:0034676,GO:0035878,GO:0038132,GO:0042327,GO:0043065,GO:0043236,GO:0043547,GO:0043588,GO:0044877,GO:0045296,GO:0045944,GO:0046847,GO:0046872,GO:0048565,GO:0050873,GO:…	basement membrane|plasma membrane|cell-cell adherens junction|focal adhesion|cell-substrate junction assembly|cell-matrix adhesion|integrin-mediated signaling pathway|external side of plasma membrane|basal plasma membrane|cell surface|ectodermal cell differentiation|positive regulation of cell-substrate adhesion|positive regulation of cell-cell adhesion|hemidesmosome|filopodium|extracellular matr…	ko04514,ko04640,ko04810,ko04151,ko04512,ko04510	Cell adhesion molecules (CAMs)|Hematopoietic cell lineage|Regulation of actin cytoskeleton|PI3K-Akt signaling pathway|ECM-receptor interaction|Focal adhesion
CACNB2	3	4.25940041297106	3.94270730914847e-17	3.40010553568404e-15	ENSSSCG00000011040	protein_coding	calcium voltage-gated channel auxiliary subunit beta 2		GO:0005245,GO:0005262,GO:0005886,GO:0005887,GO:0005891,GO:0007268,GO:0007528,GO:0007601,GO:0008331,GO:0051015,GO:0051928,GO:0070509,GO:0072659,GO:0086045,GO:0086091,GO:0098684,GO:0098793,GO:0098912,GO:0099635,GO:1901385,GO:1901843,GO:1904879,GO:1990454	voltage-gated calcium channel activity|calcium channel activity|plasma membrane|integral component of plasma membrane|voltage-gated calcium channel complex|chemical synaptic transmission|neuromuscular junction development|visual perception|high voltage-gated calcium channel activity|actin filament binding|positive regulation of calcium ion transport|calcium ion import|protein localization to plas…	ko04010,ko04261,ko04921,ko04260	MAPK signaling pathway|Adrenergic signaling in cardiomyocytes|Oxytocin signaling pathway|Cardiac muscle contraction
CD53	3	0.6961047634529	1.20704355372738e-05	0.000259880875251911	ENSSSCG00000006800	protein_coding	CD53 molecule
ALCAM	3	1.51242937212949	5.59960622922259e-10	2.58196872199472e-08	ENSSSCG00000011946	protein_coding	activated leukocyte cell adhesion molecule		GO:0001772,GO:0002250,GO:0005887,GO:0007155,GO:0007157,GO:0030424,GO:0030425,GO:0031226,GO:0031290,GO:0048846,GO:1990138	immunological synapse|adaptive immune response|integral component of plasma membrane|cell adhesion|heterophilic cell-cell adhesion via plasma membrane cell adhesion molecules|axon|dendrite|intrinsic component of plasma membrane|retinal ganglion cell axon guidance|axon extension involved in axon guidance|neuron projection extension	ko04514	Cell adhesion molecules (CAMs)
ADCY7	3	0.897497360325842	1.66159889124244e-07	5.18770033481055e-06	ENSSSCG00000039408	protein_coding	adenylate cyclase 7		GO:0002819,GO:0003091,GO:0004016,GO:0005524,GO:0005622,GO:0005886,GO:0005887,GO:0006171,GO:0007186,GO:0007189,GO:0007193,GO:0016021,GO:0046872,GO:0060135,GO:0071285,GO:0071361,GO:0071377,GO:1900016	regulation of adaptive immune response|renal water homeostasis|adenylate cyclase activity|ATP binding|intracellular|plasma membrane|integral component of plasma membrane|cAMP biosynthetic process|G protein-coupled receptor signaling pathway|adenylate cyclase-activating G protein-coupled receptor signaling pathway|adenylate cyclase-inhibiting G protein-coupled receptor signaling pathway|integral c…	ko04540,ko04727,ko04015,ko04211,ko04913,ko04611,ko04914,ko04923,ko04916,ko04970,ko04261,ko04925,ko04911,ko04918,ko04713,ko04724,ko04976,ko04024,ko04725,ko04114,ko04723,ko04020,ko04912,ko04972,ko04022,ko04971,ko04062,ko04270,ko04750,ko00230,ko04915,ko04072,ko04921,ko04213	Gap junction|GABAergic synapse|Rap1 signaling pathway|Longevity regulating pathway|Ovarian steroidogenesis|Platelet activation|Progesterone-mediated oocyte maturation|Regulation of lipolysis in adipocytes|Melanogenesis|Salivary secretion|Adrenergic signaling in cardiomyocytes|Aldosterone synthesis and secretion|Insulin secretion|Thyroid hormone synthesis|Circadian entrainment|Glutamatergic synaps…
SLC2A6	3	1.1123814052098	3.28341896829637e-08	1.14125634466667e-06	ENSSSCG00000024166	protein_coding	solute carrier family 2 member 6		GO:0005351,GO:0005355,GO:0005886,GO:0005887,GO:0008645,GO:0016020,GO:0055056	carbohydrate:proton symporter activity|glucose transmembrane transporter activity|plasma membrane|integral component of plasma membrane|hexose transmembrane transport|membrane|D-glucose transmembrane transporter activity
IRF8	3	0.851104623447916	2.11390022486356e-07	6.4669538231013e-06	ENSSSCG00000034980	protein_coding	interferon regulatory factor 8		GO:0000122,GO:0000978,GO:0000981,GO:0001078,GO:0003705,GO:0005634,GO:0005654,GO:0005737,GO:0005829,GO:0006909,GO:0006914,GO:0006955,GO:0030099,GO:0032729,GO:0032735,GO:0042742,GO:0042832,GO:0044130,GO:0045944,GO:0060333,GO:0060337,GO:0071222,GO:0071346	negative regulation of transcription by RNA polymerase II|RNA polymerase II proximal promoter sequence-specific DNA binding|DNA-binding transcription factor activity, RNA polymerase II-specific|proximal promoter DNA-binding transcription repressor activity, RNA polymerase II-specific|transcription factor activity, RNA polymerase II distal enhancer sequence-specific binding|nucleus|nucleoplasm|cyt…
STX6	3	0.845774602099303	1.28693005516708e-07	4.09405425725534e-06	ENSSSCG00000015539	protein_coding	syntaxin 6		GO:0000139,GO:0005484,GO:0006886,GO:0016021,GO:0048193	Golgi membrane|SNAP receptor activity|intracellular protein transport|integral component of membrane|Golgi vesicle transport	ko04130	SNARE interactions in vesicular transport
ENSSSCG00000039854	3	1.33268328091979	2.48145513649103e-09	1.03636479705701e-07	ENSSSCG00000039854	protein_coding	TLC domain containing 4		GO:0016021	integral component of membrane
ENSSSCG00000027826	3	1.11122466222228	6.7675475670343e-16	5.37161462111767e-14	ENSSSCG00000027826	protein_coding	GTPase, IMAP family member 4		GO:0005525,GO:0005829	GTP binding|cytosol
DAAM1	3	2.28942740932929	0.000266334989828277	0.0040237769201897	ENSSSCG00000005078	protein_coding	dishevelled associated activator of morphogenesis 1		GO:0001725,GO:0003779,GO:0005829,GO:0005886,GO:0016020,GO:0017048,GO:0030036,GO:0031514,GO:0036064,GO:0042802,GO:0060071	stress fiber|actin binding|cytosol|plasma membrane|membrane|Rho GTPase binding|actin cytoskeleton organization|motile cilium|ciliary basal body|identical protein binding|Wnt signaling pathway, planar cell polarity pathway	ko04310	Wnt signaling pathway
ZFP36L2	3	1.00525248079453	3.20529388240797e-11	1.73053328595387e-09	ENSSSCG00000038549	protein_coding	ZFP36 ring finger protein like 2		GO:0000288,GO:0000981,GO:0003677,GO:0003700,GO:0003723,GO:0003730,GO:0005634,GO:0005737,GO:0005829,GO:0006402,GO:0008283,GO:0009611,GO:0017091,GO:0030097,GO:0033077,GO:0035019,GO:0035925,GO:0043488,GO:0044344,GO:0045577,GO:0045599,GO:0046872,GO:0048103,GO:0060216,GO:0061158,GO:0070371,GO:0071356,GO:0071364,GO:0071385,GO:0071560,GO:0097011,GO:1900153,GO:1901991,GO:2000737	nuclear-transcribed mRNA catabolic process, deadenylation-dependent decay|DNA-binding transcription factor activity, RNA polymerase II-specific|DNA binding|DNA-binding transcription factor activity|RNA binding|mRNA 3'-UTR binding|nucleus|cytoplasm|cytosol|mRNA catabolic process|cell proliferation|response to wounding|AU-rich element binding|hemopoiesis|T cell differentiation in thymus|somatic ste…
FOS	3	2.67347110412627	1.14628091159571e-59	4.25296875897626e-57	ENSSSCG00000002383	protein_coding	Fos proto-oncogene, AP-1 transcription factor subunit	TF_bZIP	GO:0000978,GO:0003700,GO:0005634,GO:0005667,GO:0005783,GO:0005829,GO:0006357	RNA polymerase II proximal promoter sequence-specific DNA binding|DNA-binding transcription factor activity|nucleus|transcription factor complex|endoplasmic reticulum|cytosol|regulation of transcription by RNA polymerase II	ko04620,ko04660,ko04728,ko04668,ko04380,ko04713,ko04024,ko04010,ko04725,ko04917,ko04915,ko04210,ko04662,ko04921	Toll-like receptor signaling pathway|T cell receptor signaling pathway|Dopaminergic synapse|TNF signaling pathway|Osteoclast differentiation|Circadian entrainment|cAMP signaling pathway|MAPK signaling pathway|Cholinergic synapse|Prolactin signaling pathway|Estrogen signaling pathway|Apoptosis|B cell receptor signaling pathway|Oxytocin signaling pathway
ARFGAP3	3	0.99811519175768	2.08709966088642e-09	8.85574148664413e-08	ENSSSCG00000000037	protein_coding	ADP ribosylation factor GTPase activating protein 3		GO:0000139,GO:0005096,GO:0005793,GO:0005802,GO:0005829,GO:0006888,GO:0006890,GO:0009306,GO:0046872,GO:0048205	Golgi membrane|GTPase activator activity|endoplasmic reticulum-Golgi intermediate compartment|trans-Golgi network|cytosol|ER to Golgi vesicle-mediated transport|retrograde vesicle-mediated transport, Golgi to ER|protein secretion|metal ion binding|COPI coating of Golgi vesicle	ko04144	Endocytosis
EDEM2	3	0.805778636719578	6.14832050871584e-06	0.000140028987003644	ENSSSCG00000007291	protein_coding	ER degradation enhancing alpha-mannosidase like protein 2		GO:0004571,GO:0005509,GO:0005783,GO:0005788,GO:0006986,GO:0016020,GO:0036509,GO:0036510,GO:0036511,GO:0036512,GO:0044322,GO:0097466,GO:1904154,GO:1904382	mannosyl-oligosaccharide 1,2-alpha-mannosidase activity|calcium ion binding|endoplasmic reticulum|endoplasmic reticulum lumen|response to unfolded protein|membrane|trimming of terminal mannose on B branch|trimming of terminal mannose on C branch|trimming of first mannose on A branch|trimming of second mannose on A branch|endoplasmic reticulum quality control compartment|ubiquitin-dependent glycop…	ko04141	Protein processing in endoplasmic reticulum
ENSSSCG00000027196	3	0.724237331829534	5.55596007549827e-05	0.00101534693063573	ENSSSCG00000027196	protein_coding			GO:0005525,GO:0005654,GO:0005829	GTP binding|nucleoplasm|cytosol
METTL9	3	0.806073790242937	9.66361307360289e-06	0.000211776487604753	ENSSSCG00000030373	protein_coding	methyltransferase like 9
TMEM68	3	0.883546904486957	0.000647530681263029	0.00863410320841652	ENSSSCG00000006252	protein_coding	transmembrane protein 68		GO:0016021,GO:0016746	integral component of membrane|transferase activity, transferring acyl groups
KIFAP3	3	1.00343636523229	2.32159808153386e-07	7.05500491291262e-06	ENSSSCG00000006282	protein_coding	kinesin associated protein 3		GO:0000794,GO:0005783,GO:0005794,GO:0005813,GO:0005829,GO:0005929,GO:0005930,GO:0006890,GO:0007017,GO:0007018,GO:0007165,GO:0008104,GO:0008285,GO:0015630,GO:0016939,GO:0019886,GO:0019894,GO:0019903,GO:0032391,GO:0035735,GO:0036064,GO:0043066,GO:0046587,GO:0065003,GO:0072383,GO:0097542,GO:0120170,GO:1990075	condensed nuclear chromosome|endoplasmic reticulum|Golgi apparatus|centrosome|cytosol|cilium|axoneme|retrograde vesicle-mediated transport, Golgi to ER|microtubule-based process|microtubule-based movement|signal transduction|protein localization|negative regulation of cell proliferation|microtubule cytoskeleton|kinesin II complex|antigen processing and presentation of exogenous peptide antigen vi…
ITCH	3	1.37174962619646	1.37874174687722e-40	3.03399252823162e-38	ENSSSCG00000007280	protein_coding	itchy E3 ubiquitin protein ligase		GO:0000209,GO:0001558,GO:0002669,GO:0004842,GO:0005654,GO:0005737,GO:0005829,GO:0005886,GO:0005938,GO:0006511,GO:0006915,GO:0006954,GO:0007219,GO:0016020,GO:0016567,GO:0016874,GO:0019787,GO:0031901,GO:0032088,GO:0032480,GO:0032991,GO:0035519,GO:0043021,GO:0043066,GO:0043161,GO:0043231,GO:0044389,GO:0045087,GO:0045236,GO:0045732,GO:0046329,GO:0046642,GO:0046718,GO:0050687,GO:0051607,GO:0051865,GO:…	protein polyubiquitination|regulation of cell growth|positive regulation of T cell anergy|ubiquitin-protein transferase activity|nucleoplasm|cytoplasm|cytosol|plasma membrane|cell cortex|ubiquitin-dependent protein catabolic process|apoptotic process|inflammatory response|Notch signaling pathway|membrane|protein ubiquitination|ligase activity|ubiquitin-like protein transferase activity|early endo…	ko04120,ko04668,ko04144	Ubiquitin mediated proteolysis|TNF signaling pathway|Endocytosis
STXBP4	3	1.1750339618318	0.000661643714925617	0.00879655318993608	ENSSSCG00000017602	protein_coding	syntaxin binding protein 4		GO:0006605,GO:0006974,GO:0008286,GO:0010827,GO:0010838,GO:0019905,GO:0045335,GO:0050821,GO:0061178,GO:0070062,GO:0071346,GO:1902808	protein targeting|cellular response to DNA damage stimulus|insulin receptor signaling pathway|regulation of glucose transmembrane transport|positive regulation of keratinocyte proliferation|syntaxin binding|phagocytic vesicle|protein stabilization|regulation of insulin secretion involved in cellular response to glucose stimulus|extracellular exosome|cellular response to interferon-gamma|positive …
GFPT1	3	1.47809432963505	4.94253386773295e-08	1.67772734735769e-06	ENSSSCG00000008339	protein_coding	glutamine--fructose-6-phosphate transaminase 1		GO:0004360,GO:0005829,GO:0006002,GO:0006047,GO:0006048,GO:0006112,GO:0006487,GO:0006541,GO:0032922,GO:0036498,GO:0070062,GO:0097367	glutamine-fructose-6-phosphate transaminase (isomerizing) activity|cytosol|fructose 6-phosphate metabolic process|UDP-N-acetylglucosamine metabolic process|UDP-N-acetylglucosamine biosynthetic process|energy reserve metabolic process|protein N-linked glycosylation|glutamine metabolic process|circadian regulation of gene expression|IRE1-mediated unfolded protein response|extracellular exosome|carb…	ko00250,ko00520	Alanine, aspartate and glutamate metabolism|Amino sugar and nucleotide sugar metabolism
ENSSSCG00000037913	3	0.712874985036869	6.11362181557142e-06	0.000139350686218865	ENSSSCG00000037913	protein_coding			GO:0003823,GO:0004252,GO:0005576,GO:0005615,GO:0005886,GO:0006898,GO:0006910,GO:0006911,GO:0006955,GO:0006956,GO:0006958,GO:0009897,GO:0030449,GO:0034987,GO:0038095,GO:0038096,GO:0042571,GO:0042742,GO:0045087,GO:0050776,GO:0050853,GO:0050871,GO:0050900,GO:0070062,GO:0072562	antigen binding|serine-type endopeptidase activity|extracellular region|extracellular space|plasma membrane|receptor-mediated endocytosis|phagocytosis, recognition|phagocytosis, engulfment|immune response|complement activation|complement activation, classical pathway|external side of plasma membrane|regulation of complement activation|immunoglobulin receptor binding|Fc-epsilon receptor signaling …	ko04145,ko04666,ko04640,ko04664,ko04650,ko04151,ko04072,ko04064,ko04672,ko04662,ko04020	Phagosome|Fc gamma R-mediated phagocytosis|Hematopoietic cell lineage|Fc epsilon RI signaling pathway|Natural killer cell mediated cytotoxicity|PI3K-Akt signaling pathway|Phospholipase D signaling pathway|NF-kappa B signaling pathway|Intestinal immune network for IgA production|B cell receptor signaling pathway|Calcium signaling pathway
NRIP1	3	1.03305552677174	3.62041276591986e-21	3.81254556221026e-19	ENSSSCG00000021038	protein_coding	nuclear receptor interacting protein 1
ADCY8	3	1.28659830305665	3.37792531159887e-08	1.17282743027744e-06	ENSSSCG00000031717	protein_coding	adenylate cyclase 8		GO:0003091,GO:0004016,GO:0005524,GO:0005622,GO:0005886,GO:0005887,GO:0006171,GO:0007165,GO:0007186,GO:0007189,GO:0007193,GO:0007611,GO:0007616,GO:0008294,GO:0010255,GO:0016020,GO:0016323,GO:0016324,GO:0030424,GO:0030425,GO:0031915,GO:0032793,GO:0032809,GO:0035774,GO:0046872,GO:0051480,GO:0060076,GO:0071377,GO:0080135,GO:0098685,GO:0098686,GO:0098978,GO:0099056,GO:0150076,GO:1900273,GO:1900454	renal water homeostasis|adenylate cyclase activity|ATP binding|intracellular|plasma membrane|integral component of plasma membrane|cAMP biosynthetic process|signal transduction|G protein-coupled receptor signaling pathway|adenylate cyclase-activating G protein-coupled receptor signaling pathway|adenylate cyclase-inhibiting G protein-coupled receptor signaling pathway|learning or memory|long-term …	ko04540,ko04727,ko04015,ko04211,ko04913,ko04611,ko04914,ko04923,ko04916,ko04970,ko04261,ko04925,ko04911,ko04918,ko04713,ko04724,ko04976,ko04024,ko04725,ko04114,ko04723,ko04020,ko04912,ko04742,ko04022,ko04971,ko04062,ko04270,ko04750,ko04972,ko04720,ko00230,ko04915,ko04072,ko04921,ko04213	Gap junction|GABAergic synapse|Rap1 signaling pathway|Longevity regulating pathway|Ovarian steroidogenesis|Platelet activation|Progesterone-mediated oocyte maturation|Regulation of lipolysis in adipocytes|Melanogenesis|Salivary secretion|Adrenergic signaling in cardiomyocytes|Aldosterone synthesis and secretion|Insulin secretion|Thyroid hormone synthesis|Circadian entrainment|Glutamatergic synaps…
CYTIP	3	1.2352744759419	6.88265611945847e-30	1.03590467669661e-27	ENSSSCG00000029753	protein_coding	cytohesin 1 interacting protein		GO:0005654,GO:0005737,GO:0005769,GO:0005829,GO:0005938,GO:0030155	nucleoplasm|cytoplasm|early endosome|cytosol|cell cortex|regulation of cell adhesion
GCNT1	3	1.36626270781386	5.90971344404164e-28	8.19857115532525e-26	ENSSSCG00000005277	protein_coding	glucosaminyl (N-acetyl) transferase 1		GO:0000139,GO:0003829,GO:0006486,GO:0009101,GO:0016021,GO:0031985,GO:0050901,GO:0060352	Golgi membrane|beta-1,3-galactosyl-O-glycosyl-glycoprotein beta-1,6-N-acetylglucosaminyltransferase activity|protein glycosylation|glycoprotein biosynthetic process|integral component of membrane|Golgi cisterna|leukocyte tethering or rolling|cell adhesion molecule production	ko00512	Mucin type O-Glycan biosynthesis
CLEC17A	3	0.814861905028047	1.68752125599745e-07	5.25321251086504e-06	ENSSSCG00000013777	protein_coding	C-type lectin domain containing 17A		GO:0005537,GO:0009986,GO:0016021,GO:0042806,GO:0046872	mannose binding|cell surface|integral component of membrane|fucose binding|metal ion binding
MOGAT2	3	1.13762444681551	3.1754972667987e-09	1.30236204098988e-07	ENSSSCG00000014861	protein_coding	2-acylglycerol O-acyltransferase 2-like		GO:0003846,GO:0005783,GO:0005789,GO:0006071,GO:0006651,GO:0016021,GO:0016407,GO:0019432,GO:0050892	2-acylglycerol O-acyltransferase activity|endoplasmic reticulum|endoplasmic reticulum membrane|glycerol metabolic process|diacylglycerol biosynthetic process|integral component of membrane|acetyltransferase activity|triglyceride biosynthetic process|intestinal absorption	ko04975,ko00561	Fat digestion and absorption|Glycerolipid metabolism
ANO9	3	0.778103761525212	6.40178594364742e-05	0.0011514553883309	ENSSSCG00000024569	protein_coding	anoctamin 9		GO:0005229,GO:0005622,GO:0005886,GO:0006821,GO:0016021,GO:0017128,GO:0034220,GO:0061589,GO:0061590,GO:0061591,GO:1902939	intracellular calcium activated chloride channel activity|intracellular|plasma membrane|chloride transport|integral component of membrane|phospholipid scramblase activity|ion transmembrane transport|calcium activated phosphatidylserine scrambling|calcium activated phosphatidylcholine scrambling|calcium activated galactosylceramide scrambling|negative regulation of intracellular calcium activated …
ENSSSCG00000036822	3	0.971642115369077	2.92659286223299e-13	1.89800254162866e-11	ENSSSCG00000036822	protein_coding	transmembrane protein 273		GO:0016021	integral component of membrane
SLC9A9	3	2.29400696715397	2.1106369880711e-29	3.10351175186049e-27	ENSSSCG00000011686	protein_coding	solute carrier family 9 member A9		GO:0005886,GO:0006811,GO:0015385,GO:0015386,GO:0016021,GO:0031902,GO:0051453,GO:0055037,GO:0071805,GO:0098719	plasma membrane|ion transport|sodium:proton antiporter activity|potassium:proton antiporter activity|integral component of membrane|late endosome membrane|regulation of intracellular pH|recycling endosome|potassium ion transmembrane transport|sodium ion import across plasma membrane
ATP10B	3	2.02151533271603	0.000159180627529862	0.0025846205616678	ENSSSCG00000021527	protein_coding	ATPase phospholipid transporting 10B (putative)		GO:0000287,GO:0004012,GO:0005524,GO:0005783,GO:0005789,GO:0005886,GO:0016021,GO:0030659,GO:0045332	magnesium ion binding|phospholipid-translocating ATPase activity|ATP binding|endoplasmic reticulum|endoplasmic reticulum membrane|plasma membrane|integral component of membrane|cytoplasmic vesicle membrane|phospholipid translocation
PARP14	3	1.49573505215371	3.65296517998971e-05	0.000697956963850968	ENSSSCG00000011874	protein_coding	poly(ADP-ribose) polymerase family member 14		GO:0003950,GO:0005634,GO:0005737,GO:0005829,GO:0006471,GO:0010629,GO:0016020,GO:0019899,GO:0042531,GO:0042532,GO:0045087,GO:0060336,GO:0070212,GO:0070403,GO:1902216	NAD+ ADP-ribosyltransferase activity|nucleus|cytoplasm|cytosol|protein ADP-ribosylation|negative regulation of gene expression|membrane|enzyme binding|positive regulation of tyrosine phosphorylation of STAT protein|negative regulation of tyrosine phosphorylation of STAT protein|innate immune response|negative regulation of interferon-gamma-mediated signaling pathway|protein poly-ADP-ribosylation|…
SAMSN1	3	2.24842476901483	2.11033056699384e-10	1.02490757582404e-08	ENSSSCG00000038062	protein_coding	SAM domain, SH3 domain and nuclear localization signals 1		GO:0001726,GO:0001784,GO:0002820,GO:0003723,GO:0005634,GO:0005829,GO:0005886,GO:0050732,GO:0050869	ruffle|phosphotyrosine residue binding|negative regulation of adaptive immune response|RNA binding|nucleus|cytosol|plasma membrane|negative regulation of peptidyl-tyrosine phosphorylation|negative regulation of B cell activation
GCNT2	3	1.06031203127285	1.95614391392972e-15	1.48258052269999e-13	ENSSSCG00000033009	protein_coding	N-acetyllactosaminide beta-1,6-N-acetylglucosaminyl-transferase				ko00601	Glycosphingolipid biosynthesis - lacto and neolacto series
RRBP1	3	1.36291679847798	1.98836671416263e-12	1.20160615749055e-10	ENSSSCG00000024692	protein_coding	ribosome binding protein 1		GO:0007165,GO:0015031,GO:0030176	signal transduction|protein transport|integral component of endoplasmic reticulum membrane	ko04141	Protein processing in endoplasmic reticulum
SESN3	3	0.986138833216592	2.46349931975478e-10	1.18381530564361e-08	ENSSSCG00000037015	protein_coding	sestrin 3		GO:0005634,GO:0005737,GO:0016239,GO:0016684,GO:0031932,GO:0032868,GO:0034198,GO:0038203,GO:0042149,GO:0042593,GO:0046626,GO:0051896,GO:0070728,GO:0071230,GO:0071233,GO:1901031,GO:1904262,GO:1990253	nucleus|cytoplasm|positive regulation of macroautophagy|oxidoreductase activity, acting on peroxide as acceptor|TORC2 complex|response to insulin|cellular response to amino acid starvation|TORC2 signaling|cellular response to glucose starvation|glucose homeostasis|regulation of insulin receptor signaling pathway|regulation of protein kinase B signaling|leucine binding|cellular response to amino a…	ko04115,ko04211	p53 signaling pathway|Longevity regulating pathway
BCAR3	3	1.62633286198533	1.38730984139171e-15	1.06923387485813e-13	ENSSSCG00000006893	protein_coding	BCAR3 adaptor protein, NSP family member		GO:0005085,GO:0005622,GO:0007264,GO:0033138	guanyl-nucleotide exchange factor activity|intracellular|small GTPase mediated signal transduction|positive regulation of peptidyl-serine phosphorylation
JARID2	3	0.853921509914007	1.78084471369101e-13	1.17403291579448e-11	ENSSSCG00000001061	protein_coding	jumonji and AT-rich interaction domain containing 2	ARID	GO:0000977,GO:0000981,GO:0001227,GO:0001889,GO:0003682,GO:0005634,GO:0005654,GO:0005739,GO:0007417,GO:0008134,GO:0010614,GO:0016577,GO:0031061,GO:0035064,GO:0035097,GO:0035098,GO:0045814,GO:0045892,GO:0048536,GO:0048538,GO:0048863,GO:0051574,GO:0060044,GO:1990830	RNA polymerase II regulatory region sequence-specific DNA binding|DNA-binding transcription factor activity, RNA polymerase II-specific|DNA-binding transcription repressor activity, RNA polymerase II-specific|liver development|chromatin binding|nucleus|nucleoplasm|mitochondrion|central nervous system development|transcription factor binding|negative regulation of cardiac muscle hypertrophy|histon…	ko04550	Signaling pathways regulating pluripotency of stem cells
DIP2B	3	0.781871822458092	4.37749728297642e-16	3.55412680165933e-14	ENSSSCG00000029196	protein_coding	disco interacting protein 2 homolog B		GO:0003824,GO:0005634,GO:0005737,GO:0016020,GO:0070062	catalytic activity|nucleus|cytoplasm|membrane|extracellular exosome
AHI1	3	1.15186002933612	4.27981619340474e-22	4.70897845169511e-20	ENSSSCG00000004166	protein_coding	Abelson helper integration site 1		GO:0001738,GO:0001947,GO:0002092,GO:0005813,GO:0005814,GO:0005829,GO:0005911,GO:0005912,GO:0005929,GO:0007169,GO:0007417,GO:0010842,GO:0016192,GO:0030862,GO:0030902,GO:0034613,GO:0035844,GO:0035845,GO:0036038,GO:0036064,GO:0039008,GO:0039023,GO:0042802,GO:0043066,GO:0045944,GO:0050795,GO:0060271,GO:0065001,GO:0070121,GO:0070986,GO:0071599,GO:0097711,GO:0097730	morphogenesis of a polarized epithelium|heart looping|positive regulation of receptor internalization|centrosome|centriole|cytosol|cell-cell junction|adherens junction|cilium|transmembrane receptor protein tyrosine kinase signaling pathway|central nervous system development|retina layer formation|vesicle-mediated transport|positive regulation of polarized epithelial cell differentiation|hindbrain…
OAS2	3	1.01759075564799	8.08417103283906e-13	5.03808065069978e-11	ENSSSCG00000009881	protein_coding	2'-5'-oligoadenylate synthetase 2		GO:0001730,GO:0003725,GO:0005524,GO:0005634,GO:0005654,GO:0005829,GO:0006401,GO:0009615,GO:0009617,GO:0046872,GO:0048471,GO:0051607,GO:0060337,GO:0060700,GO:1903487	2'-5'-oligoadenylate synthetase activity|double-stranded RNA binding|ATP binding|nucleus|nucleoplasm|cytosol|RNA catabolic process|response to virus|response to bacterium|metal ion binding|perinuclear region of cytoplasm|defense response to virus|type I interferon signaling pathway|regulation of ribonuclease activity|regulation of lactation
DGKI	3	2.54137952355513	3.38714404196043e-14	2.33932883313579e-12	ENSSSCG00000016521	protein_coding	diacylglycerol kinase iota		GO:0003951,GO:0004143,GO:0005095,GO:0005524,GO:0005634,GO:0005654,GO:0005737,GO:0005829,GO:0005886,GO:0007205,GO:0007269,GO:0008021,GO:0017016,GO:0030168,GO:0032045,GO:0032991,GO:0035556,GO:0043025,GO:0043197,GO:0043679,GO:0045202,GO:0046579,GO:0046834,GO:0046872,GO:0046959,GO:0048471,GO:0051966,GO:0060076,GO:0060079,GO:0098685,GO:0098891,GO:0098978,GO:0099147,GO:1900452,GO:2000300	NAD+ kinase activity|diacylglycerol kinase activity|GTPase inhibitor activity|ATP binding|nucleus|nucleoplasm|cytoplasm|cytosol|plasma membrane|protein kinase C-activating G protein-coupled receptor signaling pathway|neurotransmitter secretion|synaptic vesicle|Ras GTPase binding|platelet activation|guanyl-nucleotide exchange factor complex|protein-containing complex|intracellular signal transduct…	ko00564,ko04072,ko04070,ko00561	Glycerophospholipid metabolism|Phospholipase D signaling pathway|Phosphatidylinositol signaling system|Glycerolipid metabolism
FUT8	3	0.980499849936155	3.17824292496473e-79	1.69018958749625e-76	ENSSSCG00000002283	protein_coding	fucosyltransferase 8		GO:0006487,GO:0008424,GO:0016021,GO:0016757,GO:0017124,GO:0018279,GO:0032580,GO:0033578,GO:0036071,GO:0046368,GO:0046921	protein N-linked glycosylation|glycoprotein 6-alpha-L-fucosyltransferase activity|integral component of membrane|transferase activity, transferring glycosyl groups|SH3 domain binding|protein N-linked glycosylation via asparagine|Golgi cisterna membrane|protein glycosylation in Golgi|N-glycan fucosylation|GDP-L-fucose metabolic process|alpha-(1->6)-fucosyltransferase activity	ko00533,ko00510,ko00513	Glycosaminoglycan biosynthesis - keratan sulfate|N-Glycan biosynthesis|Various types of N-glycan biosynthesis
NEK7	3	0.928363220112604	7.61567291863805e-58	2.70000990542114e-55	ENSSSCG00000010904	protein_coding	NIMA related kinase 7		GO:0000922,GO:0004674,GO:0005524,GO:0005654,GO:0005737,GO:0005815,GO:0005874,GO:0006468,GO:0007346,GO:0032212,GO:0046872,GO:0051225,GO:0051973,GO:1904355	spindle pole|protein serine/threonine kinase activity|ATP binding|nucleoplasm|cytoplasm|microtubule organizing center|microtubule|protein phosphorylation|regulation of mitotic cell cycle|positive regulation of telomere maintenance via telomerase|metal ion binding|spindle assembly|positive regulation of telomerase activity|positive regulation of telomere capping
ST3GAL6	3	0.927147018572708	9.29536006354384e-05	0.00158862532891032	ENSSSCG00000034493	protein_coding	ST3 beta-galactoside alpha-2,3-sialyltransferase 6				ko00601	Glycosphingolipid biosynthesis - lacto and neolacto series
KSR1	3	1.04904832641346	3.28368583661691e-07	9.67459350644252e-06	ENSSSCG00000017753	protein_coding	kinase suppressor of ras 1				ko04014	Ras signaling pathway
TNS3	3	1.25814701961081	8.67061723701413e-29	1.24622547206598e-26	ENSSSCG00000016725	protein_coding	tensin 3		GO:0005829,GO:0005925,GO:0008284,GO:0016477,GO:0048286	cytosol|focal adhesion|positive regulation of cell proliferation|cell migration|lung alveolus development
TMEM39A	3	0.91065655125867	0.000175831941058271	0.00281507555207592	ENSSSCG00000011901	protein_coding	transmembrane protein 39A		GO:0016021	integral component of membrane
GSAP	3	1.26307286537121	1.92380896108504e-18	1.82693143840183e-16	ENSSSCG00000036113	protein_coding	gamma-secretase activating protein		GO:0001540,GO:0005802,GO:0030162,GO:1902004	amyloid-beta binding|trans-Golgi network|regulation of proteolysis|positive regulation of amyloid-beta formation
CRIM1	3	4.08951330194329	8.89741589942694e-15	6.42304856377636e-13	ENSSSCG00000008504	protein_coding	cysteine rich transmembrane BMP regulator 1		GO:0001558,GO:0004867,GO:0005520,GO:0005576,GO:0016021,GO:0030165	regulation of cell growth|serine-type endopeptidase inhibitor activity|insulin-like growth factor binding|extracellular region|integral component of membrane|PDZ domain binding
CRIP3	3	0.725132797185043	0.000640980355535017	0.0085718362046988	ENSSSCG00000001672	protein_coding	cysteine rich protein 3		GO:0005737,GO:0046872	cytoplasm|metal ion binding
IL10RB	3	0.921523245306009	0.000309982689521835	0.00458550192733552	ENSSSCG00000041289	protein_coding	interleukin 10 receptor subunit beta				ko04060,ko04630	Cytokine-cytokine receptor interaction|Jak-STAT signaling pathway
CSF2RB	3	1.79433570330744	0.00071116681880681	0.00934977785516592	ENSSSCG00000000136	protein_coding	colony stimulating factor 2 receptor subunit beta		GO:0000165,GO:0004713,GO:0004896,GO:0005088,GO:0005622,GO:0005886,GO:0005887,GO:0007165,GO:0007585,GO:0019221,GO:0030526,GO:0032496,GO:0036016,GO:0038023,GO:0038043,GO:0038156,GO:0044267	MAPK cascade|protein tyrosine kinase activity|cytokine receptor activity|Ras guanyl-nucleotide exchange factor activity|intracellular|plasma membrane|integral component of plasma membrane|signal transduction|respiratory gaseous exchange|cytokine-mediated signaling pathway|granulocyte macrophage colony-stimulating factor receptor complex|response to lipopolysaccharide|cellular response to interleu…	ko04060,ko04210,ko04630	Cytokine-cytokine receptor interaction|Apoptosis|Jak-STAT signaling pathway
CLEC2B	3	2.32383749739631	6.39976079766392e-12	3.7399920793381e-10	ENSSSCG00000000656	protein_coding	C-type lectin domain family 2, member B
FHIT	3	2.51976835966188	1.82617787494645e-12	1.10778866223938e-10	ENSSSCG00000035818	protein_coding	fragile histidine triad diadenosine triphosphatase		GO:0000166,GO:0005634,GO:0005829,GO:0005886,GO:0006163,GO:0015964,GO:0016151,GO:0032435,GO:0047710,GO:0072332	nucleotide binding|nucleus|cytosol|plasma membrane|purine nucleotide metabolic process|diadenosine triphosphate catabolic process|nickel cation binding|negative regulation of proteasomal ubiquitin-dependent protein catabolic process|bis(5'-adenosyl)-triphosphatase activity|intrinsic apoptotic signaling pathway by p53 class mediator	ko00230	Purine metabolism
WWP1	3	0.871765597040532	1.57266775354465e-11	8.78821062698819e-10	ENSSSCG00000006137	protein_coding	WW domain containing E3 ubiquitin protein ligase 1				ko04120,ko04144	Ubiquitin mediated proteolysis|Endocytosis
AKT3	3	1.18322225466784	2.15991516961357e-10	1.04739472997006e-08	ENSSSCG00000010872	protein_coding	AKT serine/threonine kinase 3		GO:0000002,GO:0001938,GO:0004672,GO:0004674,GO:0005080,GO:0005524,GO:0005634,GO:0005737,GO:0005886,GO:0006468,GO:0007165,GO:0010765,GO:0018105,GO:0018107,GO:0032008,GO:0032869,GO:0035556,GO:0043536,GO:0045766,GO:0045793,GO:0048854,GO:0048873,GO:0090050,GO:1905564,GO:1905653,GO:2000773	mitochondrial genome maintenance|positive regulation of endothelial cell proliferation|protein kinase activity|protein serine/threonine kinase activity|protein kinase C binding|ATP binding|nucleus|cytoplasm|plasma membrane|protein phosphorylation|signal transduction|positive regulation of sodium ion transport|peptidyl-serine phosphorylation|peptidyl-threonine phosphorylation|positive regulation o…	ko04066,ko04910,ko04530,ko04620,ko04922,ko04015,ko04722,ko04211,ko04611,ko04071,ko04660,ko04550,ko04914,ko04923,ko04973,ko04728,ko04668,ko04380,ko04261,ko04014,ko04151,ko04510,ko04024,ko04010,ko04725,ko04630,ko04072,ko04152,ko04370,ko04666,ko04068,ko04919,ko04022,ko04917,ko04062,ko04915,ko04212,ko04210,ko04662,ko04012,ko04920,ko04664,ko04213,ko04150	HIF-1 signaling pathway|Insulin signaling pathway|Tight junction|Toll-like receptor signaling pathway|Glucagon signaling pathway|Rap1 signaling pathway|Neurotrophin signaling pathway|Longevity regulating pathway|Platelet activation|Sphingolipid signaling pathway|T cell receptor signaling pathway|Signaling pathways regulating pluripotency of stem cells|Progesterone-mediated oocyte maturation|Regul…
UTRN	3	1.21784670561747	2.46363368340378e-06	6.10797385936658e-05	ENSSSCG00000004123	protein_coding	utrophin
VAV3	3	1.33319275710036	1.70106010035996e-29	2.5128437815873e-27	ENSSSCG00000023187	protein_coding	vav guanine nucleotide exchange factor 3				ko04062,ko04024,ko04650,ko04670,ko04662,ko04810,ko04666,ko04664,ko04660,ko04510	Chemokine signaling pathway|cAMP signaling pathway|Natural killer cell mediated cytotoxicity|Leukocyte transendothelial migration|B cell receptor signaling pathway|Regulation of actin cytoskeleton|Fc gamma R-mediated phagocytosis|Fc epsilon RI signaling pathway|T cell receptor signaling pathway|Focal adhesion
MX2	3	1.79178844420846	1.00668036470333e-13	6.77661541707885e-12	ENSSSCG00000012076	protein_coding	Interferon-induced GTP-binding protein Mx2		GO:0000266,GO:0003374,GO:0003924,GO:0005525,GO:0005634,GO:0005643,GO:0005737,GO:0008017,GO:0009615,GO:0016020,GO:0031966,GO:0035455,GO:0045087,GO:0046822,GO:0051607,GO:0051726,GO:0061025	mitochondrial fission|dynamin family protein polymerization involved in mitochondrial fission|GTPase activity|GTP binding|nucleus|nuclear pore|cytoplasm|microtubule binding|response to virus|membrane|mitochondrial membrane|response to interferon-alpha|innate immune response|regulation of nucleocytoplasmic transport|defense response to virus|regulation of cell cycle|membrane fusion
ENSSSCG00000002266	3	0.876175328649579	3.88200384760887e-15	2.90767555796957e-13	ENSSSCG00000002266	protein_coding	chromodomain helicase DNA binding protein 2		GO:0000978,GO:0003677,GO:0003723,GO:0004003,GO:0005524,GO:0005634,GO:0005654,GO:0005730,GO:0006325,GO:0006357,GO:0007517,GO:0042393,GO:0043231	RNA polymerase II proximal promoter sequence-specific DNA binding|DNA binding|RNA binding|ATP-dependent DNA helicase activity|ATP binding|nucleus|nucleoplasm|nucleolus|chromatin organization|regulation of transcription by RNA polymerase II|muscle organ development|histone binding|intracellular membrane-bounded organelle
KDSR	3	1.24562728004069	2.15543738139331e-14	1.50493864257107e-12	ENSSSCG00000025744	protein_coding	3-ketodihydrosphingosine reductase		GO:0005615,GO:0005783,GO:0005789,GO:0006666,GO:0016020,GO:0016021,GO:0030148,GO:0047560	extracellular space|endoplasmic reticulum|endoplasmic reticulum membrane|3-keto-sphinganine metabolic process|membrane|integral component of membrane|sphingolipid biosynthetic process|3-dehydrosphinganine reductase activity	ko00600	Sphingolipid metabolism
EGR2	3	1.58778424406129	1.7188154956564e-14	1.22077056519807e-12	ENSSSCG00000010224	protein_coding	early growth response 2	zf-C2H2	GO:0000981,GO:0003682,GO:0003700,GO:0005634,GO:0005737,GO:0006357,GO:0006611,GO:0016740,GO:0016925,GO:0044212,GO:0045893,GO:0046872	DNA-binding transcription factor activity, RNA polymerase II-specific|chromatin binding|DNA-binding transcription factor activity|nucleus|cytoplasm|regulation of transcription by RNA polymerase II|protein export from nucleus|transferase activity|protein sumoylation|transcription regulatory region DNA binding|positive regulation of transcription, DNA-templated|metal ion binding
ENSSSCG00000044141	3	1.86133712787589	6.04540296738181e-05	0.00109166224042569	ENSSSCG00000044141	lncRNA
RASA1	3	1.21569131458359	7.30823345408996e-05	0.00129048762065912	ENSSSCG00000014146	protein_coding	RAS p21 protein activator 1		GO:0000165,GO:0000281,GO:0001570,GO:0001726,GO:0001784,GO:0001953,GO:0003924,GO:0005096,GO:0005102,GO:0005737,GO:0005829,GO:0005886,GO:0007162,GO:0007165,GO:0008360,GO:0019870,GO:0030833,GO:0035556,GO:0043066,GO:0043524,GO:0046580,GO:0048013,GO:0048514,GO:0051020,GO:0051252	MAPK cascade|mitotic cytokinesis|vasculogenesis|ruffle|phosphotyrosine residue binding|negative regulation of cell-matrix adhesion|GTPase activity|GTPase activator activity|signaling receptor binding|cytoplasm|cytosol|plasma membrane|negative regulation of cell adhesion|signal transduction|regulation of cell shape|potassium channel inhibitor activity|regulation of actin filament polymerization|in…	ko04014,ko04010,ko04013,ko04360	Ras signaling pathway|MAPK signaling pathway|MAPK signaling pathway - fly|Axon guidance
ATP10D	3	1.15448505570251	0.000304205178730172	0.00451049202738027	ENSSSCG00000008812	protein_coding	ATPase phospholipid transporting 10D (putative)		GO:0000287,GO:0004012,GO:0005524,GO:0005654,GO:0005783,GO:0005789,GO:0005886,GO:0006812,GO:0016021,GO:0034220,GO:0045332	magnesium ion binding|phospholipid-translocating ATPase activity|ATP binding|nucleoplasm|endoplasmic reticulum|endoplasmic reticulum membrane|plasma membrane|cation transport|integral component of membrane|ion transmembrane transport|phospholipid translocation
FNDC3A	3	1.18469811266867	1.62469309358865e-66	7.10146674386665e-64	ENSSSCG00000022159	protein_coding	fibronectin type III domain containing 3A		GO:0000139,GO:0001669,GO:0003723,GO:0005794,GO:0005829,GO:0007286,GO:0009566,GO:0012506,GO:0016020,GO:0016021,GO:0060009,GO:0098609	Golgi membrane|acrosomal vesicle|RNA binding|Golgi apparatus|cytosol|spermatid development|fertilization|vesicle membrane|membrane|integral component of membrane|Sertoli cell development|cell-cell adhesion
OR2I1P	3	0.690118985569466	2.01053225046011e-05	0.000409394148357889	ENSSSCG00000001253	protein_coding	olfactory receptor family 2 subfamily I member 1 pseudogene
PROX2	3	0.788967108801029	0.000621279087466107	0.00834204921196884	ENSSSCG00000002373	protein_coding	prospero homeobox 2	HPD	GO:0000122,GO:0000981,GO:0001078,GO:0001946,GO:0003677,GO:0005634,GO:0045944,GO:0060836,GO:0070309	negative regulation of transcription by RNA polymerase II|DNA-binding transcription factor activity, RNA polymerase II-specific|proximal promoter DNA-binding transcription repressor activity, RNA polymerase II-specific|lymphangiogenesis|DNA binding|nucleus|positive regulation of transcription by RNA polymerase II|lymphatic endothelial cell differentiation|lens fiber cell morphogenesis
HERC5	3	1.30849700783923	6.21382062379662e-06	0.000141111221541353	ENSSSCG00000030548	protein_coding	HECT and RLD domain containing E3 ubiquitin protein ligase 5		GO:0000079,GO:0000209,GO:0003723,GO:0004842,GO:0005829,GO:0032020,GO:0032480,GO:0042296,GO:0045087,GO:0048471,GO:0050688,GO:0051607	regulation of cyclin-dependent protein serine/threonine kinase activity|protein polyubiquitination|RNA binding|ubiquitin-protein transferase activity|cytosol|ISG15-protein conjugation|negative regulation of type I interferon production|ISG15 transferase activity|innate immune response|perinuclear region of cytoplasm|regulation of defense response to virus|defense response to virus
RUNX2	3	1.65740007445886	7.17341410559563e-28	9.74370119160457e-26	ENSSSCG00000001710	protein_coding	RUNX family transcription factor 2	Runt
CD80	3	1.37400956322725	3.87989654316476e-06	9.28034024732392e-05	ENSSSCG00000011899	protein_coding	CD80 molecule		GO:0015026,GO:0016021,GO:0031295	coreceptor activity|integral component of membrane|T cell costimulation
ITGA1	3	1.65851944692365	9.05378464500974e-05	0.00155483401750792	ENSSSCG00000016885	protein_coding	integrin subunit alpha 1		GO:0000187,GO:0001669,GO:0005102,GO:0005518,GO:0005886,GO:0005925,GO:0006936,GO:0007160,GO:0007229,GO:0008285,GO:0008305,GO:0009897,GO:0009986,GO:0016020,GO:0019903,GO:0030198,GO:0030593,GO:0032516,GO:0034665,GO:0042059,GO:0042311,GO:0043005,GO:0043204,GO:0043525,GO:0045121,GO:0045123,GO:0045178,GO:0046872,GO:0048812,GO:0070062,GO:0098639	activation of MAPK activity|acrosomal vesicle|signaling receptor binding|collagen binding|plasma membrane|focal adhesion|muscle contraction|cell-matrix adhesion|integrin-mediated signaling pathway|negative regulation of cell proliferation|integrin complex|external side of plasma membrane|cell surface|membrane|protein phosphatase binding|extracellular matrix organization|neutrophil chemotaxis|posi…	ko04640,ko04810,ko04151,ko04512,ko04510	Hematopoietic cell lineage|Regulation of actin cytoskeleton|PI3K-Akt signaling pathway|ECM-receptor interaction|Focal adhesion
ENSSSCG00000015294	3	2.52841534573098	0.000211569788669184	0.00330920040041977	ENSSSCG00000015294	protein_coding					ko04640,ko04662,ko04610	Hematopoietic cell lineage|B cell receptor signaling pathway|Complement and coagulation cascades
IRAK3	3	1.21675446674681	0.000343952743782644	0.00500272484141583	ENSSSCG00000000475	protein_coding	interleukin 1 receptor associated kinase 3		GO:0000287,GO:0001960,GO:0002755,GO:0004674,GO:0005524,GO:0005634,GO:0005737,GO:0005886,GO:0006468,GO:0009615,GO:0010933,GO:0010936,GO:0019221,GO:0032088,GO:0032494,GO:0032496,GO:0032695,GO:0032715,GO:0032720,GO:0034122,GO:0035556,GO:0042177,GO:0042803,GO:0043242,GO:0043244,GO:0043330,GO:0043407,GO:0045824,GO:0046777,GO:0046982,GO:0051092,GO:0070498,GO:0070555	magnesium ion binding|negative regulation of cytokine-mediated signaling pathway|MyD88-dependent toll-like receptor signaling pathway|protein serine/threonine kinase activity|ATP binding|nucleus|cytoplasm|plasma membrane|protein phosphorylation|response to virus|positive regulation of macrophage tolerance induction|negative regulation of macrophage cytokine production|cytokine-mediated signaling …	ko04722	Neurotrophin signaling pathway
ARHGAP31	3	1.28612112591173	2.84783083075128e-07	8.51626861739568e-06	ENSSSCG00000026224	protein_coding	Rho GTPase activating protein 31		GO:0005096,GO:0005829,GO:0005925,GO:0007264,GO:0017124,GO:0030027,GO:0051056	GTPase activator activity|cytosol|focal adhesion|small GTPase mediated signal transduction|SH3 domain binding|lamellipodium|regulation of small GTPase mediated signal transduction
ENSSSCG00000032552	3	0.992484874757505	2.51832129830263e-06	6.2338709066129e-05	ENSSSCG00000032552	protein_coding	RAD51 paralog D		GO:0002020,GO:0002039,GO:0005654,GO:0005737,GO:0005829,GO:0005886,GO:0006511,GO:0006915,GO:0010008,GO:0010762,GO:0010804,GO:0016020,GO:0019901,GO:0031625,GO:0032006,GO:0043161,GO:0046872,GO:0055038,GO:0061630,GO:0070936,GO:1901797,GO:1902042,GO:2001271	protease binding|p53 binding|nucleoplasm|cytoplasm|cytosol|plasma membrane|ubiquitin-dependent protein catabolic process|apoptotic process|endosome membrane|regulation of fibroblast migration|negative regulation of tumor necrosis factor-mediated signaling pathway|membrane|protein kinase binding|ubiquitin protein ligase binding|regulation of TOR signaling|proteasome-mediated ubiquitin-dependent pr…
ENSSSCG00000033909	3	1.38066905222193	4.13662222327263e-47	1.09992784916819e-44	ENSSSCG00000033909	protein_coding	GTPase, IMAP family member 1		GO:0000139,GO:0005525,GO:0005783,GO:0005789,GO:0016021	Golgi membrane|GTP binding|endoplasmic reticulum|endoplasmic reticulum membrane|integral component of membrane
SEMA4D	3	1.48748881495667	6.07250849171277e-12	3.55525873309305e-10	ENSSSCG00000009584	protein_coding	semaphorin 4D		GO:0000122,GO:0001755,GO:0001934,GO:0004888,GO:0005102,GO:0005615,GO:0005887,GO:0007162,GO:0008360,GO:0010693,GO:0014068,GO:0016020,GO:0030215,GO:0030335,GO:0031344,GO:0038023,GO:0038191,GO:0042802,GO:0043547,GO:0043931,GO:0045499,GO:0045668,GO:0048672,GO:0048814,GO:0048843,GO:0050731,GO:0050732,GO:0050772,GO:0050919,GO:0070486,GO:0071526,GO:1900220	negative regulation of transcription by RNA polymerase II|neural crest cell migration|positive regulation of protein phosphorylation|transmembrane signaling receptor activity|signaling receptor binding|extracellular space|integral component of plasma membrane|negative regulation of cell adhesion|regulation of cell shape|negative regulation of alkaline phosphatase activity|positive regulation of p…	ko04360	Axon guidance
MAML3	3	2.0246616630738	3.74004332511316e-49	1.08488456743373e-46	ENSSSCG00000009060	protein_coding	mastermind like transcriptional coactivator 3		GO:0003713,GO:0005634,GO:0005654,GO:0006367,GO:0007219,GO:0007221,GO:0016607,GO:0045747,GO:0045944	transcription coactivator activity|nucleus|nucleoplasm|transcription initiation from RNA polymerase II promoter|Notch signaling pathway|positive regulation of transcription of Notch receptor target|nuclear speck|positive regulation of Notch signaling pathway|positive regulation of transcription by RNA polymerase II	ko04330	Notch signaling pathway
SNX9	3	1.67970324465858	6.54738834031757e-15	4.8026222336288e-13	ENSSSCG00000030535	protein_coding	sorting nexin 9		GO:0000281,GO:0001726,GO:0005545,GO:0005737,GO:0005802,GO:0005829,GO:0005886,GO:0006886,GO:0006897,GO:0006898,GO:0016197,GO:0030136,GO:0030659,GO:0031234,GO:0031410,GO:0031625,GO:0032461,GO:0035091,GO:0036089,GO:0042802,GO:0042803,GO:0043547,GO:0045296,GO:0045860,GO:0051044,GO:0060988,GO:0061024,GO:0070062,GO:0071933,GO:0097320	mitotic cytokinesis|ruffle|1-phosphatidylinositol binding|cytoplasm|trans-Golgi network|cytosol|plasma membrane|intracellular protein transport|endocytosis|receptor-mediated endocytosis|endosomal transport|clathrin-coated vesicle|cytoplasmic vesicle membrane|extrinsic component of cytoplasmic side of plasma membrane|cytoplasmic vesicle|ubiquitin protein ligase binding|positive regulation of prote…
MAMLD1	3	0.72209153741007	0.000139673684879726	0.00229372513491626	ENSSSCG00000012741	protein_coding	mastermind like domain containing 1		GO:0005654,GO:0005794,GO:0005813,GO:0008584,GO:0016604	nucleoplasm|Golgi apparatus|centrosome|male gonad development|nuclear body
AMOTL1	3	1.20605626805155	6.9023543383869e-08	2.2752099403848e-06	ENSSSCG00000014960	protein_coding	angiomotin like 1		GO:0003365,GO:0005829,GO:0005923,GO:0016055,GO:0016324,GO:0030027,GO:0030036,GO:0030334,GO:0031410,GO:0035329,GO:0042802,GO:0043536	establishment of cell polarity involved in ameboidal cell migration|cytosol|bicellular tight junction|Wnt signaling pathway|apical plasma membrane|lamellipodium|actin cytoskeleton organization|regulation of cell migration|cytoplasmic vesicle|hippo signaling|identical protein binding|positive regulation of blood vessel endothelial cell migration	ko04530	Tight junction
EIF2AK2	3	1.27010446851385	0.0002632516741614	0.00399042015161138	ENSSSCG00000008496	protein_coding	eukaryotic translation initiation factor 2 alpha kinase 2				ko04141	Protein processing in endoplasmic reticulum
PDIA5	3	0.930919065173392	6.83040853191392e-11	3.5380629129271e-09	ENSSSCG00000011870	protein_coding	protein disulfide isomerase family A member 5		GO:0003756,GO:0005788,GO:0015037,GO:0045454	protein disulfide isomerase activity|endoplasmic reticulum lumen|peptide disulfide oxidoreductase activity|cell redox homeostasis
ARHGAP24	3	3.85049848086775	1.96525431774572e-70	9.35930369710902e-68	ENSSSCG00000009229	protein_coding	Rho GTPase activating protein 24		GO:0001525,GO:0005096,GO:0005829,GO:0005856,GO:0005925,GO:0007165,GO:0030154,GO:0042995,GO:0051056	angiogenesis|GTPase activator activity|cytosol|cytoskeleton|focal adhesion|signal transduction|cell differentiation|cell projection|regulation of small GTPase mediated signal transduction
INTS6	3	0.885175459463693	3.64824479824646e-13	2.33282955956809e-11	ENSSSCG00000009384	protein_coding	integrator complex subunit 6
CAMKMT	3	1.58249352855087	0.000115967054489791	0.00194138340748177	ENSSSCG00000008447	protein_coding	calmodulin-lysine N-methyltransferase		GO:0005634,GO:0005737,GO:0005794,GO:0005829,GO:0006479,GO:0007005,GO:0018025,GO:0022400,GO:0031072,GO:0032991	nucleus|cytoplasm|Golgi apparatus|cytosol|protein methylation|mitochondrion organization|calmodulin-lysine N-methyltransferase activity|regulation of rhodopsin mediated signaling pathway|heat shock protein binding|protein-containing complex	ko00310	Lysine degradation
PPFIA2	3	2.41097134069295	0.000714227176364434	0.0093822810800479	ENSSSCG00000000940	protein_coding	PTPRF interacting protein alpha 2		GO:0005737,GO:0005829,GO:0007160,GO:0009986,GO:0048786,GO:0070062,GO:0098978,GO:0099181,GO:2000300	cytoplasm|cytosol|cell-matrix adhesion|cell surface|presynaptic active zone|extracellular exosome|glutamatergic synapse|structural constituent of presynapse|regulation of synaptic vesicle exocytosis
PARP3	3	0.906236557382702	0.000621444495952423	0.00834204921196884	ENSSSCG00000023033	protein_coding	poly(ADP-ribose) polymerase family member 3		GO:0000723,GO:0003824,GO:0003950,GO:0005634,GO:0005730,GO:0005814,GO:0006281,GO:0006302,GO:0006471,GO:0035861,GO:0051106,GO:0060236,GO:0070212,GO:1905662,GO:1990166,GO:1990404	telomere maintenance|catalytic activity|NAD+ ADP-ribosyltransferase activity|nucleus|nucleolus|centriole|DNA repair|double-strand break repair|protein ADP-ribosylation|site of double-strand break|positive regulation of DNA ligation|regulation of mitotic spindle organization|protein poly-ADP-ribosylation|negative regulation of telomerase RNA reverse transcriptase activity|protein localization to s…	ko04214,ko04212,ko04210,ko03410	Apoptosis - fly|Longevity regulating pathway - worm|Apoptosis|Base excision repair
ITGA5	3	0.66301464544385	0.000427775873247862	0.0060422631976949	ENSSSCG00000000293	protein_coding	integrin subunit alpha 5		GO:0001525,GO:0001618,GO:0001726,GO:0005154,GO:0005161,GO:0005178,GO:0005783,GO:0005794,GO:0005886,GO:0005925,GO:0007044,GO:0007155,GO:0007157,GO:0007159,GO:0007229,GO:0007565,GO:0007613,GO:0008305,GO:0009897,GO:0009986,GO:0010811,GO:0030198,GO:0030335,GO:0030949,GO:0031410,GO:0031589,GO:0033627,GO:0033631,GO:0034113,GO:0035313,GO:0035987,GO:0043184,GO:0045202,GO:0046872,GO:0050731,GO:0050900,GO:…	angiogenesis|virus receptor activity|ruffle|epidermal growth factor receptor binding|platelet-derived growth factor receptor binding|integrin binding|endoplasmic reticulum|Golgi apparatus|plasma membrane|focal adhesion|cell-substrate junction assembly|cell adhesion|heterophilic cell-cell adhesion via plasma membrane cell adhesion molecules|leukocyte cell-cell adhesion|integrin-mediated signaling …	ko04145,ko04640,ko04810,ko04151,ko04512,ko04510	Phagosome|Hematopoietic cell lineage|Regulation of actin cytoskeleton|PI3K-Akt signaling pathway|ECM-receptor interaction|Focal adhesion
TENT5C	3	1.16745723435503	1.09044353408635e-06	2.91405965541266e-05	ENSSSCG00000006729	protein_coding	terminal nucleotidyltransferase 5C		GO:0003723,GO:0005634,GO:0005737,GO:0048255,GO:1990817	RNA binding|nucleus|cytoplasm|mRNA stabilization|RNA adenylyltransferase activity
AFF1	3	1.08202956305425	3.61762770816902e-09	1.46859115664449e-07	ENSSSCG00000023593	protein_coding	AF4/FMR2 family member 1	AF-4
LCP2	3	1.56709480095724	1.12851257629532e-09	4.97356067464519e-08	ENSSSCG00000017006	protein_coding	lymphocyte cytosolic protein 2		GO:0005829,GO:0005911,GO:0006955,GO:0007169,GO:0030168,GO:0035556,GO:0036398,GO:0038095,GO:0044853,GO:0045576,GO:0045860,GO:0050663,GO:0050852	cytosol|cell-cell junction|immune response|transmembrane receptor protein tyrosine kinase signaling pathway|platelet activation|intracellular signal transduction|TCR signalosome|Fc-epsilon receptor signaling pathway|plasma membrane raft|mast cell activation|positive regulation of protein kinase activity|cytokine secretion|T cell receptor signaling pathway	ko04650,ko04380,ko04015,ko04664,ko04611,ko04660	Natural killer cell mediated cytotoxicity|Osteoclast differentiation|Rap1 signaling pathway|Fc epsilon RI signaling pathway|Platelet activation|T cell receptor signaling pathway
KREMEN1	3	0.971879783290644	5.65127077469546e-08	1.89611722270224e-06	ENSSSCG00000009972	protein_coding	kringle containing transmembrane protein 1		GO:0005886,GO:0006915,GO:0007154,GO:0016020,GO:0016021,GO:0016055,GO:0030279,GO:0060173,GO:0060828,GO:0090090	plasma membrane|apoptotic process|cell communication|membrane|integral component of membrane|Wnt signaling pathway|negative regulation of ossification|limb development|regulation of canonical Wnt signaling pathway|negative regulation of canonical Wnt signaling pathway
ENSSSCG00000006452	3	1.03281091361816	0.000217599177891318	0.00339186837721357	ENSSSCG00000006452	protein_coding	CD1d molecule		GO:0005765,GO:0005789,GO:0010008,GO:0016021,GO:0016323,GO:0045087	lysosomal membrane|endoplasmic reticulum membrane|endosome membrane|integral component of membrane|basolateral plasma membrane|innate immune response	ko04640	Hematopoietic cell lineage
PDIA4	3	1.0510385532371	1.83993700700707e-06	4.68171531256632e-05	ENSSSCG00000015453	protein_coding	protein disulfide isomerase family A member 4		GO:0003756,GO:0005783,GO:0005788,GO:0006457,GO:0034976,GO:0042470,GO:0045454	protein disulfide isomerase activity|endoplasmic reticulum|endoplasmic reticulum lumen|protein folding|response to endoplasmic reticulum stress|melanosome|cell redox homeostasis	ko04918,ko04141	Thyroid hormone synthesis|Protein processing in endoplasmic reticulum
NUMB	3	1.10817894329576	2.41040643609801e-07	7.30401220921323e-06	ENSSSCG00000022178	protein_coding	NUMB endocytic adaptor protein				ko04330	Notch signaling pathway
ENSSSCG00000000473	3	1.01348070121809	1.75842766869498e-07	5.44208632907075e-06	ENSSSCG00000000473	protein_coding	transmembrane BAX inhibitor motif containing 4		GO:0000139,GO:0005795,GO:0006915,GO:0016021,GO:0043066,GO:0050848	Golgi membrane|Golgi stack|apoptotic process|integral component of membrane|negative regulation of apoptotic process|regulation of calcium-mediated signaling
HEATR3	3	0.949022592357438	7.20677089262669e-08	2.36821468220322e-06	ENSSSCG00000040887	protein_coding	terminal nucleotidyltransferase 4B		GO:0005622,GO:0006606,GO:0042273,GO:0051082	intracellular|protein import into nucleus|ribosomal large subunit biogenesis|unfolded protein binding
ATXN1	3	1.56639456330205	0.000305184746032676	0.00452291448045083	ENSSSCG00000001065	protein_coding	ataxin 1
ENTPD1	3	1.98900561913109	1.25833861367809e-09	5.50769115023877e-08	ENSSSCG00000010497	protein_coding	ectonucleoside triphosphate diphosphohydrolase 1		GO:0005524,GO:0005975,GO:0016021,GO:0016616,GO:0102485,GO:0102486,GO:0102487,GO:0102488,GO:0102489,GO:0102490,GO:0102491	ATP binding|carbohydrate metabolic process|integral component of membrane|oxidoreductase activity, acting on the CH-OH group of donors, NAD or NADP as acceptor|dATP phosphohydrolase activity|dCTP phosphohydrolase activity|dUTP phosphohydrolase activity|dTTP phosphohydrolase activity|GTP phosphohydrolase activity|8-oxo-dGTP phosphohydrolase activity|dGTP phosphohydrolase activity
JCHAIN	3	38.8066828749264	1.25078142936608e-96	9.73413020688122e-94	ENSSSCG00000035379	protein_coding	joining chain of multimeric IgA and IgM		GO:0001895,GO:0002250,GO:0003094,GO:0003823,GO:0005576,GO:0005615,GO:0006898,GO:0006955,GO:0019731,GO:0019862,GO:0030674,GO:0032461,GO:0034987,GO:0042803,GO:0045087,GO:0050900,GO:0060267,GO:0070062,GO:0071748,GO:0071750,GO:0071751,GO:0071752,GO:0071756,GO:0072562	retina homeostasis|adaptive immune response|glomerular filtration|antigen binding|extracellular region|extracellular space|receptor-mediated endocytosis|immune response|antibacterial humoral response|IgA binding|protein binding, bridging|positive regulation of protein oligomerization|immunoglobulin receptor binding|protein homodimerization activity|innate immune response|leukocyte migration|posit…
XKRX	3	0.790952768371193	0.000252468076969528	0.00384890176777053	ENSSSCG00000012487	protein_coding	XK related X-linked		GO:0005886,GO:0016021	plasma membrane|integral component of membrane
CREB3L2	3	1.35619753752807	6.4127266361731e-44	1.50453883461038e-41	ENSSSCG00000016520	protein_coding	cAMP responsive element binding protein 3 like 2	TF_bZIP	GO:0002062,GO:0003700,GO:0005634,GO:0005783,GO:0005789,GO:0016021,GO:0030968,GO:0034976,GO:0035497,GO:0044212,GO:0045944,GO:0051216	chondrocyte differentiation|DNA-binding transcription factor activity|nucleus|endoplasmic reticulum|endoplasmic reticulum membrane|integral component of membrane|endoplasmic reticulum unfolded protein response|response to endoplasmic reticulum stress|cAMP response element binding|transcription regulatory region DNA binding|positive regulation of transcription by RNA polymerase II|cartilage develo…	ko04922,ko04211,ko04962,ko04916,ko04728,ko04668,ko04261,ko04925,ko04911,ko04151,ko04918,ko04024,ko04725,ko04152,ko04022,ko04915	Glucagon signaling pathway|Longevity regulating pathway|Vasopressin-regulated water reabsorption|Melanogenesis|Dopaminergic synapse|TNF signaling pathway|Adrenergic signaling in cardiomyocytes|Aldosterone synthesis and secretion|Insulin secretion|PI3K-Akt signaling pathway|Thyroid hormone synthesis|cAMP signaling pathway|Cholinergic synapse|AMPK signaling pathway|cGMP-PKG signaling pathway|Estrog…
DNAJC3	3	1.62430853961639	8.97194883793706e-11	4.53687707640088e-09	ENSSSCG00000026082	protein_coding	DnaJ heat shock protein family (Hsp40) member C3				ko04141	Protein processing in endoplasmic reticulum
IFI44L	3	0.945297063072631	0.000282089058864195	0.00421983014075889	ENSSSCG00000027660	protein_coding	interferon-induced protein 44-like		GO:0005525,GO:0005737,GO:0006955,GO:0051607	GTP binding|cytoplasm|immune response|defense response to virus
ARID3B	3	0.986044381051554	9.49075346320251e-12	5.44660002704795e-10	ENSSSCG00000001905	protein_coding	AT-rich interaction domain 3B		GO:0000977,GO:0000978,GO:0000980,GO:0000981,GO:0001077,GO:0001205,GO:0001228,GO:0003677,GO:0005634,GO:0005654	RNA polymerase II regulatory region sequence-specific DNA binding|RNA polymerase II proximal promoter sequence-specific DNA binding|RNA polymerase II distal enhancer sequence-specific DNA binding|DNA-binding transcription factor activity, RNA polymerase II-specific|proximal promoter DNA-binding transcription activator activity, RNA polymerase II-specific|distal enhancer DNA-binding transcription …
SEPTIN11	3	1.31187947352283	8.32780370073942e-34	1.44414978523475e-31	ENSSSCG00000008986	protein_coding	septin 11		GO:0005525,GO:0005737,GO:0005856,GO:0007049,GO:0030054,GO:0030424,GO:0043197,GO:0051301	GTP binding|cytoplasm|cytoskeleton|cell cycle|cell junction|axon|dendritic spine|cell division
LMO7	3	3.78849095547704	4.41345223898256e-11	2.31619134936604e-09	ENSSSCG00000040184	protein_coding	LIM domain 7		GO:0000151,GO:0000209,GO:0003700,GO:0004842,GO:0005634,GO:0005635,GO:0005737,GO:0005829,GO:0005925,GO:0009986,GO:0016324,GO:0016567,GO:0023051,GO:0030155,GO:0043687,GO:0045944,GO:0046872	ubiquitin ligase complex|protein polyubiquitination|DNA-binding transcription factor activity|ubiquitin-protein transferase activity|nucleus|nuclear envelope|cytoplasm|cytosol|focal adhesion|cell surface|apical plasma membrane|protein ubiquitination|regulation of signaling|regulation of cell adhesion|post-translational protein modification|positive regulation of transcription by RNA polymerase II…	ko04520	Adherens junction
PLEKHA1	3	1.12051538902011	1.99681127944498e-10	9.71253876593451e-09	ENSSSCG00000010702	protein_coding	pleckstrin homology domain containing A1		GO:0001553,GO:0005634,GO:0005654,GO:0005737,GO:0005829,GO:0005886,GO:0007283,GO:0008209,GO:0008210,GO:0008585,GO:0009791,GO:0014065,GO:0016020,GO:0030165,GO:0031529,GO:0032587,GO:0033327,GO:0035264,GO:0043325,GO:0045184,GO:0048008,GO:0048705,GO:0050853,GO:0051898,GO:0060021,GO:0060325,GO:0070301	luteinization|nucleus|nucleoplasm|cytoplasm|cytosol|plasma membrane|spermatogenesis|androgen metabolic process|estrogen metabolic process|female gonad development|post-embryonic development|phosphatidylinositol 3-kinase signaling|membrane|PDZ domain binding|ruffle organization|ruffle membrane|Leydig cell differentiation|multicellular organism growth|phosphatidylinositol-3,4-bisphosphate binding|e…
RBM47	3	2.37676273368962	3.36599853956215e-85	1.9889311370435e-82	ENSSSCG00000008796	protein_coding	RNA binding motif protein 47		GO:0002244,GO:0003723,GO:0005634,GO:0016554	hematopoietic progenitor cell differentiation|RNA binding|nucleus|cytidine to uridine editing
PRKAG2	3	1.22922559017462	0.000112092024963431	0.00187848336792707	ENSSSCG00000016432	protein_coding	protein kinase AMP-activated non-catalytic subunit gamma 2		GO:0004679,GO:0004862,GO:0005524,GO:0005615,GO:0005654,GO:0005829,GO:0005977,GO:0006110,GO:0006469,GO:0006633,GO:0006754,GO:0007050,GO:0008603,GO:0008607,GO:0010800,GO:0016126,GO:0016208,GO:0016236,GO:0019217,GO:0019901,GO:0030295,GO:0031588,GO:0035556,GO:0042304,GO:0043531,GO:0045860,GO:0046320,GO:0046324	AMP-activated protein kinase activity|cAMP-dependent protein kinase inhibitor activity|ATP binding|extracellular space|nucleoplasm|cytosol|glycogen metabolic process|regulation of glycolytic process|negative regulation of protein kinase activity|fatty acid biosynthetic process|ATP biosynthetic process|cell cycle arrest|cAMP-dependent protein kinase regulator activity|phosphorylase kinase regulato…	ko04922,ko04920,ko04211,ko04152,ko04910,ko04068,ko04921,ko04213,ko04710	Glucagon signaling pathway|Adipocytokine signaling pathway|Longevity regulating pathway|AMPK signaling pathway|Insulin signaling pathway|FoxO signaling pathway|Oxytocin signaling pathway|Longevity regulating pathway - multiple species|Circadian rhythm
CASK	3	1.48942703074271	0.000194463106985493	0.00308089812199261	ENSSSCG00000012253	protein_coding	calcium/calmodulin dependent serine protein kinase		GO:0001953,GO:0004385,GO:0004674,GO:0005516,GO:0005524,GO:0005604,GO:0005652,GO:0005730,GO:0005737,GO:0005829,GO:0005886,GO:0005911,GO:0005925,GO:0007155,GO:0007269,GO:0010839,GO:0015629,GO:0016323,GO:0016363,GO:0031982,GO:0042043,GO:0042734,GO:0045944,GO:0060170,GO:0061045,GO:0070509,GO:0090280,GO:0090288,GO:0098685,GO:2000300	negative regulation of cell-matrix adhesion|guanylate kinase activity|protein serine/threonine kinase activity|calmodulin binding|ATP binding|basement membrane|nuclear lamina|nucleolus|cytoplasm|cytosol|plasma membrane|cell-cell junction|focal adhesion|cell adhesion|neurotransmitter secretion|negative regulation of keratinocyte proliferation|actin cytoskeleton|basolateral plasma membrane|nuclear …	ko04530	Tight junction
RCN2	3	0.915883094978317	8.51003430726481e-05	0.00147735677190536	ENSSSCG00000001866	protein_coding	reticulocalbin 2		GO:0005509,GO:0005730,GO:0005783,GO:0005788	calcium ion binding|nucleolus|endoplasmic reticulum|endoplasmic reticulum lumen
ABTB2	3	2.0332045500446	2.35118235083481e-08	8.4104850280759e-07	ENSSSCG00000013303	protein_coding	ankyrin repeat and BTB domain containing 2		GO:0005634,GO:0005654,GO:0046982,GO:0097237	nucleus|nucleoplasm|protein heterodimerization activity|cellular response to toxic substance
CCSER1	3	5.6798603885774	3.67191755074292e-13	2.33934173091064e-11	ENSSSCG00000022986	protein_coding	coiled-coil serine rich protein 1
ZFP36L1	3	0.692325223682995	8.99658032815276e-10	4.02048858698457e-08	ENSSSCG00000028304	protein_coding	ZFP36 ring finger protein like 1		GO:0000165,GO:0000288,GO:0000932,GO:0001570,GO:0003342,GO:0003677,GO:0003729,GO:0003730,GO:0005634,GO:0005737,GO:0005829,GO:0006397,GO:0006402,GO:0006417,GO:0006915,GO:0007507,GO:0008283,GO:0009611,GO:0010468,GO:0010837,GO:0014065,GO:0017091,GO:0021915,GO:0031086,GO:0031440,GO:0032869,GO:0033077,GO:0035264,GO:0035925,GO:0038066,GO:0043488,GO:0043491,GO:0044344,GO:0045577,GO:0045600,GO:0045616,GO:…	MAPK cascade|nuclear-transcribed mRNA catabolic process, deadenylation-dependent decay|P-body|vasculogenesis|proepicardium development|DNA binding|mRNA binding|mRNA 3'-UTR binding|nucleus|cytoplasm|cytosol|mRNA processing|mRNA catabolic process|regulation of translation|apoptotic process|heart development|cell proliferation|response to wounding|regulation of gene expression|regulation of keratino…
BTG1	3	0.595245774771229	5.72472937175729e-07	1.61494862613635e-05	ENSSSCG00000035790	protein_coding	BTG anti-proliferation factor 1		GO:0005634,GO:0005737,GO:0006479,GO:0008285,GO:0019899,GO:0043085,GO:0045603,GO:0045663,GO:0045766,GO:0045930,GO:2000271	nucleus|cytoplasm|protein methylation|negative regulation of cell proliferation|enzyme binding|positive regulation of catalytic activity|positive regulation of endothelial cell differentiation|positive regulation of myoblast differentiation|positive regulation of angiogenesis|negative regulation of mitotic cell cycle|positive regulation of fibroblast apoptotic process	ko03018	RNA degradation
ECHDC1	3	0.966461373552802	0.000276569969386509	0.0041469899357071	ENSSSCG00000004216	protein_coding	ethylmalonyl-CoA decarboxylase 1		GO:0004300,GO:0004492,GO:0005829,GO:0006635,GO:0016831	enoyl-CoA hydratase activity|methylmalonyl-CoA decarboxylase activity|cytosol|fatty acid beta-oxidation|carboxy-lyase activity	ko00640	Propanoate metabolism
ENSSSCG00000010084	3	1.88984918285496	8.60823191273908e-06	0.000189952602954134	ENSSSCG00000010084	protein_coding	stromal cell derived factor 2 like 1		GO:0005788,GO:0016020,GO:0034663,GO:0042981,GO:0051087,GO:0051117,GO:0051787,GO:0071712	endoplasmic reticulum lumen|membrane|endoplasmic reticulum chaperone complex|regulation of apoptotic process|chaperone binding|ATPase binding|misfolded protein binding|ER-associated misfolded protein catabolic process
MX1	3	1.71567599429647	6.02323194986301e-08	2.00824749275057e-06	ENSSSCG00000012077	protein_coding	MX dynamin like GTPase 1		GO:0000266,GO:0003374,GO:0003924,GO:0005525,GO:0005634,GO:0005737,GO:0005789,GO:0008017,GO:0016020,GO:0016197,GO:0031966,GO:0045071,GO:0045087,GO:0048471,GO:0051607,GO:0061025,GO:0071357,GO:1901253	mitochondrial fission|dynamin family protein polymerization involved in mitochondrial fission|GTPase activity|GTP binding|nucleus|cytoplasm|endoplasmic reticulum membrane|microtubule binding|membrane|endosomal transport|mitochondrial membrane|negative regulation of viral genome replication|innate immune response|perinuclear region of cytoplasm|defense response to virus|membrane fusion|cellular re…
CTSH	3	0.981697656805464	5.5430082596053e-06	0.00012760916850468	ENSSSCG00000001770	protein_coding	cathepsin H		GO:0001656,GO:0001913,GO:0002764,GO:0004175,GO:0004177,GO:0004197,GO:0004252,GO:0005615,GO:0005764,GO:0005829,GO:0006508,GO:0008234,GO:0008284,GO:0008656,GO:0010628,GO:0010634,GO:0010813,GO:0010815,GO:0010952,GO:0030108,GO:0030335,GO:0031638,GO:0031648,GO:0032526,GO:0033619,GO:0036464,GO:0043066,GO:0043129,GO:0045766,GO:0051603,GO:0060448,GO:0070324,GO:0070371,GO:0097067,GO:0097208,GO:2001235	metanephros development|T cell mediated cytotoxicity|immune response-regulating signaling pathway|endopeptidase activity|aminopeptidase activity|cysteine-type endopeptidase activity|serine-type endopeptidase activity|extracellular space|lysosome|cytosol|proteolysis|cysteine-type peptidase activity|positive regulation of cell proliferation|cysteine-type endopeptidase activator activity involved in…	ko04142,ko04210	Lysosome|Apoptosis
CACNA2D1	3	3.57108859344512	1.73186541706132e-05	0.000357209836636023	ENSSSCG00000015402	protein_coding	calcium voltage-gated channel auxiliary subunit alpha2delta 1		GO:0005245,GO:0005886,GO:0005891,GO:0006816,GO:0016529,GO:0046872,GO:0051924,GO:0060307,GO:0060402,GO:0061577,GO:0070062,GO:0086002,GO:0086048,GO:0086091,GO:0098703,GO:0098903,GO:1901843,GO:1902514,GO:1904646,GO:1990454	voltage-gated calcium channel activity|plasma membrane|voltage-gated calcium channel complex|calcium ion transport|sarcoplasmic reticulum|metal ion binding|regulation of calcium ion transport|regulation of ventricular cardiac muscle cell membrane repolarization|calcium ion transport into cytosol|calcium ion transmembrane transport via high voltage-gated calcium channel|extracellular exosome|cardi…	ko04010,ko04261,ko04921,ko04260	MAPK signaling pathway|Adrenergic signaling in cardiomyocytes|Oxytocin signaling pathway|Cardiac muscle contraction
IRX3	3	0.954469694362459	3.52333766737317e-05	0.000677653154252821	ENSSSCG00000002831	protein_coding	iroquois homeobox 3	Homeobox	GO:0000981,GO:0001656,GO:0005634,GO:0005737,GO:0007498,GO:0030424,GO:0043565,GO:0045665,GO:0045666,GO:0072086	DNA-binding transcription factor activity, RNA polymerase II-specific|metanephros development|nucleus|cytoplasm|mesoderm development|axon|sequence-specific DNA binding|negative regulation of neuron differentiation|positive regulation of neuron differentiation|specification of loop of Henle identity
RSAD2	3	1.8333130595769	5.2204723747623e-05	0.000961748455738543	ENSSSCG00000008648	protein_coding	radical S-adenosyl methionine domain containing 2		GO:0003824,GO:0005783,GO:0005789,GO:0005811,GO:0009615,GO:0034157,GO:0034165,GO:0035710,GO:0043367,GO:0043621,GO:0045087,GO:0046872,GO:0050709,GO:0051539,GO:0051607,GO:2000553	catalytic activity|endoplasmic reticulum|endoplasmic reticulum membrane|lipid droplet|response to virus|positive regulation of toll-like receptor 7 signaling pathway|positive regulation of toll-like receptor 9 signaling pathway|CD4-positive, alpha-beta T cell activation|CD4-positive, alpha-beta T cell differentiation|protein self-association|innate immune response|metal ion binding|negative regul…
MZB1	3	1.46645878802351	2.29237776322077e-07	6.97284934879394e-06	ENSSSCG00000029239	protein_coding	marginal zone B and B1 cell specific protein		GO:0002642,GO:0005576,GO:0005737,GO:0005788,GO:0006915,GO:0008284,GO:0030888,GO:0033622,GO:0034663,GO:0042127,GO:0046626	positive regulation of immunoglobulin biosynthetic process|extracellular region|cytoplasm|endoplasmic reticulum lumen|apoptotic process|positive regulation of cell proliferation|regulation of B cell proliferation|integrin activation|endoplasmic reticulum chaperone complex|regulation of cell proliferation|regulation of insulin receptor signaling pathway
SRPRA	3	0.992333138287613	2.34633739391521e-08	8.40257391302432e-07	ENSSSCG00000015227	protein_coding	SRP receptor subunit alpha		GO:0003723,GO:0003924,GO:0005047,GO:0005525,GO:0005785,GO:0005789,GO:0006613,GO:0006614,GO:0016020,GO:0036498,GO:0045047,GO:0070062	RNA binding|GTPase activity|signal recognition particle binding|GTP binding|signal recognition particle receptor complex|endoplasmic reticulum membrane|cotranslational protein targeting to membrane|SRP-dependent cotranslational protein targeting to membrane|membrane|IRE1-mediated unfolded protein response|protein targeting to ER|extracellular exosome	ko03060	Protein export
B2M	3	1.42007024635341	7.08017044306372e-14	4.80668252121866e-12	ENSSSCG00000004687	protein_coding	beta-2-microglobulin		GO:0002474,GO:0005576,GO:0006955,GO:0042612	antigen processing and presentation of peptide antigen via MHC class I|extracellular region|immune response|MHC class I protein complex	ko04612	Antigen processing and presentation
ENSSSCG00000002709	3	0.90626426941257	8.6900220491248e-10	3.88893721659852e-08	ENSSSCG00000002709	protein_coding	carbohydrate sulfotransferase 6		GO:0000139,GO:0001517,GO:0005794,GO:0005802,GO:0005975,GO:0006044,GO:0006790,GO:0016021,GO:0018146	Golgi membrane|N-acetylglucosamine 6-O-sulfotransferase activity|Golgi apparatus|trans-Golgi network|carbohydrate metabolic process|N-acetylglucosamine metabolic process|sulfur compound metabolic process|integral component of membrane|keratan sulfate biosynthetic process	ko00533	Glycosaminoglycan biosynthesis - keratan sulfate
ENSSSCG00000012397	3	0.865996949005393	8.18141231305915e-12	4.72921203052702e-10	ENSSSCG00000012397	protein_coding	interleukin 2 receptor subunit gamma		GO:0004896,GO:0009897,GO:0016021,GO:0019955,GO:0019976,GO:0043235	cytokine receptor activity|external side of plasma membrane|integral component of membrane|cytokine binding|interleukin-2 binding|receptor complex	ko04060,ko04144,ko04630,ko04151	Cytokine-cytokine receptor interaction|Endocytosis|Jak-STAT signaling pathway|PI3K-Akt signaling pathway
ENSSSCG00000043484	3	0.873278295074376	0.000617975603620158	0.00830596695885089	ENSSSCG00000043484	lncRNA
ATP6AP2	3	0.996766245747731	1.57685741884851e-06	4.07074162788174e-05	ENSSSCG00000012247	protein_coding	ATPase H+ transporting accessory protein 2		GO:0002003,GO:0005886,GO:0009897,GO:0016021,GO:0019899,GO:0021903,GO:0030177,GO:0032914,GO:0038023,GO:0043005,GO:0043312,GO:0043408,GO:0044297,GO:0048069,GO:0060323,GO:0070062,GO:0070821,GO:0101003	angiotensin maturation|plasma membrane|external side of plasma membrane|integral component of membrane|enzyme binding|rostrocaudal neural tube patterning|positive regulation of Wnt signaling pathway|positive regulation of transforming growth factor beta1 production|signaling receptor activity|neuron projection|neutrophil degranulation|regulation of MAPK cascade|cell body|eye pigmentation|head mor…	ko04614	Renin-angiotensin system
GPX1	3	1.73241963835475	1.92331015303762e-55	6.52861493224729e-53	ENSSSCG00000033727	protein_coding	glutathione peroxidase 1		GO:0004602,GO:0005737,GO:0006979	glutathione peroxidase activity|cytoplasm|response to oxidative stress	ko00480,ko04918,ko00590	Glutathione metabolism|Thyroid hormone synthesis|Arachidonic acid metabolism
ARID3A	3	1.07762080969954	2.02476834261506e-09	8.60270416460206e-08	ENSSSCG00000037642	protein_coding	AT-rich interaction domain 3A		GO:0000977,GO:0000981,GO:0001228,GO:0003682,GO:0005634,GO:0005654,GO:0005829,GO:0006977,GO:0042803,GO:0043231,GO:0045121	RNA polymerase II regulatory region sequence-specific DNA binding|DNA-binding transcription factor activity, RNA polymerase II-specific|DNA-binding transcription activator activity, RNA polymerase II-specific|chromatin binding|nucleus|nucleoplasm|cytosol|DNA damage response, signal transduction by p53 class mediator resulting in cell cycle arrest|protein homodimerization activity|intracellular me…
[truncated: 1,694 more rows]
