# Supplementary material for: Single-Cell Transcriptome and Microbiome Profiling Uncover Ileal Immune Impairment in Intrauterine Growth-Retarded Piglets
Source: Curr Pharm Des. 2025 Jul 17;32(8):617–36. doi: 10.2174/0113816128411269250707073647 (PMC13223423; doi:10.2174/0113816128411269250707073647)
Supplement: Supplementary file 1 [file CPD-32-8-617_SD1.zip › CPD-32-8-617_SD1/Xihong Zhou - SUP-2 T cells pseudotime_heatmap_gene_module_anno.xls]

gene	gene_module	vst.variance.standardized	p-value	q-value	ensemble_id	gene_type	gene_description	TFs_Family	GO_id	GO_term	pathway	pathway_description
SSR4	1	0.895850963831008	0.000131069217505538	0.00418108310117171	ENSSSCG00000012784	protein_coding	signal sequence receptor subunit 4		GO:0005784,GO:0016021,GO:0070062	Sec61 translocon complex|integral component of membrane|extracellular exosome	ko04141	Protein processing in endoplasmic reticulum
NPM3	1	3.28003493597243	0.00025528949885282	0.00744586593180602	ENSSSCG00000010568	protein_coding	nucleophosmin/nucleoplasmin 3		GO:0003682,GO:0003723,GO:0005654,GO:0005730,GO:0005737,GO:0005829,GO:0006338,GO:0006364,GO:0009303,GO:0015629,GO:0042393	chromatin binding|RNA binding|nucleoplasm|nucleolus|cytoplasm|cytosol|chromatin remodeling|rRNA processing|rRNA transcription|actin cytoskeleton|histone binding
ENSSSCG00000035080	1	0.854928614070052	3.31925433362855e-05	0.00125190032242813	ENSSSCG00000035080	protein_coding	ribosomal protein L23a		GO:0000027,GO:0000184,GO:0003723,GO:0003735,GO:0005634,GO:0005730,GO:0005737,GO:0005829,GO:0006412,GO:0006413,GO:0006614,GO:0008283,GO:0022625,GO:0045296,GO:0070062,GO:0070180,GO:1904841	ribosomal large subunit assembly|nuclear-transcribed mRNA catabolic process, nonsense-mediated decay|RNA binding|structural constituent of ribosome|nucleus|nucleolus|cytoplasm|cytosol|translation|translational initiation|SRP-dependent cotranslational protein targeting to membrane|cell proliferation|cytosolic large ribosomal subunit|cadherin binding|extracellular exosome|large ribosomal subunit rR…	ko03010	Ribosome
EEF1B2	1	1.2033810735935	1.2593270156849e-10	1.28790405181006e-08	ENSSSCG00000016128	protein_coding	eukaryotic translation elongation factor 1 beta 2		GO:0003746,GO:0005783,GO:0005853	translation elongation factor activity|endoplasmic reticulum|eukaryotic translation elongation factor 1 complex
RPS3A	1	1.01465699821669	1.39836746816425e-14	2.15551252049202e-12	ENSSSCG00000009019	protein_coding	ribosomal protein S3A		GO:0000184,GO:0003723,GO:0003735,GO:0005634,GO:0005654,GO:0005730,GO:0005737,GO:0005783,GO:0005829,GO:0005925,GO:0006412,GO:0006413,GO:0006614,GO:0022627,GO:0030154,GO:0043066,GO:0048027,GO:0070062,GO:1990904	nuclear-transcribed mRNA catabolic process, nonsense-mediated decay|RNA binding|structural constituent of ribosome|nucleus|nucleoplasm|nucleolus|cytoplasm|endoplasmic reticulum|cytosol|focal adhesion|translation|translational initiation|SRP-dependent cotranslational protein targeting to membrane|cytosolic small ribosomal subunit|cell differentiation|negative regulation of apoptotic process|mRNA 5…	ko03010	Ribosome
RPS5	1	0.82195088966417	1.88194440474442e-07	1.2330406995192e-05	ENSSSCG00000004002	protein_coding	ribosomal protein S5		GO:0000028,GO:0000184,GO:0003723,GO:0003729,GO:0003735,GO:0005654,GO:0005829,GO:0005925,GO:0006412,GO:0006413,GO:0006450,GO:0006614,GO:0016020,GO:0019843,GO:0022627,GO:0070062,GO:1990904	ribosomal small subunit assembly|nuclear-transcribed mRNA catabolic process, nonsense-mediated decay|RNA binding|mRNA binding|structural constituent of ribosome|nucleoplasm|cytosol|focal adhesion|translation|translational initiation|regulation of translational fidelity|SRP-dependent cotranslational protein targeting to membrane|membrane|rRNA binding|cytosolic small ribosomal subunit|extracellular…	ko03010	Ribosome
ENSSSCG00000035811	1	1.06800323376636	4.17218308734957e-06	0.000202012166845448	ENSSSCG00000035811	protein_coding	ribosomal protein L32		GO:0003735,GO:0006412,GO:0022625,GO:0071549,GO:0097421	structural constituent of ribosome|translation|cytosolic large ribosomal subunit|cellular response to dexamethasone stimulus|liver regeneration
RPS3	1	0.771481554518997	1.17111160206058e-05	0.000496252709144077	ENSSSCG00000014855	protein_coding	ribosomal protein S3				ko03010	Ribosome
RPS27A	1	0.919047814393768	1.33387848694085e-16	2.37773155091109e-14	ENSSSCG00000034617	protein_coding	ribosomal protein S27a		GO:0003735,GO:0005634,GO:0005737,GO:0006412,GO:0016567,GO:0019941,GO:0022627,GO:0031386,GO:0031625,GO:0043209,GO:0046872	structural constituent of ribosome|nucleus|cytoplasm|translation|protein ubiquitination|modification-dependent protein catabolic process|cytosolic small ribosomal subunit|protein tag|ubiquitin protein ligase binding|myelin sheath|metal ion binding	ko03010	Ribosome
ENSSSCG00000031088	1	0.743168012952624	2.60796067905607e-11	2.8596154414887e-09	ENSSSCG00000031088	protein_coding	ribosomal protein S7		GO:0001843,GO:0003730,GO:0003735,GO:0005730,GO:0005813,GO:0006364,GO:0006412,GO:0008266,GO:0010628,GO:0019901,GO:0022627,GO:0030154,GO:0032040,GO:0042274,GO:0045202,GO:0048027,GO:0050821,GO:1902255,GO:1990948,GO:2000059	neural tube closure|mRNA 3'-UTR binding|structural constituent of ribosome|nucleolus|centrosome|rRNA processing|translation|poly(U) RNA binding|positive regulation of gene expression|protein kinase binding|cytosolic small ribosomal subunit|cell differentiation|small-subunit processome|ribosomal small subunit biogenesis|synapse|mRNA 5'-UTR binding|protein stabilization|positive regulation of intri…	ko03010	Ribosome
RPL23	1	1.24944856699199	5.29912090572062e-19	1.23419233474258e-16	ENSSSCG00000038880	protein_coding	ribosomal protein L23		GO:0003735,GO:0005840,GO:0006412	structural constituent of ribosome|ribosome|translation	ko03010	Ribosome
RPS15A	1	0.829326382423037	1.22354870539113e-16	2.21823818702386e-14	ENSSSCG00000035768	protein_coding	ribosomal protein S15a		GO:0000184,GO:0003723,GO:0003735,GO:0005654,GO:0005737,GO:0005829,GO:0006412,GO:0006413,GO:0006614,GO:0008284,GO:0009615,GO:0016020,GO:0022627,GO:0045787,GO:0070062	nuclear-transcribed mRNA catabolic process, nonsense-mediated decay|RNA binding|structural constituent of ribosome|nucleoplasm|cytoplasm|cytosol|translation|translational initiation|SRP-dependent cotranslational protein targeting to membrane|positive regulation of cell proliferation|response to virus|membrane|cytosolic small ribosomal subunit|positive regulation of cell cycle|extracellular exosome	ko03010	Ribosome
ENSSSCG00000012427	1	1.21790657408228	3.02161805456489e-09	2.65602724201257e-07	ENSSSCG00000012427	protein_coding	60S ribosomal protein L9 pseudogene		GO:0000184,GO:0002181,GO:0003723,GO:0003735,GO:0005634,GO:0005829,GO:0005840,GO:0005925,GO:0006412,GO:0006413,GO:0006614,GO:0016020,GO:0019843,GO:0022625	nuclear-transcribed mRNA catabolic process, nonsense-mediated decay|cytoplasmic translation|RNA binding|structural constituent of ribosome|nucleus|cytosol|ribosome|focal adhesion|translation|translational initiation|SRP-dependent cotranslational protein targeting to membrane|membrane|rRNA binding|cytosolic large ribosomal subunit	ko03010	Ribosome
ENSSSCG00000005656	1	1.5665343633626	0.000321006314797772	0.00907233790307115	ENSSSCG00000005656	protein_coding	SET nuclear proto-oncogene		GO:0003677,GO:0005634,GO:0005654,GO:0005737,GO:0005783,GO:0005811,GO:0005829,GO:0006334,GO:0032991,GO:0043524,GO:0045892,GO:0048471	DNA binding|nucleus|nucleoplasm|cytoplasm|endoplasmic reticulum|lipid droplet|cytosol|nucleosome assembly|protein-containing complex|negative regulation of neuron apoptotic process|negative regulation of transcription, DNA-templated|perinuclear region of cytoplasm
RPS15	1	0.718502390432044	4.98624498721329e-07	2.99625433242941e-05	ENSSSCG00000033169	protein_coding	ribosomal protein S15		GO:0000028,GO:0003723,GO:0003735,GO:0006412,GO:0022627	ribosomal small subunit assembly|RNA binding|structural constituent of ribosome|translation|cytosolic small ribosomal subunit	ko03010	Ribosome
RPL34	1	0.94498330306823	4.40045222997131e-15	7.02048148769623e-13	ENSSSCG00000009146	protein_coding	ribosomal protein L34		GO:0000184,GO:0003723,GO:0003735,GO:0005783,GO:0005829,GO:0006412,GO:0006413,GO:0006614,GO:0022625,GO:0045296,GO:0070062	nuclear-transcribed mRNA catabolic process, nonsense-mediated decay|RNA binding|structural constituent of ribosome|endoplasmic reticulum|cytosol|translation|translational initiation|SRP-dependent cotranslational protein targeting to membrane|cytosolic large ribosomal subunit|cadherin binding|extracellular exosome	ko03010	Ribosome
NME1	1	2.0779805535428	0.000214067564672829	0.00642550571093875	ENSSSCG00000038348	protein_coding	NME/NM23 nucleoside diphosphate kinase 1		GO:0004550,GO:0005524,GO:0005634,GO:0005737,GO:0005886,GO:0006183,GO:0006228,GO:0006241,GO:0006897,GO:0007399,GO:0030154,GO:0046872	nucleoside diphosphate kinase activity|ATP binding|nucleus|cytoplasm|plasma membrane|GTP biosynthetic process|UTP biosynthetic process|CTP biosynthetic process|endocytosis|nervous system development|cell differentiation|metal ion binding	ko00230,ko00240	Purine metabolism|Pyrimidine metabolism
RPL35	1	0.8491911878566	0.000171845182308456	0.00528250103766686	ENSSSCG00000034227	protein_coding	ribosomal protein L35		GO:0000463,GO:0003729,GO:0003735,GO:0006412,GO:0015934,GO:0022625,GO:0098556	maturation of LSU-rRNA from tricistronic rRNA transcript (SSU-rRNA, 5.8S rRNA, LSU-rRNA)|mRNA binding|structural constituent of ribosome|translation|large ribosomal subunit|cytosolic large ribosomal subunit|cytoplasmic side of rough endoplasmic reticulum membrane	ko03010	Ribosome
ENSSSCG00000039544	1	0.945903556780589	9.19691187020216e-08	6.24372476498746e-06	ENSSSCG00000039544	protein_coding	ribosomal protein S24		GO:0003735,GO:0005840,GO:0006412	structural constituent of ribosome|ribosome|translation
ENSSSCG00000011952	1	1.50346277487799	8.72198284750862e-05	0.00292640408725873	ENSSSCG00000011952	protein_coding	ribosomal protein L24		GO:0000027,GO:0000184,GO:0002181,GO:0003723,GO:0003735,GO:0005737,GO:0005783,GO:0005829,GO:0006412,GO:0006413,GO:0006614,GO:0007093,GO:0010458,GO:0016020,GO:0021554,GO:0022625,GO:0031290,GO:0042788,GO:0045202,GO:0045296,GO:0060041,GO:0070062,GO:1902626	ribosomal large subunit assembly|nuclear-transcribed mRNA catabolic process, nonsense-mediated decay|cytoplasmic translation|RNA binding|structural constituent of ribosome|cytoplasm|endoplasmic reticulum|cytosol|translation|translational initiation|SRP-dependent cotranslational protein targeting to membrane|mitotic cell cycle checkpoint|exit from mitosis|membrane|optic nerve development|cytosolic…	ko03010	Ribosome
RPS18	1	1.12144851996469	0.000120035994675749	0.00388843504377035	ENSSSCG00000001502	protein_coding	ribosomal protein S18		GO:0000184,GO:0003723,GO:0003735,GO:0005634,GO:0005654,GO:0005829,GO:0005840,GO:0005925,GO:0006412,GO:0006413,GO:0006614,GO:0014069,GO:0015935,GO:0016020,GO:0019843,GO:0022627,GO:0070062	nuclear-transcribed mRNA catabolic process, nonsense-mediated decay|RNA binding|structural constituent of ribosome|nucleus|nucleoplasm|cytosol|ribosome|focal adhesion|translation|translational initiation|SRP-dependent cotranslational protein targeting to membrane|postsynaptic density|small ribosomal subunit|membrane|rRNA binding|cytosolic small ribosomal subunit|extracellular exosome	ko03010	Ribosome
RPS2	1	1.10661950633056	0.000114509869767454	0.00372834788218361	ENSSSCG00000033697	protein_coding	ribosomal protein S2		GO:0003729,GO:0003735,GO:0005654,GO:0006412,GO:0017134,GO:0019899,GO:0022627,GO:0051443	mRNA binding|structural constituent of ribosome|nucleoplasm|translation|fibroblast growth factor binding|enzyme binding|cytosolic small ribosomal subunit|positive regulation of ubiquitin-protein transferase activity	ko03010	Ribosome
RPL27	1	1.43574070725995	6.60769835528578e-05	0.0023091599651705	ENSSSCG00000025507	protein_coding	ribosomal protein L27		GO:0000184,GO:0003723,GO:0003735,GO:0005634,GO:0005829,GO:0005840,GO:0005925,GO:0006364,GO:0006412,GO:0006413,GO:0006614,GO:0016020,GO:0022625,GO:0070062,GO:0098556,GO:1990904	nuclear-transcribed mRNA catabolic process, nonsense-mediated decay|RNA binding|structural constituent of ribosome|nucleus|cytosol|ribosome|focal adhesion|rRNA processing|translation|translational initiation|SRP-dependent cotranslational protein targeting to membrane|membrane|cytosolic large ribosomal subunit|extracellular exosome|cytoplasmic side of rough endoplasmic reticulum membrane|ribonucle…	ko03010	Ribosome
RPLP0	1	0.743472540727771	4.45936775949434e-05	0.00161509087934104	ENSSSCG00000036014	protein_coding	ribosomal protein lateral stalk subunit P0		GO:0000027,GO:0002181,GO:0003735,GO:0005634,GO:0005737,GO:0022625,GO:0070180,GO:1990904	ribosomal large subunit assembly|cytoplasmic translation|structural constituent of ribosome|nucleus|cytoplasm|cytosolic large ribosomal subunit|large ribosomal subunit rRNA binding|ribonucleoprotein complex	ko03010	Ribosome
ERBB3	1	0.87300946725223	1.67178205829148e-05	0.000680398238724037	ENSSSCG00000020725	protein_coding	erb-b2 receptor tyrosine kinase 3				ko04144,ko04020,ko04012	Endocytosis|Calcium signaling pathway|ErbB signaling pathway
RPS4X	1	0.99153621604482	1.10153353144005e-05	0.000469262108427091	ENSSSCG00000012405	protein_coding	ribosomal protein S4 X-linked		GO:0000184,GO:0003723,GO:0003735,GO:0005654,GO:0005829,GO:0005840,GO:0005844,GO:0005925,GO:0006412,GO:0006413,GO:0006614,GO:0007275,GO:0008284,GO:0015935,GO:0016020,GO:0019843,GO:0022627,GO:0036464,GO:0045202,GO:0045727,GO:0070062,GO:1990904	nuclear-transcribed mRNA catabolic process, nonsense-mediated decay|RNA binding|structural constituent of ribosome|nucleoplasm|cytosol|ribosome|polysome|focal adhesion|translation|translational initiation|SRP-dependent cotranslational protein targeting to membrane|multicellular organism development|positive regulation of cell proliferation|small ribosomal subunit|membrane|rRNA binding|cytosolic s…	ko03010	Ribosome
RPL17-C18orf32	1	0.923280172413594	7.78026514608746e-05	0.00266365558241801	ENSSSCG00000035007	protein_coding	ribosomal protein L17		GO:0002181,GO:0003735,GO:0022625	cytoplasmic translation|structural constituent of ribosome|cytosolic large ribosomal subunit	ko03010	Ribosome
ENSSSCG00000005169	1	1.02148805719493	3.02423831681114e-05	0.00115786987973099	ENSSSCG00000005169	protein_coding	ribosomal protein S6		GO:0003735,GO:0005634,GO:0006412,GO:0022627,GO:0042593,GO:0048471	structural constituent of ribosome|nucleus|translation|cytosolic small ribosomal subunit|glucose homeostasis|perinuclear region of cytoplasm	ko03010,ko04066,ko04910,ko04151,ko04150	Ribosome|HIF-1 signaling pathway|Insulin signaling pathway|PI3K-Akt signaling pathway|mTOR signaling pathway
RPL3	1	0.993876490416814	2.693183482928e-08	2.00780604143146e-06	ENSSSCG00000040494	protein_coding	ribosomal protein L3		GO:0000027,GO:0003735,GO:0005730,GO:0005840,GO:0006412	ribosomal large subunit assembly|structural constituent of ribosome|nucleolus|ribosome|translation	ko03010	Ribosome
EEF1A1	1	0.721535542438138	4.42532533756246e-08	3.194644363596e-06	ENSSSCG00000004489	protein_coding	eukaryotic translation elongation factor 1 alpha 1		GO:0003746,GO:0003924,GO:0005525,GO:0005634,GO:0005730,GO:0005737,GO:0005886,GO:0006412,GO:0006414,GO:0071364	translation elongation factor activity|GTPase activity|GTP binding|nucleus|nucleolus|cytoplasm|plasma membrane|translation|translational elongation|cellular response to epidermal growth factor stimulus	ko03013	RNA transport
NPM1	1	3.4446839341357	7.90433413067649e-05	0.00269744912771792	ENSSSCG00000016998	protein_coding	nucleophosmin 1		GO:0000055,GO:0000056,GO:0000448,GO:0001558,GO:0001652,GO:0002039,GO:0003300,GO:0003677,GO:0003682,GO:0003723,GO:0004860,GO:0005524,GO:0005547,GO:0005634,GO:0005654,GO:0005730,GO:0005737,GO:0005813,GO:0005829,GO:0006281,GO:0006338,GO:0006407,GO:0006884,GO:0007098,GO:0007569,GO:0008284,GO:0008285,GO:0009303,GO:0010667,GO:0010824,GO:0010825,GO:0015934,GO:0015935,GO:0016363,GO:0016607,GO:0019843,GO:…	ribosomal large subunit export from nucleus|ribosomal small subunit export from nucleus|cleavage in ITS2 between 5.8S rRNA and LSU-rRNA of tricistronic rRNA transcript (SSU-rRNA, 5.8S rRNA, LSU-rRNA)|regulation of cell growth|granular component|p53 binding|cardiac muscle hypertrophy|DNA binding|chromatin binding|RNA binding|protein kinase inhibitor activity|ATP binding|phosphatidylinositol-3,4,5-…
BTG1	1	0.595245774771229	3.77635100731152e-06	0.000185093406975877	ENSSSCG00000035790	protein_coding	BTG anti-proliferation factor 1		GO:0005634,GO:0005737,GO:0006479,GO:0008285,GO:0019899,GO:0043085,GO:0045603,GO:0045663,GO:0045766,GO:0045930,GO:2000271	nucleus|cytoplasm|protein methylation|negative regulation of cell proliferation|enzyme binding|positive regulation of catalytic activity|positive regulation of endothelial cell differentiation|positive regulation of myoblast differentiation|positive regulation of angiogenesis|negative regulation of mitotic cell cycle|positive regulation of fibroblast apoptotic process	ko03018	RNA degradation
ENSSSCG00000006081	1	1.17261697602811	1.18702110048152e-08	9.39837947249733e-07	ENSSSCG00000006081	protein_coding	ribosomal protein L30		GO:0000184,GO:0002181,GO:0003723,GO:0003735,GO:0005634,GO:0005829,GO:0005925,GO:0006412,GO:0006413,GO:0006614,GO:0014069,GO:0016020,GO:0022625,GO:0031640,GO:0042788,GO:0050829,GO:0061844,GO:0070062	nuclear-transcribed mRNA catabolic process, nonsense-mediated decay|cytoplasmic translation|RNA binding|structural constituent of ribosome|nucleus|cytosol|focal adhesion|translation|translational initiation|SRP-dependent cotranslational protein targeting to membrane|postsynaptic density|membrane|cytosolic large ribosomal subunit|killing of cells of other organism|polysomal ribosome|defense respon…	ko03010	Ribosome
ENSSSCG00000031838	1	0.774614991902374	1.47450916332997e-11	1.6863311248578e-09	ENSSSCG00000031838	protein_coding	ribosomal protein S27		GO:0000028,GO:0003735,GO:0005634,GO:0006364,GO:0006412,GO:0014069,GO:0022627,GO:0046872,GO:0098793,GO:0098978,GO:0098982	ribosomal small subunit assembly|structural constituent of ribosome|nucleus|rRNA processing|translation|postsynaptic density|cytosolic small ribosomal subunit|metal ion binding|presynapse|glutamatergic synapse|GABA-ergic synapse	ko03010	Ribosome
RPL38	1	0.80934111939877	2.09959519184761e-06	0.000106848298854025	ENSSSCG00000017239	protein_coding	ribosomal protein L38		GO:0003735,GO:0006412,GO:0022625	structural constituent of ribosome|translation|cytosolic large ribosomal subunit	ko03010	Ribosome
ENSSSCG00000040273	1	0.975188008247591	3.26893592447605e-05	0.00123438115358795	ENSSSCG00000040273	protein_coding	ribosomal protein L35a		GO:0004222,GO:0005737,GO:0005811,GO:0005829,GO:0005925,GO:0007049,GO:0007155,GO:0008233,GO:0016020,GO:0046872,GO:0051301	metalloendopeptidase activity|cytoplasm|lipid droplet|cytosol|focal adhesion|cell cycle|cell adhesion|peptidase activity|membrane|metal ion binding|cell division
ENSSSCG00000020830	1	0.897159949060676	0.000106261782057964	0.00348468750452778	ENSSSCG00000020830	protein_coding	nascent polypeptide associated complex subunit alpha		GO:0003677,GO:0005634,GO:0005854	DNA binding|nucleus|nascent polypeptide-associated complex
RPS28	1	1.03158623073804	3.4284727116976e-07	2.1241884909679e-05	ENSSSCG00000013597	protein_coding	ribosomal protein S28		GO:0000028,GO:0000184,GO:0002181,GO:0003723,GO:0003735,GO:0005654,GO:0005829,GO:0006364,GO:0006412,GO:0006413,GO:0006614,GO:0015935,GO:0022627,GO:0030490,GO:0042254,GO:0042274,GO:0042788,GO:0070062,GO:0098556	ribosomal small subunit assembly|nuclear-transcribed mRNA catabolic process, nonsense-mediated decay|cytoplasmic translation|RNA binding|structural constituent of ribosome|nucleoplasm|cytosol|rRNA processing|translation|translational initiation|SRP-dependent cotranslational protein targeting to membrane|small ribosomal subunit|cytosolic small ribosomal subunit|maturation of SSU-rRNA|ribosome biog…	ko03010	Ribosome
ENSSSCG00000011272	1	0.908710809026645	6.95332393187575e-07	4.019323551056e-05	ENSSSCG00000011272	protein_coding	ribosomal protein L14		GO:0003723,GO:0003735,GO:0006412,GO:0022625,GO:0042273	RNA binding|structural constituent of ribosome|translation|cytosolic large ribosomal subunit|ribosomal large subunit biogenesis	ko03010	Ribosome
ENSSSCG00000004970	1	0.630146503845856	1.02624480736266e-07	6.93758883756945e-06	ENSSSCG00000004970	protein_coding	Sus scrofa ribosomal protein lateral stalk subunit P1 (RPLP1), mRNA.		GO:0000184,GO:0002181,GO:0003735,GO:0005829,GO:0005925,GO:0006412,GO:0006413,GO:0006414,GO:0006614,GO:0022625,GO:0030295,GO:0043021	nuclear-transcribed mRNA catabolic process, nonsense-mediated decay|cytoplasmic translation|structural constituent of ribosome|cytosol|focal adhesion|translation|translational initiation|translational elongation|SRP-dependent cotranslational protein targeting to membrane|cytosolic large ribosomal subunit|protein kinase activator activity|ribonucleoprotein complex binding	ko03010	Ribosome
RPS16	1	0.636781000620963	8.16693119458118e-08	5.60409549584293e-06	ENSSSCG00000020817	protein_coding	ribosomal protein S16		GO:0000184,GO:0000462,GO:0003723,GO:0003735,GO:0005654,GO:0005829,GO:0005925,GO:0006364,GO:0006412,GO:0006413,GO:0006614,GO:0015935,GO:0016020,GO:0022627,GO:0042274,GO:0070062,GO:0097421,GO:1990830	nuclear-transcribed mRNA catabolic process, nonsense-mediated decay|maturation of SSU-rRNA from tricistronic rRNA transcript (SSU-rRNA, 5.8S rRNA, LSU-rRNA)|RNA binding|structural constituent of ribosome|nucleoplasm|cytosol|focal adhesion|rRNA processing|translation|translational initiation|SRP-dependent cotranslational protein targeting to membrane|small ribosomal subunit|membrane|cytosolic smal…	ko03010	Ribosome
ENSSSCG00000038507	1	0.74726239666985	9.33091030294048e-06	0.000403976507389722	ENSSSCG00000038507	protein_coding	ribosomal protein S29		GO:0002181,GO:0003735,GO:0006412,GO:0008270,GO:0022627,GO:0042788,GO:0043065,GO:0098556	cytoplasmic translation|structural constituent of ribosome|translation|zinc ion binding|cytosolic small ribosomal subunit|polysomal ribosome|positive regulation of apoptotic process|cytoplasmic side of rough endoplasmic reticulum membrane	ko03010	Ribosome
RPS11	1	0.629964595998856	1.26874937273284e-06	6.76977508113035e-05	ENSSSCG00000003165	protein_coding	ribosomal protein S11		GO:0000184,GO:0003723,GO:0003735,GO:0005654,GO:0005730,GO:0005737,GO:0005829,GO:0005840,GO:0005925,GO:0006412,GO:0006413,GO:0006614,GO:0016020,GO:0019843,GO:0022627,GO:0070062	nuclear-transcribed mRNA catabolic process, nonsense-mediated decay|RNA binding|structural constituent of ribosome|nucleoplasm|nucleolus|cytoplasm|cytosol|ribosome|focal adhesion|translation|translational initiation|SRP-dependent cotranslational protein targeting to membrane|membrane|rRNA binding|cytosolic small ribosomal subunit|extracellular exosome	ko03010	Ribosome
RPL22	1	1.12973088865873	4.27996026133605e-05	0.00156074253735669	ENSSSCG00000003369	protein_coding	isoprenylcysteine carboxyl methyltransferase		GO:0003880,GO:0004671,GO:0005783,GO:0005789,GO:0006464,GO:0006481,GO:0006612,GO:0016020,GO:0016021,GO:0043687	protein C-terminal carboxyl O-methyltransferase activity|protein C-terminal S-isoprenylcysteine carboxyl O-methyltransferase activity|endoplasmic reticulum|endoplasmic reticulum membrane|cellular protein modification process|C-terminal protein methylation|protein targeting to membrane|membrane|integral component of membrane|post-translational protein modification	ko00900	Terpenoid backbone biosynthesis
RPL36A-HNRNPH2	1	1.35069058421096	0.000320455595119689	0.0090648024193963	ENSSSCG00000039046	protein_coding	ribosomal protein L36a		GO:0003735,GO:0006412,GO:0022625	structural constituent of ribosome|translation|cytosolic large ribosomal subunit	ko03010	Ribosome
RPS25	1	1.06907234821568	5.68554699994561e-06	0.000261404083104127	ENSSSCG00000036296	protein_coding	ribosomal protein S25		GO:0000184,GO:0003723,GO:0005634,GO:0005654,GO:0005730,GO:0005829,GO:0005840,GO:0006412,GO:0006413,GO:0006614,GO:0014069,GO:0015935,GO:0022627,GO:0070062	nuclear-transcribed mRNA catabolic process, nonsense-mediated decay|RNA binding|nucleus|nucleoplasm|nucleolus|cytosol|ribosome|translation|translational initiation|SRP-dependent cotranslational protein targeting to membrane|postsynaptic density|small ribosomal subunit|cytosolic small ribosomal subunit|extracellular exosome	ko03010	Ribosome
ENSSSCG00000014569	1	0.724628631713219	0.000129969839574445	0.00415538841797736	ENSSSCG00000014569	protein_coding	ribosomal protein L27a		GO:0003735,GO:0006412,GO:0022625	structural constituent of ribosome|translation|cytosolic large ribosomal subunit	ko03010	Ribosome
RPS17	1	0.736401394018236	6.36733171948867e-05	0.00223508053361325	ENSSSCG00000027358	protein_coding	ribosomal protein S17		GO:0003735,GO:0006364,GO:0006412,GO:0022627,GO:0034101,GO:0042274,GO:0045202	structural constituent of ribosome|rRNA processing|translation|cytosolic small ribosomal subunit|erythrocyte homeostasis|ribosomal small subunit biogenesis|synapse	ko03010	Ribosome
RPS20	1	0.649319848963447	0.000240878594031688	0.00710346966576997	ENSSSCG00000040470	protein_coding	ribosomal protein S20		GO:0003723,GO:0003735,GO:0006412,GO:0015935	RNA binding|structural constituent of ribosome|translation|small ribosomal subunit	ko03010	Ribosome
RPL31	1	0.985346114055008	4.64877056966029e-05	0.00167797478887693	ENSSSCG00000008170	protein_coding	ribosomal protein L31		GO:0002181,GO:0003735,GO:0022625,GO:0045202	cytoplasmic translation|structural constituent of ribosome|cytosolic large ribosomal subunit|synapse	ko03010	Ribosome
RPL39	1	0.879549170496206	0.00024516421942004	0.00719981848936991	ENSSSCG00000030849	protein_coding	ribosomal protein L39		GO:0000184,GO:0002181,GO:0002227,GO:0003723,GO:0003735,GO:0005615,GO:0005829,GO:0006412,GO:0006413,GO:0006614,GO:0019731,GO:0022625,GO:0042788,GO:0050830,GO:0061844	nuclear-transcribed mRNA catabolic process, nonsense-mediated decay|cytoplasmic translation|innate immune response in mucosa|RNA binding|structural constituent of ribosome|extracellular space|cytosol|translation|translational initiation|SRP-dependent cotranslational protein targeting to membrane|antibacterial humoral response|cytosolic large ribosomal subunit|polysomal ribosome|defense response t…	ko03010	Ribosome
ENSSSCG00000009333	1	1.73494760017686	3.87472358812273e-05	0.00143790097443036	ENSSSCG00000009333	protein_coding	uncharacterized LOC102159067
NXN	1	1.38997813760344	0.000163217507767861	0.00506609361659233	ENSSSCG00000028720	protein_coding	nucleoredoxin		GO:0004791,GO:0005634,GO:0005829,GO:0016055,GO:0030154,GO:0030178,GO:0031397,GO:0045454,GO:0047134,GO:0072358	thioredoxin-disulfide reductase activity|nucleus|cytosol|Wnt signaling pathway|cell differentiation|negative regulation of Wnt signaling pathway|negative regulation of protein ubiquitination|cell redox homeostasis|protein-disulfide reductase activity|cardiovascular system development
ENSSSCG00000045354	1	1.04033527211551	6.44518161553002e-06	0.000291706177288414	ENSSSCG00000045354	lncRNA
CLPB	1	0.812323644085041	0.000135892013954645	0.00431447003110925	ENSSSCG00000036887	protein_coding	caseinolytic mitochondrial matrix peptidase chaperone subunit B		GO:0005524,GO:0005739,GO:0016887,GO:0034605	ATP binding|mitochondrion|ATPase activity|cellular response to heat	ko04213	Longevity regulating pathway - multiple species
TMEM123	1	0.572698925625633	5.26957490980249e-07	3.14524877396055e-05	ENSSSCG00000031170	protein_coding	transmembrane protein 123		GO:0009897,GO:0016021,GO:0031410,GO:0038023,GO:0070267	external side of plasma membrane|integral component of membrane|cytoplasmic vesicle|signaling receptor activity|oncosis
ENSSSCG00000017032	1	1.46558131739559	4.60262656851915e-06	0.000218868269073486	ENSSSCG00000017032	protein_coding	PTTG1 regulator of sister chromatid separation, securin		GO:0005634,GO:0005737,GO:0006281,GO:0017124,GO:0045143,GO:0051276,GO:0051301,GO:2000816	nucleus|cytoplasm|DNA repair|SH3 domain binding|homologous chromosome segregation|chromosome organization|cell division|negative regulation of mitotic sister chromatid separation	ko04114,ko04110	Oocyte meiosis|Cell cycle
LRPPRC	1	1.66672216662171	7.73742956167389e-05	0.0026518356869376	ENSSSCG00000008452	protein_coding	leucine rich pentatricopeptide repeat containing		GO:0000794,GO:0000961,GO:0003697,GO:0003723,GO:0005634,GO:0005637,GO:0005640,GO:0005654,GO:0005739,GO:0005856,GO:0005874,GO:0008017,GO:0016020,GO:0031625,GO:0042645,GO:0047497,GO:0048471,GO:0048487,GO:0051028,GO:0070129,GO:1990904	condensed nuclear chromosome|negative regulation of mitochondrial RNA catabolic process|single-stranded DNA binding|RNA binding|nucleus|nuclear inner membrane|nuclear outer membrane|nucleoplasm|mitochondrion|cytoskeleton|microtubule|microtubule binding|membrane|ubiquitin protein ligase binding|mitochondrial nucleoid|mitochondrion transport along microtubule|perinuclear region of cytoplasm|beta-tu…
CCR7	1	0.926291093082641	4.08731579013099e-12	4.9968610050383e-10	ENSSSCG00000017466	protein_coding	C-C motif chemokine receptor 7		GO:0005622,GO:0006935,GO:0006954,GO:0006955,GO:0007204,GO:0009897,GO:0016021,GO:0016493,GO:0019722,GO:0019956,GO:0019957,GO:0035757,GO:0035758,GO:0038117,GO:0060326	intracellular|chemotaxis|inflammatory response|immune response|positive regulation of cytosolic calcium ion concentration|external side of plasma membrane|integral component of membrane|C-C chemokine receptor activity|calcium-mediated signaling|chemokine binding|C-C chemokine binding|chemokine (C-C motif) ligand 19 binding|chemokine (C-C motif) ligand 21 binding|C-C motif chemokine 19 receptor ac…	ko04060,ko04062	Cytokine-cytokine receptor interaction|Chemokine signaling pathway
BACH2	1	0.927487547826662	1.18835934571872e-72	2.70844071451377e-69	ENSSSCG00000004332	protein_coding	BTB domain and CNC homolog 2	TF_bZIP
CD226	1	1.50135902378926	8.68468321676069e-10	8.05554860698837e-08	ENSSSCG00000038398	protein_coding	CD226 molecule		GO:0001816,GO:0002729,GO:0002860,GO:0002891,GO:0005178,GO:0005886,GO:0005887,GO:0007155,GO:0007165,GO:0008037,GO:0009897,GO:0009986,GO:0019901,GO:0032729,GO:0033005,GO:0045121,GO:0045954,GO:0050776,GO:0050839,GO:0050862,GO:0060369	cytokine production|positive regulation of natural killer cell cytokine production|positive regulation of natural killer cell mediated cytotoxicity directed against tumor cell target|positive regulation of immunoglobulin mediated immune response|integrin binding|plasma membrane|integral component of plasma membrane|cell adhesion|signal transduction|cell recognition|external side of plasma membran…	ko04514	Cell adhesion molecules (CAMs)
PLEKHG1	1	0.835426234125787	4.58551133026279e-06	0.000218379844068694	ENSSSCG00000032778	protein_coding	pleckstrin homology and RhoGEF domain containing G1		GO:0005089,GO:0005634,GO:0005654,GO:0035023	Rho guanyl-nucleotide exchange factor activity|nucleus|nucleoplasm|regulation of Rho protein signal transduction
DDX31	1	0.843111841158176	0.000251392109638116	0.00735235511854538	ENSSSCG00000005729	protein_coding	DEAD-box helicase 31		GO:0003723,GO:0004386,GO:0005524,GO:0005730,GO:0005794,GO:0042254,GO:0043231	RNA binding|helicase activity|ATP binding|nucleolus|Golgi apparatus|ribosome biogenesis|intracellular membrane-bounded organelle
ENSSSCG00000009240	1	1.26505280945232	1.31471357381969e-30	6.76610979249012e-28	ENSSSCG00000009240	protein_coding	placenta associated 8		GO:0003682,GO:0005576,GO:0008284,GO:0009409,GO:0035578,GO:0040015,GO:0042742,GO:0043066,GO:0043312,GO:0045944,GO:0050873,GO:0120162	chromatin binding|extracellular region|positive regulation of cell proliferation|response to cold|azurophil granule lumen|negative regulation of multicellular organism growth|defense response to bacterium|negative regulation of apoptotic process|neutrophil degranulation|positive regulation of transcription by RNA polymerase II|brown fat cell differentiation|positive regulation of cold-induced the…
ATR	1	0.885229792910234	5.05586798141918e-07	3.03238036750232e-05	ENSSSCG00000011679	protein_coding	ATR serine/threonine kinase				ko04214,ko04115,ko03460,ko04110	Apoptosis - fly|p53 signaling pathway|Fanconi anemia pathway|Cell cycle
NVL	1	1.15466992701026	1.03152687511051e-06	5.69445666626749e-05	ENSSSCG00000026705	protein_coding	nuclear VCP like		GO:0003723,GO:0005524,GO:0005634,GO:0005654,GO:0005697,GO:0005730,GO:0006364,GO:0016020,GO:0016887,GO:0032092,GO:0042254,GO:0042273,GO:0051973,GO:1904749,GO:1990275	RNA binding|ATP binding|nucleus|nucleoplasm|telomerase holoenzyme complex|nucleolus|rRNA processing|membrane|ATPase activity|positive regulation of protein binding|ribosome biogenesis|ribosomal large subunit biogenesis|positive regulation of telomerase activity|regulation of protein localization to nucleolus|preribosome binding	ko03008	Ribosome biogenesis in eukaryotes
S1PR1	1	1.0361374262228	7.65350298499882e-16	1.29897858109225e-13	ENSSSCG00000029849	protein_coding	sphingosine-1-phosphate receptor 1		GO:0001525,GO:0001664,GO:0001955,GO:0003245,GO:0003376,GO:0005654,GO:0005768,GO:0006935,GO:0007193,GO:0007420,GO:0008284,GO:0009897,GO:0016021,GO:0016477,GO:0030032,GO:0030155,GO:0030500,GO:0030595,GO:0031226,GO:0031532,GO:0038036,GO:0045121,GO:0045124,GO:0061384,GO:0072678	angiogenesis|G protein-coupled receptor binding|blood vessel maturation|cardiac muscle tissue growth involved in heart morphogenesis|sphingosine-1-phosphate receptor signaling pathway|nucleoplasm|endosome|chemotaxis|adenylate cyclase-inhibiting G protein-coupled receptor signaling pathway|brain development|positive regulation of cell proliferation|external side of plasma membrane|integral compone…	ko04068,ko04080,ko04071	FoxO signaling pathway|Neuroactive ligand-receptor interaction|Sphingolipid signaling pathway
G3BP1	1	2.06260114409623	3.19259654162284e-06	0.000158588719040495	ENSSSCG00000035676	protein_coding	G3BP stress granule assembly factor 1		GO:0003677,GO:0003729,GO:0004386,GO:0004519,GO:0005524,GO:0005634,GO:0005829,GO:0010494,GO:0034063,GO:0043204,GO:0090090,GO:1990904	DNA binding|mRNA binding|helicase activity|endonuclease activity|ATP binding|nucleus|cytosol|cytoplasmic stress granule|stress granule assembly|perikaryon|negative regulation of canonical Wnt signaling pathway|ribonucleoprotein complex
PGGT1B	1	0.88560868799141	0.000261140024747149	0.0075749599178473	ENSSSCG00000014215	protein_coding	protein geranylgeranyltransferase type I subunit beta		GO:0004661,GO:0004662,GO:0005953,GO:0008270,GO:0018342,GO:0018344	protein geranylgeranyltransferase activity|CAAX-protein geranylgeranyltransferase activity|CAAX-protein geranylgeranyltransferase complex|zinc ion binding|protein prenylation|protein geranylgeranylation
RETREG1	1	0.758508744461255	9.13282719574946e-13	1.20917116249782e-10	ENSSSCG00000016792	protein_coding	reticulophagy regulator 1		GO:0005730,GO:0005783,GO:0005801,GO:0016604,GO:0019233,GO:0030176,GO:0043524,GO:0061709	nucleolus|endoplasmic reticulum|cis-Golgi network|nuclear body|sensory perception of pain|integral component of endoplasmic reticulum membrane|negative regulation of neuron apoptotic process|reticulophagy
GCNT2	1	1.06031203127285	8.43327840376084e-23	2.63812791477648e-20	ENSSSCG00000033009	protein_coding	N-acetyllactosaminide beta-1,6-N-acetylglucosaminyl-transferase				ko00601	Glycosphingolipid biosynthesis - lacto and neolacto series
THUMPD3	1	1.19458323392726	0.000241564885998338	0.00711056492844554	ENSSSCG00000011542	protein_coding	THUMP domain containing 3		GO:0003723,GO:0016423,GO:0030488	RNA binding|tRNA (guanine) methyltransferase activity|tRNA methylation
SVIL	1	1.20757805488702	6.10516817692497e-06	0.000279890382455922	ENSSSCG00000011022	protein_coding	supervillin		GO:0002102,GO:0005737,GO:0007010,GO:0030054,GO:0030496,GO:0032154,GO:0032467,GO:0036449,GO:0051015,GO:0071437	podosome|cytoplasm|cytoskeleton organization|cell junction|midbody|cleavage furrow|positive regulation of cytokinesis|microtubule minus-end|actin filament binding|invadopodium
SHQ1	1	0.948591151962811	9.57261188426364e-06	0.000413879268296862	ENSSSCG00000011518	protein_coding	SHQ1, H/ACA ribonucleoprotein assembly factor		GO:0000493,GO:0005654,GO:0005737,GO:0005829,GO:0022618,GO:0043065,GO:0051082,GO:2000233	box H/ACA snoRNP assembly|nucleoplasm|cytoplasm|cytosol|ribonucleoprotein complex assembly|positive regulation of apoptotic process|unfolded protein binding|negative regulation of rRNA processing
IPO7	1	1.79323908178347	4.78597098283439e-05	0.00172359776659458	ENSSSCG00000028886	protein_coding	importin 7		GO:0005635,GO:0005654,GO:0005829,GO:0006606,GO:0008536,GO:0008565,GO:0042393,GO:0045087,GO:0046332	nuclear envelope|nucleoplasm|cytosol|protein import into nucleus|Ran GTPase binding|protein transporter activity|histone binding|innate immune response|SMAD binding	ko04013	MAPK signaling pathway - fly
UMPS	1	1.04929846491864	2.49877139487822e-06	0.000125362889414739	ENSSSCG00000011864	protein_coding	uridine monophosphate synthetase				ko00983,ko00240	Drug metabolism - other enzymes|Pyrimidine metabolism
GRK5	1	1.01504369477156	6.27775873482177e-40	4.60480107586339e-37	ENSSSCG00000010683	protein_coding	G protein-coupled receptor kinase 5		GO:0004674,GO:0004703,GO:0005524,GO:0005829,GO:0005886,GO:0006915,GO:0007217,GO:0008284,GO:0008289,GO:0016055,GO:0016607,GO:0031965,GO:0043066,GO:0045444,GO:0046777,GO:0047696,GO:0051726	protein serine/threonine kinase activity|G protein-coupled receptor kinase activity|ATP binding|cytosol|plasma membrane|apoptotic process|tachykinin receptor signaling pathway|positive regulation of cell proliferation|lipid binding|Wnt signaling pathway|nuclear speck|nuclear membrane|negative regulation of apoptotic process|fat cell differentiation|protein autophosphorylation|beta-adrenergic rece…	ko04062,ko04341,ko04144	Chemokine signaling pathway|Hedgehog signaling pathway - fly|Endocytosis
DKC1	1	1.36870004756428	1.70493098743869e-06	8.88904214823427e-05	ENSSSCG00000012823	protein_coding	dyskerin pseudouridine synthase 1				ko03008	Ribosome biogenesis in eukaryotes
ENSSSCG00000051482	1	0.946697752707485	3.70082226053015e-08	2.70219305924476e-06	ENSSSCG00000051482	lncRNA
CDCA7L	1	0.825418790725458	6.3766199226558e-08	4.48161208132382e-06	ENSSSCG00000015380	protein_coding	cell division cycle associated 7 like		GO:0001650,GO:0005634,GO:0005730,GO:0005829,GO:0006355,GO:0008284	fibrillar center|nucleus|nucleolus|cytosol|regulation of transcription, DNA-templated|positive regulation of cell proliferation
SELL	1	1.40249121391083	3.38214638600427e-43	2.76711607396472e-40	ENSSSCG00000006287	protein_coding	selectin L		GO:0005509,GO:0005887,GO:0016339,GO:0050901,GO:0070492	calcium ion binding|integral component of plasma membrane|calcium-dependent cell-cell adhesion via plasma membrane cell adhesion molecules|leukocyte tethering or rolling|oligosaccharide binding	ko04514	Cell adhesion molecules (CAMs)
GZMH	1	8.91530639292755	2.61757874609062e-36	1.70452454347468e-33	ENSSSCG00000001978	protein_coding	granzyme B (granzyme 2, cytotoxic T-lymphocyte-associated serine esterase 1)		GO:0001772,GO:0004252,GO:0005634,GO:0005737,GO:0005739,GO:0005829,GO:0006915,GO:0008236,GO:0008626,GO:0016020,GO:0019835,GO:0030141,GO:0042267,GO:1900740	immunological synapse|serine-type endopeptidase activity|nucleus|cytoplasm|mitochondrion|cytosol|apoptotic process|serine-type peptidase activity|granzyme-mediated apoptotic signaling pathway|membrane|cytolysis|secretory granule|natural killer cell mediated cytotoxicity|positive regulation of protein insertion into mitochondrial membrane involved in apoptotic signaling pathway	ko04650,ko04210	Natural killer cell mediated cytotoxicity|Apoptosis
SATB1	1	2.08991934703313	3.09843029109315e-170	4.94323568641002e-166	ENSSSCG00000011201	protein_coding	SATB homeobox 1	CUT
IL7R	1	1.9438087409012	1.31429165424891e-54	1.55320067051015e-51	ENSSSCG00000016832	protein_coding	interleukin 7 receptor		GO:0004896,GO:0005886,GO:0016021	cytokine receptor activity|plasma membrane|integral component of membrane	ko04060,ko04630,ko04640,ko04068,ko04151	Cytokine-cytokine receptor interaction|Jak-STAT signaling pathway|Hematopoietic cell lineage|FoxO signaling pathway|PI3K-Akt signaling pathway
LEF1	1	4.49159471523267	1.30150201078348e-166	1.38427753866931e-162	ENSSSCG00000009148	protein_coding	lymphoid enhancer binding factor 1	HMG	GO:0000122,GO:0000977,GO:0000978,GO:0001077,GO:0001228,GO:0001569,GO:0001649,GO:0001756,GO:0001837,GO:0001944,GO:0002040,GO:0003677,GO:0003682,GO:0003700,GO:0003705,GO:0005634,GO:0005667,GO:0005737,GO:0006355,GO:0006357,GO:0006366,GO:0008013,GO:0008134,GO:0008284,GO:0008301,GO:0010628,GO:0010718,GO:0021542,GO:0021766,GO:0021861,GO:0021873,GO:0021943,GO:0022407,GO:0022408,GO:0022409,GO:0030111,GO:…	negative regulation of transcription by RNA polymerase II|RNA polymerase II regulatory region sequence-specific DNA binding|RNA polymerase II proximal promoter sequence-specific DNA binding|proximal promoter DNA-binding transcription activator activity, RNA polymerase II-specific|DNA-binding transcription activator activity, RNA polymerase II-specific|branching involved in blood vessel morphogene…	ko04916,ko04520,ko04390,ko04310	Melanogenesis|Adherens junction|Hippo signaling pathway|Wnt signaling pathway
SMAD3	1	0.917292346298645	2.19150898493641e-16	3.8633518614006e-14	ENSSSCG00000004952	protein_coding	SMAD family member 3	MH1	GO:0000122,GO:0000790,GO:0000978,GO:0000983,GO:0000987,GO:0001102,GO:0001228,GO:0001657,GO:0001666,GO:0001701,GO:0001707,GO:0001756,GO:0001889,GO:0001947,GO:0002076,GO:0002520,GO:0003677,GO:0003700,GO:0003712,GO:0005160,GO:0005518,GO:0005634,GO:0005637,GO:0005654,GO:0005667,GO:0005737,GO:0005829,GO:0005886,GO:0006919,GO:0006955,GO:0007050,GO:0007179,GO:0007183,GO:0007492,GO:0008013,GO:0008134,GO:…	negative regulation of transcription by RNA polymerase II|nuclear chromatin|RNA polymerase II proximal promoter sequence-specific DNA binding|transcription factor activity, RNA polymerase II core promoter sequence-specific DNA binding|proximal promoter sequence-specific DNA binding|RNA polymerase II activating transcription factor binding|DNA-binding transcription activator activity, RNA polymera…	ko04144,ko04520,ko04110,ko04390,ko04350,ko04068,ko04550	Endocytosis|Adherens junction|Cell cycle|Hippo signaling pathway|TGF-beta signaling pathway|FoxO signaling pathway|Signaling pathways regulating pluripotency of stem cells
SPTBN1	1	1.42699014812121	5.87035358797149e-44	5.20309006347206e-41	ENSSSCG00000040786	protein_coding	spectrin beta, non-erythrocytic 1		GO:0000165,GO:0000281,GO:0003723,GO:0003779,GO:0005088,GO:0005200,GO:0005516,GO:0005543,GO:0005730,GO:0005737,GO:0005829,GO:0006888,GO:0007009,GO:0007182,GO:0007411,GO:0008091,GO:0014069,GO:0014731,GO:0030506,GO:0030673,GO:0031430,GO:0032437,GO:0032991,GO:0043001,GO:0044877,GO:0045296,GO:0051020,GO:0051693,GO:0060390,GO:0070062,GO:0071709,GO:0072659,GO:0098978,GO:1900042,GO:1903076,GO:1903078	MAPK cascade|mitotic cytokinesis|RNA binding|actin binding|Ras guanyl-nucleotide exchange factor activity|structural constituent of cytoskeleton|calmodulin binding|phospholipid binding|nucleolus|cytoplasm|cytosol|ER to Golgi vesicle-mediated transport|plasma membrane organization|common-partner SMAD protein phosphorylation|axon guidance|spectrin|postsynaptic density|spectrin-associated cytoskelet…
ENSSSCG00000027232	1	1.10182744541071	2.92072151787839e-12	3.62624055223594e-10	ENSSSCG00000027232	protein_coding	family with sequence similarity 169 member B
ITGA1	1	1.65851944692365	1.14386312623885e-19	2.82933214201776e-17	ENSSSCG00000016885	protein_coding	integrin subunit alpha 1		GO:0000187,GO:0001669,GO:0005102,GO:0005518,GO:0005886,GO:0005925,GO:0006936,GO:0007160,GO:0007229,GO:0008285,GO:0008305,GO:0009897,GO:0009986,GO:0016020,GO:0019903,GO:0030198,GO:0030593,GO:0032516,GO:0034665,GO:0042059,GO:0042311,GO:0043005,GO:0043204,GO:0043525,GO:0045121,GO:0045123,GO:0045178,GO:0046872,GO:0048812,GO:0070062,GO:0098639	activation of MAPK activity|acrosomal vesicle|signaling receptor binding|collagen binding|plasma membrane|focal adhesion|muscle contraction|cell-matrix adhesion|integrin-mediated signaling pathway|negative regulation of cell proliferation|integrin complex|external side of plasma membrane|cell surface|membrane|protein phosphatase binding|extracellular matrix organization|neutrophil chemotaxis|posi…	ko04640,ko04810,ko04151,ko04512,ko04510	Hematopoietic cell lineage|Regulation of actin cytoskeleton|PI3K-Akt signaling pathway|ECM-receptor interaction|Focal adhesion
HSPE1	1	3.48659266312642	1.91101891535207e-15	3.19250217544784e-13	ENSSSCG00000016078	protein_coding	heat shock protein family E (Hsp10) member 1		GO:0001649,GO:0003723,GO:0005524,GO:0005739,GO:0005759,GO:0006457,GO:0006919,GO:0006986,GO:0016020,GO:0046872,GO:0051082,GO:0051085,GO:0051087,GO:0070062	osteoblast differentiation|RNA binding|ATP binding|mitochondrion|mitochondrial matrix|protein folding|activation of cysteine-type endopeptidase activity involved in apoptotic process|response to unfolded protein|membrane|metal ion binding|unfolded protein binding|chaperone cofactor-dependent protein refolding|chaperone binding|extracellular exosome
DDX21	1	3.03975969473356	5.49533163740767e-12	6.56723003319866e-10	ENSSSCG00000010247	protein_coding	DExD-box helicase 21		GO:0001649,GO:0002735,GO:0003723,GO:0003725,GO:0004004,GO:0005524,GO:0005634,GO:0005654,GO:0005730,GO:0005739,GO:0005829,GO:0006364,GO:0006366,GO:0016020,GO:0019843,GO:0030515,GO:0035198,GO:0042802,GO:0043123,GO:0043330,GO:0045087,GO:0045815,GO:0051607,GO:0097322	osteoblast differentiation|positive regulation of myeloid dendritic cell cytokine production|RNA binding|double-stranded RNA binding|ATP-dependent RNA helicase activity|ATP binding|nucleus|nucleoplasm|nucleolus|mitochondrion|cytosol|rRNA processing|transcription by RNA polymerase II|membrane|rRNA binding|snoRNA binding|miRNA binding|identical protein binding|positive regulation of I-kappaB kinase…
CCT5	1	2.20192400063977	1.75793032417232e-05	0.000709128202069412	ENSSSCG00000024126	protein_coding	chaperonin containing TCP1 subunit 5		GO:0003730,GO:0005524,GO:0005730,GO:0005813,GO:0005829,GO:0005832,GO:0005874,GO:0006457,GO:0007339,GO:0009615,GO:0031681,GO:0032212,GO:0043209,GO:0044297,GO:0048027,GO:0048487,GO:0050821,GO:0051082,GO:0070062,GO:1901998,GO:1904851,GO:1904871,GO:1904874	mRNA 3'-UTR binding|ATP binding|nucleolus|centrosome|cytosol|chaperonin-containing T-complex|microtubule|protein folding|binding of sperm to zona pellucida|response to virus|G-protein beta-subunit binding|positive regulation of telomere maintenance via telomerase|myelin sheath|cell body|mRNA 5'-UTR binding|beta-tubulin binding|protein stabilization|unfolded protein binding|extracellular exosome|t…
GLIPR2	1	0.804200540416752	1.01841543883602e-05	0.000438537109613759	ENSSSCG00000031236	protein_coding	GLI pathogenesis related 2		GO:0000139,GO:0005615,GO:0010634,GO:0010718,GO:0042803,GO:0070062,GO:0070374	Golgi membrane|extracellular space|positive regulation of epithelial cell migration|positive regulation of epithelial to mesenchymal transition|protein homodimerization activity|extracellular exosome|positive regulation of ERK1 and ERK2 cascade
MYC	1	2.15260768020365	4.4791971320926e-19	1.0586831265986e-16	ENSSSCG00000005965	protein_coding	MYC proto-oncogene, bHLH transcription factor	bHLH	GO:0000165,GO:0000981,GO:0003677,GO:0003700,GO:0005634,GO:0005654,GO:0005730,GO:0005819,GO:0006338,GO:0006355,GO:0006879,GO:0006919,GO:0006974,GO:0008284,GO:0009314,GO:0010332,GO:0016604,GO:0032204,GO:0032873,GO:0042493,GO:0042981,GO:0043066,GO:0043280,GO:0044877,GO:0045656,GO:0045893,GO:0045944,GO:0046983,GO:0048146,GO:0050679,GO:0051276,GO:0051782,GO:0070888,GO:0097193,GO:2000573,GO:2001022	MAPK cascade|DNA-binding transcription factor activity, RNA polymerase II-specific|DNA binding|DNA-binding transcription factor activity|nucleus|nucleoplasm|nucleolus|spindle|chromatin remodeling|regulation of transcription, DNA-templated|cellular iron ion homeostasis|activation of cysteine-type endopeptidase activity involved in apoptotic process|cellular response to DNA damage stimulus|positive…	ko04110,ko04390,ko04550,ko04391,ko04151,ko04310,ko04010,ko04630,ko04350,ko04919,ko04012	Cell cycle|Hippo signaling pathway|Signaling pathways regulating pluripotency of stem cells|Hippo signaling pathway - fly|PI3K-Akt signaling pathway|Wnt signaling pathway|MAPK signaling pathway|Jak-STAT signaling pathway|TGF-beta signaling pathway|Thyroid hormone signaling pathway|ErbB signaling pathway
HDAC2	1	1.41105788847532	4.58539407468477e-05	0.00165697343301293	ENSSSCG00000004432	protein_coding	histone deacetylase 2				ko04330,ko04110,ko04919,ko04213	Notch signaling pathway|Cell cycle|Thyroid hormone signaling pathway|Longevity regulating pathway - multiple species
CAPG	1	1.04497882641322	6.80011533863334e-05	0.00235334143411185	ENSSSCG00000008239	protein_coding	capping actin protein, gelsolin like		GO:0005576,GO:0005654,GO:0005730,GO:0005814,GO:0019904,GO:0042470,GO:0051015,GO:0051016,GO:0072686,GO:0090543	extracellular region|nucleoplasm|nucleolus|centriole|protein domain specific binding|melanosome|actin filament binding|barbed-end actin filament capping|mitotic spindle|Flemming body
HPGDS	1	1.1202973064699	0.0001518722421002	0.00475558341602862	ENSSSCG00000009194	protein_coding	hematopoietic prostaglandin D synthase		GO:0000287,GO:0004364,GO:0004667,GO:0005509,GO:0005737,GO:0005829,GO:0006693,GO:0007165,GO:0007626,GO:0019371,GO:0042803,GO:1901687,GO:2000255	magnesium ion binding|glutathione transferase activity|prostaglandin-D synthase activity|calcium ion binding|cytoplasm|cytosol|prostaglandin metabolic process|signal transduction|locomotory behavior|cyclooxygenase pathway|protein homodimerization activity|glutathione derivative biosynthetic process|negative regulation of male germ cell proliferation	ko00982,ko00480,ko00590,ko00980	Drug metabolism - cytochrome P450|Glutathione metabolism|Arachidonic acid metabolism|Metabolism of xenobiotics by cytochrome P450
ANXA1	1	7.6014359203273	1.47866161674155e-06	7.81144617003135e-05	ENSSSCG00000005267	protein_coding	annexin A1		GO:0001891,GO:0002250,GO:0002548,GO:0002685,GO:0005198,GO:0005509,GO:0005544,GO:0005615,GO:0005634,GO:0006909,GO:0006954,GO:0007166,GO:0007187,GO:0008360,GO:0010165,GO:0014839,GO:0016323,GO:0016324,GO:0016328,GO:0019834,GO:0030073,GO:0030216,GO:0030659,GO:0030674,GO:0030850,GO:0031018,GO:0031232,GO:0031313,GO:0031340,GO:0031394,GO:0031514,GO:0031532,GO:0031901,GO:0032355,GO:0032652,GO:0032743,GO:…	phagocytic cup|adaptive immune response|monocyte chemotaxis|regulation of leukocyte migration|structural molecule activity|calcium ion binding|calcium-dependent phospholipid binding|extracellular space|nucleus|phagocytosis|inflammatory response|cell surface receptor signaling pathway|G protein-coupled receptor signaling pathway, coupled to cyclic nucleotide second messenger|regulation of cell sha…
RARA	1	0.699389102912326	1.25652826790231e-05	0.000528238524008259	ENSSSCG00000017475	protein_coding	retinoic acid receptor alpha	THR-like
ANKRD29	1	1.04615539649558	0.000310483323984377	0.008821818256183	ENSSSCG00000003708	protein_coding	ankyrin repeat domain 29
FAM155B	1	0.760169114683317	6.41799914030087e-07	3.75065048660659e-05	ENSSSCG00000012386	protein_coding	family with sequence similarity 155 member B		GO:0005886,GO:0016021,GO:0098703	plasma membrane|integral component of membrane|calcium ion import across plasma membrane
ENPP1	1	1.33750023401007	5.49292905804853e-06	0.000254012145484366	ENSSSCG00000004193	protein_coding	ectonucleotide pyrophosphatase/phosphodiesterase 1		GO:0001889,GO:0003676,GO:0004527,GO:0004528,GO:0004551,GO:0005044,GO:0005158,GO:0005509,GO:0005524,GO:0005615,GO:0005765,GO:0005886,GO:0005887,GO:0006091,GO:0006771,GO:0006796,GO:0006955,GO:0008270,GO:0009143,GO:0009612,GO:0009986,GO:0016021,GO:0016323,GO:0021549,GO:0021756,GO:0021766,GO:0021772,GO:0021987,GO:0030247,GO:0030308,GO:0030500,GO:0030505,GO:0030643,GO:0030730,GO:0031214,GO:0031953,GO:…	liver development|nucleic acid binding|exonuclease activity|phosphodiesterase I activity|nucleotide diphosphatase activity|scavenger receptor activity|insulin receptor binding|calcium ion binding|ATP binding|extracellular space|lysosomal membrane|plasma membrane|integral component of plasma membrane|generation of precursor metabolites and energy|riboflavin metabolic process|phosphate-containing c…	ko00230,ko00760,ko00500,ko00770	Purine metabolism|Nicotinate and nicotinamide metabolism|Starch and sucrose metabolism|Pantothenate and CoA biosynthesis
CRTAM	1	2.9279364411739	6.24054364138146e-19	1.4325414856777e-16	ENSSSCG00000015137	protein_coding	cytotoxic and regulatory T cell molecule		GO:0002250,GO:0002355,GO:0002860,GO:0005102,GO:0005886,GO:0008037,GO:0016021,GO:0042802,GO:0045954,GO:0050715,GO:0050776,GO:0051606	adaptive immune response|detection of tumor cell|positive regulation of natural killer cell mediated cytotoxicity directed against tumor cell target|signaling receptor binding|plasma membrane|cell recognition|integral component of membrane|identical protein binding|positive regulation of natural killer cell mediated cytotoxicity|positive regulation of cytokine secretion|regulation of immune respo…
CASS4	1	1.10302770835385	5.97697158732016e-30	2.76395955664075e-27	ENSSSCG00000007495	protein_coding	Cas scaffold protein family member 4		GO:0005737,GO:0005856,GO:0005925,GO:0007155,GO:0016477,GO:0030335,GO:0061098,GO:0090527,GO:1900026	cytoplasm|cytoskeleton|focal adhesion|cell adhesion|cell migration|positive regulation of cell migration|positive regulation of protein tyrosine kinase activity|actin filament reorganization|positive regulation of substrate adhesion-dependent cell spreading
ZNF879	1	0.852567337491181	0.000149499048907838	0.00469047753446537	ENSSSCG00000021640	protein_coding	zinc finger protein 879	zf-C2H2	GO:0000981,GO:0003677,GO:0005634,GO:0046872	DNA-binding transcription factor activity, RNA polymerase II-specific|DNA binding|nucleus|metal ion binding
ENSSSCG00000042593	1	0.958160503920281	4.14032757766267e-07	2.5308347193115e-05	ENSSSCG00000042593	lncRNA
FAN1	1	0.808959260894422	1.74839539007397e-05	0.000707069709841323	ENSSSCG00000004845	protein_coding	FANCD2 and FANCI associated nuclease 1		GO:0000724,GO:0004528,GO:0005634,GO:0006281,GO:0006289,GO:0008409,GO:0017108,GO:0033683,GO:0036297,GO:0046872,GO:0070336,GO:0140036	double-strand break repair via homologous recombination|phosphodiesterase I activity|nucleus|DNA repair|nucleotide-excision repair|5'-3' exonuclease activity|5'-flap endonuclease activity|nucleotide-excision repair, DNA incision|interstrand cross-link repair|metal ion binding|flap-structured DNA binding|ubiquitin-dependent protein binding	ko03460	Fanconi anemia pathway
ADGRE5	1	1.09172697107662	8.02725832084411e-06	0.000353287942760681	ENSSSCG00000013775	protein_coding	adhesion G protein-coupled receptor E5		GO:0004930,GO:0005509,GO:0005622,GO:0005887,GO:0007155,GO:0007166,GO:0007189	G protein-coupled receptor activity|calcium ion binding|intracellular|integral component of plasma membrane|cell adhesion|cell surface receptor signaling pathway|adenylate cyclase-activating G protein-coupled receptor signaling pathway
RCC1L	1	0.845129700172882	0.000200090114470532	0.0060287775000243	ENSSSCG00000007723	protein_coding	RCC1 like		GO:0003723,GO:0005085,GO:0005525,GO:0005743,GO:0019843,GO:0031966,GO:0070131,GO:1990613	RNA binding|guanyl-nucleotide exchange factor activity|GTP binding|mitochondrial inner membrane|rRNA binding|mitochondrial membrane|positive regulation of mitochondrial translation|mitochondrial membrane fusion
ENSSSCG00000049691	1	1.35828977930487	4.08103747540775e-10	3.94599223531244e-08	ENSSSCG00000049691	protein_coding			GO:0003964,GO:0006310,GO:0009036,GO:0032197,GO:0032199,GO:0046872,GO:0090305	RNA-directed DNA polymerase activity|DNA recombination|type II site-specific deoxyribonuclease activity|transposition, RNA-mediated|reverse transcription involved in RNA-mediated transposition|metal ion binding|nucleic acid phosphodiester bond hydrolysis
PALM	1	0.758088376027885	0.000123217264783222	0.00395933180735452	ENSSSCG00000039575	protein_coding	paralemmin		GO:0005886,GO:0007194,GO:0008360,GO:0016323,GO:0016327,GO:0030424,GO:0031527,GO:0043197,GO:0051491	plasma membrane|negative regulation of adenylate cyclase activity|regulation of cell shape|basolateral plasma membrane|apicolateral plasma membrane|axon|filopodium membrane|dendritic spine|positive regulation of filopodium assembly
GRHL1	1	0.739843827948344	1.67824994593044e-05	0.000682084806182434	ENSSSCG00000026068	protein_coding	grainyhead like transcription factor 1		GO:0000978,GO:0000981,GO:0001077,GO:0001228,GO:0002934,GO:0003700,GO:0005634,GO:0005654,GO:0005794,GO:0005829,GO:0006357,GO:0008544,GO:0019216,GO:0031490,GO:0042803,GO:0043231,GO:0043565,GO:0044212,GO:0045616,GO:0045944,GO:0061436	RNA polymerase II proximal promoter sequence-specific DNA binding|DNA-binding transcription factor activity, RNA polymerase II-specific|proximal promoter DNA-binding transcription activator activity, RNA polymerase II-specific|DNA-binding transcription activator activity, RNA polymerase II-specific|desmosome organization|DNA-binding transcription factor activity|nucleus|nucleoplasm|Golgi apparatu…
ENSSSCG00000048591	1	0.804419867526584	9.23575649764319e-05	0.00307614319756575	ENSSSCG00000048591	lncRNA
ARSG	1	0.792236677266549	0.000120751187811349	0.00390367669775535	ENSSSCG00000017261	protein_coding	arylsulfatase G		GO:0004065,GO:0005615,GO:0005764,GO:0005783,GO:0006790,GO:0046872	arylsulfatase activity|extracellular space|lysosome|endoplasmic reticulum|sulfur compound metabolic process|metal ion binding	ko04142	Lysosome
STRIP2	1	0.985622310808967	0.000176163209611942	0.00538927679031433	ENSSSCG00000016567	protein_coding	striatin interacting protein 2		GO:0005737,GO:0005829,GO:0007010,GO:0008360,GO:0016477	cytoplasm|cytosol|cytoskeleton organization|regulation of cell shape|cell migration
MRPS25	1	0.881375367317937	7.35293071886477e-05	0.00252548238296595	ENSSSCG00000034318	protein_coding	mitochondrial ribosomal protein S25		GO:0003735,GO:0005739,GO:0005743,GO:0005840,GO:0070125,GO:0070126	structural constituent of ribosome|mitochondrion|mitochondrial inner membrane|ribosome|mitochondrial translational elongation|mitochondrial translational termination
RIOX2	1	1.0151622451323	0.000333400269718965	0.00939764647190171	ENSSSCG00000034501	protein_coding	ribosomal oxygenase 2		GO:0005730,GO:0042254,GO:0046872,GO:0051213	nucleolus|ribosome biogenesis|metal ion binding|dioxygenase activity
NHS	1	1.34916976775217	3.33788032676839e-11	3.59814477927452e-09	ENSSSCG00000012151	protein_coding	NHS actin remodeling regulator		GO:0002088,GO:0005794,GO:0005923,GO:0005925,GO:0016324,GO:0016604,GO:0030027,GO:0030054,GO:0030154	lens development in camera-type eye|Golgi apparatus|bicellular tight junction|focal adhesion|apical plasma membrane|nuclear body|lamellipodium|cell junction|cell differentiation
PDE4D	1	6.11480639223093	1.11441785734753e-06	6.08884332058991e-05	ENSSSCG00000016929	protein_coding	phosphodiesterase 4D				ko00230,ko04024	Purine metabolism|cAMP signaling pathway
TNIK	1	3.01105597897268	1.67929251927434e-19	4.09029509198517e-17	ENSSSCG00000028905	protein_coding	TRAF2 and NCK interacting kinase		GO:0000165,GO:0001934,GO:0004672,GO:0004674,GO:0005524,GO:0005634,GO:0005654,GO:0005737,GO:0005829,GO:0005856,GO:0006468,GO:0007010,GO:0007256,GO:0016055,GO:0016324,GO:0023014,GO:0030033,GO:0031098,GO:0031532,GO:0032147,GO:0035556,GO:0046777,GO:0048812,GO:0048814,GO:0055037,GO:0070062,GO:0072659,GO:0098793,GO:0098978,GO:0099092	MAPK cascade|positive regulation of protein phosphorylation|protein kinase activity|protein serine/threonine kinase activity|ATP binding|nucleus|nucleoplasm|cytoplasm|cytosol|cytoskeleton|protein phosphorylation|cytoskeleton organization|activation of JNKK activity|Wnt signaling pathway|apical plasma membrane|signal transduction by protein phosphorylation|microvillus assembly|stress-activated pro…	ko04013	MAPK signaling pathway - fly
R3HDM2	1	0.651500110773845	4.92117921209073e-09	4.13223648156292e-07	ENSSSCG00000026498	protein_coding	R3H domain containing 2		GO:0003676,GO:0005634	nucleic acid binding|nucleus
LARS1	1	1.64808521588068	4.99371534523754e-06	0.000234667848653666	ENSSSCG00000014411	protein_coding	leucyl-tRNA synthetase 1		GO:0002161,GO:0004823,GO:0005524,GO:0005737,GO:0006429	aminoacyl-tRNA editing activity|leucine-tRNA ligase activity|ATP binding|cytoplasm|leucyl-tRNA aminoacylation	ko00970	Aminoacyl-tRNA biosynthesis
VPS37B	1	1.16637631783655	1.9377795344308e-16	3.43503718803433e-14	ENSSSCG00000028889	protein_coding	VPS37B subunit of ESCRT-I		GO:0000813,GO:0005737,GO:0005768,GO:0005886,GO:0010008,GO:0015031,GO:0016197,GO:0016236,GO:0019058,GO:0030496,GO:0031902,GO:0032509,GO:0036258,GO:0039702,GO:0048306,GO:0070062,GO:1902188,GO:1903774	ESCRT I complex|cytoplasm|endosome|plasma membrane|endosome membrane|protein transport|endosomal transport|macroautophagy|viral life cycle|midbody|late endosome membrane|endosome transport via multivesicular body sorting pathway|multivesicular body assembly|viral budding via host ESCRT complex|calcium-dependent protein binding|extracellular exosome|positive regulation of viral release from host c…	ko04144	Endocytosis
CDK14	1	1.50665309731733	1.29814389681562e-30	6.76610979249012e-28	ENSSSCG00000015307	protein_coding	cyclin dependent kinase 14		GO:0000086,GO:0000308,GO:0004693,GO:0005524,GO:0005634,GO:0005737,GO:0005829,GO:0005886,GO:0006468,GO:0016055,GO:0030332,GO:0051301,GO:0060828	G2/M transition of mitotic cell cycle|cytoplasmic cyclin-dependent protein kinase holoenzyme complex|cyclin-dependent protein serine/threonine kinase activity|ATP binding|nucleus|cytoplasm|cytosol|plasma membrane|protein phosphorylation|Wnt signaling pathway|cyclin binding|cell division|regulation of canonical Wnt signaling pathway
ENSSSCG00000049959	1	0.862970106682363	7.57538081296352e-08	5.2319318393948e-06	ENSSSCG00000049959	lncRNA
FNIP2	1	2.51931015225944	3.54222748707827e-17	6.85002391864809e-15	ENSSSCG00000031175	protein_coding	folliculin interacting protein 2		GO:0000122,GO:0001932,GO:0005737,GO:0006468,GO:0007005,GO:0008630,GO:0031334,GO:0033138,GO:0038202,GO:0042030,GO:0051087	negative regulation of transcription by RNA polymerase II|regulation of protein phosphorylation|cytoplasm|protein phosphorylation|mitochondrion organization|intrinsic apoptotic signaling pathway in response to DNA damage|positive regulation of protein complex assembly|positive regulation of peptidyl-serine phosphorylation|TORC1 signaling|ATPase inhibitor activity|chaperone binding	ko04150	mTOR signaling pathway
KDSR	1	1.24562728004069	7.91863256037122e-29	3.50927399633785e-26	ENSSSCG00000025744	protein_coding	3-ketodihydrosphingosine reductase		GO:0005615,GO:0005783,GO:0005789,GO:0006666,GO:0016020,GO:0016021,GO:0030148,GO:0047560	extracellular space|endoplasmic reticulum|endoplasmic reticulum membrane|3-keto-sphinganine metabolic process|membrane|integral component of membrane|sphingolipid biosynthetic process|3-dehydrosphinganine reductase activity	ko00600	Sphingolipid metabolism
ENSSSCG00000027491	1	0.754684546747225	5.0689624794195e-06	0.000237156092072313	ENSSSCG00000027491	protein_coding	cytochrome c oxidase assembly factor 1 homolog		GO:0005739,GO:0005829,GO:0031305,GO:0032981,GO:0033617	mitochondrion|cytosol|integral component of mitochondrial inner membrane|mitochondrial respiratory chain complex I assembly|mitochondrial respiratory chain complex IV assembly
PELI2	1	3.47338719316766	4.35957420311763e-86	1.15921078060898e-82	ENSSSCG00000033800	protein_coding	pellino E3 ubiquitin protein ligase family member 2		GO:0000209,GO:0001934,GO:0004674,GO:0005829,GO:0008063,GO:0034450,GO:0043123,GO:0043410,GO:0061630,GO:0070498	protein polyubiquitination|positive regulation of protein phosphorylation|protein serine/threonine kinase activity|cytosol|Toll signaling pathway|ubiquitin-ubiquitin ligase activity|positive regulation of I-kappaB kinase/NF-kappaB signaling|positive regulation of MAPK cascade|ubiquitin protein ligase activity|interleukin-1-mediated signaling pathway
DLG4	1	0.807435295994931	1.94593785195474e-06	0.000100633687163974	ENSSSCG00000024285	protein_coding	discs large MAGUK scaffold protein 4		GO:0000165,GO:0002091,GO:0005088,GO:0005737,GO:0005783,GO:0005829,GO:0005886,GO:0007165,GO:0007204,GO:0007268,GO:0007399,GO:0007612,GO:0008021,GO:0008022,GO:0014069,GO:0015276,GO:0016188,GO:0019900,GO:0019903,GO:0030054,GO:0030165,GO:0030666,GO:0030863,GO:0031234,GO:0031594,GO:0031697,GO:0031748,GO:0031812,GO:0032281,GO:0032839,GO:0033130,GO:0035255,GO:0035418,GO:0035865,GO:0043005,GO:0043113,GO:…	MAPK cascade|negative regulation of receptor internalization|Ras guanyl-nucleotide exchange factor activity|cytoplasm|endoplasmic reticulum|cytosol|plasma membrane|signal transduction|positive regulation of cytosolic calcium ion concentration|chemical synaptic transmission|nervous system development|learning|synaptic vesicle|protein C-terminus binding|postsynaptic density|ligand-gated ion channel…	ko04390,ko04724	Hippo signaling pathway|Glutamatergic synapse
RBL2	1	0.810560055623513	4.03722180366798e-05	0.00148752509597504	ENSSSCG00000032648	protein_coding	RB transcriptional corepressor like 2				ko04068,ko04151,ko04110	FoxO signaling pathway|PI3K-Akt signaling pathway|Cell cycle
NAV3	1	2.08914275238594	1.73581702676706e-61	2.76932248450417e-58	ENSSSCG00000029249	protein_coding	neuron navigator 3		GO:0005524,GO:0005640,GO:0007026,GO:0007399,GO:0008017,GO:0022008,GO:0030336,GO:0031116,GO:0032703,GO:1905929	ATP binding|nuclear outer membrane|negative regulation of microtubule depolymerization|nervous system development|microtubule binding|neurogenesis|negative regulation of cell migration|positive regulation of microtubule polymerization|negative regulation of interleukin-2 production|positive regulation of invadopodium disassembly
ANKRD10	1	0.672130050859939	4.06808759201922e-05	0.00149716884528431	ENSSSCG00000033732	protein_coding	ankyrin repeat domain 10
ENSSSCG00000004729	1	0.944907327956002	6.42618480169244e-08	4.50652098137148e-06	ENSSSCG00000004729	protein_coding	glucosidase alpha, neutral C		GO:0004558,GO:0030246,GO:0032450	alpha-1,4-glucosidase activity|carbohydrate binding|maltose alpha-glucosidase activity	ko00500,ko00052	Starch and sucrose metabolism|Galactose metabolism
EIF4A2	1	0.991824763475534	8.90427308622644e-05	0.00297505283387763	ENSSSCG00000011803	protein_coding	eukaryotic translation initiation factor 4A2		GO:0003743,GO:0004004,GO:0005524,GO:0048471,GO:1900260,GO:1990830	translation initiation factor activity|ATP-dependent RNA helicase activity|ATP binding|perinuclear region of cytoplasm|negative regulation of RNA-directed 5'-3' RNA polymerase activity|cellular response to leukemia inhibitory factor	ko03013	RNA transport
LY75	1	0.966218163260878	3.19531960247211e-05	0.00121088192251401	ENSSSCG00000021956	protein_coding	lymphocyte antigen 75
ITGA5	1	0.66301464544385	1.21341366227256e-13	1.7056212835151e-11	ENSSSCG00000000293	protein_coding	integrin subunit alpha 5		GO:0001525,GO:0001618,GO:0001726,GO:0005154,GO:0005161,GO:0005178,GO:0005783,GO:0005794,GO:0005886,GO:0005925,GO:0007044,GO:0007155,GO:0007157,GO:0007159,GO:0007229,GO:0007565,GO:0007613,GO:0008305,GO:0009897,GO:0009986,GO:0010811,GO:0030198,GO:0030335,GO:0030949,GO:0031410,GO:0031589,GO:0033627,GO:0033631,GO:0034113,GO:0035313,GO:0035987,GO:0043184,GO:0045202,GO:0046872,GO:0050731,GO:0050900,GO:…	angiogenesis|virus receptor activity|ruffle|epidermal growth factor receptor binding|platelet-derived growth factor receptor binding|integrin binding|endoplasmic reticulum|Golgi apparatus|plasma membrane|focal adhesion|cell-substrate junction assembly|cell adhesion|heterophilic cell-cell adhesion via plasma membrane cell adhesion molecules|leukocyte cell-cell adhesion|integrin-mediated signaling …	ko04145,ko04640,ko04810,ko04151,ko04512,ko04510	Phagosome|Hematopoietic cell lineage|Regulation of actin cytoskeleton|PI3K-Akt signaling pathway|ECM-receptor interaction|Focal adhesion
GTF2I	1	0.781304879179577	2.50478714687598e-10	2.4667514902012e-08	ENSSSCG00000007721	protein_coding	general transcription factor IIi	GTF2I	GO:0003677,GO:0003700,GO:0005634,GO:0005654,GO:0005737,GO:0006366,GO:0006367,GO:0007165,GO:0016020,GO:0016525,GO:0051481	DNA binding|DNA-binding transcription factor activity|nucleus|nucleoplasm|cytoplasm|transcription by RNA polymerase II|transcription initiation from RNA polymerase II promoter|signal transduction|membrane|negative regulation of angiogenesis|negative regulation of cytosolic calcium ion concentration	ko04022,ko03022	cGMP-PKG signaling pathway|Basal transcription factors
DGKD	1	0.805428831647705	2.05736533440029e-09	1.8285908938731e-07	ENSSSCG00000009432	protein_coding	diacylglycerol kinase delta		GO:0003951,GO:0004143,GO:0005524,GO:0005634,GO:0005737,GO:0005829,GO:0005886,GO:0006897,GO:0007165,GO:0007173,GO:0007205,GO:0007275,GO:0010033,GO:0015031,GO:0019932,GO:0019992,GO:0030168,GO:0031410,GO:0042802,GO:0042803,GO:0046339,GO:0046834,GO:0046872,GO:0046982,GO:0051260	NAD+ kinase activity|diacylglycerol kinase activity|ATP binding|nucleus|cytoplasm|cytosol|plasma membrane|endocytosis|signal transduction|epidermal growth factor receptor signaling pathway|protein kinase C-activating G protein-coupled receptor signaling pathway|multicellular organism development|response to organic substance|protein transport|second-messenger-mediated signaling|diacylglycerol bin…	ko00564,ko04072,ko04070,ko00561	Glycerophospholipid metabolism|Phospholipase D signaling pathway|Phosphatidylinositol signaling system|Glycerolipid metabolism
TMTC2	1	1.98985405372452	4.52024043898313e-12	5.50503175294174e-10	ENSSSCG00000024065	protein_coding	transmembrane O-mannosyltransferase targeting cadherins 2		GO:0005783,GO:0005789,GO:0016021,GO:0055074	endoplasmic reticulum|endoplasmic reticulum membrane|integral component of membrane|calcium ion homeostasis
FLNB	1	1.41273637710338	7.72859921473155e-09	6.33943814251039e-07	ENSSSCG00000011471	protein_coding	filamin B		GO:0001725,GO:0003334,GO:0003382,GO:0003723,GO:0003779,GO:0005737,GO:0005829,GO:0005886,GO:0005903,GO:0005925,GO:0005938,GO:0007016,GO:0007165,GO:0007519,GO:0015629,GO:0016021,GO:0030018,GO:0030036,GO:0042802,GO:0045296,GO:0045335,GO:0070062,GO:0071346	stress fiber|keratinocyte development|epithelial cell morphogenesis|RNA binding|actin binding|cytoplasm|cytosol|plasma membrane|brush border|focal adhesion|cell cortex|cytoskeletal anchoring at plasma membrane|signal transduction|skeletal muscle tissue development|actin cytoskeleton|integral component of membrane|Z disc|actin cytoskeleton organization|identical protein binding|cadherin binding|ph…	ko04010,ko04510	MAPK signaling pathway|Focal adhesion
NAA50	1	1.40952526026945	5.23088901513332e-05	0.00187115702572729	ENSSSCG00000011917	protein_coding	N-alpha-acetyltransferase 50, NatE catalytic subunit		GO:0004596,GO:0005634,GO:0005737,GO:0005829,GO:0006474,GO:0010485,GO:0031415,GO:0034087,GO:0052858,GO:0071962	peptide alpha-N-acetyltransferase activity|nucleus|cytoplasm|cytosol|N-terminal protein amino acid acetylation|H4 histone acetyltransferase activity|NatA complex|establishment of mitotic sister chromatid cohesion|peptidyl-lysine acetyltransferase activity|mitotic sister chromatid cohesion, centromeric
DOK6	1	1.44565861622324	0.000266924905252969	0.00771367286238437	ENSSSCG00000028977	protein_coding	docking protein 6		GO:0005829,GO:0007411	cytosol|axon guidance
TAF4B	1	1.00180553432104	9.43699129598814e-07	5.2550701269178e-05	ENSSSCG00000003718	protein_coding	TATA-box binding protein associated factor 4b		GO:0001650,GO:0003677,GO:0003700,GO:0005654,GO:0005669,GO:0005737,GO:0006366,GO:0006367,GO:0007283,GO:0008134,GO:0045944,GO:0046982,GO:0048477,GO:0051059,GO:0051123,GO:1901796	fibrillar center|DNA binding|DNA-binding transcription factor activity|nucleoplasm|transcription factor TFIID complex|cytoplasm|transcription by RNA polymerase II|transcription initiation from RNA polymerase II promoter|spermatogenesis|transcription factor binding|positive regulation of transcription by RNA polymerase II|protein heterodimerization activity|oogenesis|NF-kappaB binding|RNA polymera…	ko03022	Basal transcription factors
ENSSSCG00000032810	1	0.782062704155943	0.000186112094529505	0.00566107217564103	ENSSSCG00000032810	protein_coding	granzyme M		GO:0001913,GO:0004252,GO:0005576,GO:0006915,GO:0008219,GO:0008236,GO:0016020,GO:0019835,GO:0045087	T cell mediated cytotoxicity|serine-type endopeptidase activity|extracellular region|apoptotic process|cell death|serine-type peptidase activity|membrane|cytolysis|innate immune response
NR3C2	1	4.59532239944518	0.000122131963183874	0.0039362661048501	ENSSSCG00000037766	protein_coding	nuclear receptor subfamily 3 group C member 2		GO:0003700,GO:0005496,GO:0005654,GO:0005789,GO:0008270,GO:0043565	DNA-binding transcription factor activity|steroid binding|nucleoplasm|endoplasmic reticulum membrane|zinc ion binding|sequence-specific DNA binding	ko04960	Aldosterone-regulated sodium reabsorption
RCN2	1	0.915883094978317	1.25298116418592e-06	6.69683802124697e-05	ENSSSCG00000001866	protein_coding	reticulocalbin 2		GO:0005509,GO:0005730,GO:0005783,GO:0005788	calcium ion binding|nucleolus|endoplasmic reticulum|endoplasmic reticulum lumen
GNL3	1	1.89439207285705	1.02000428015424e-08	8.17746145004056e-07	ENSSSCG00000011449	protein_coding	G protein nucleolar 3		GO:0003723,GO:0005525,GO:0005615,GO:0005634,GO:0005730,GO:0008283,GO:0016020,GO:0016604,GO:0017145,GO:0019827,GO:0032206,GO:0033235,GO:0042127,GO:0048027,GO:1902895,GO:1904816	RNA binding|GTP binding|extracellular space|nucleus|nucleolus|cell proliferation|membrane|nuclear body|stem cell division|stem cell population maintenance|positive regulation of telomere maintenance|positive regulation of protein sumoylation|regulation of cell proliferation|mRNA 5'-UTR binding|positive regulation of pri-miRNA transcription by RNA polymerase II|positive regulation of protein local…	ko03008	Ribosome biogenesis in eukaryotes
ENSSSCG00000022757	1	1.71706820543448	8.17866821768784e-06	0.000358961410577694	ENSSSCG00000022757	lncRNA
NOL9	1	1.03592918516527	2.14654686704725e-09	1.90255603982621e-07	ENSSSCG00000030253	protein_coding	nucleolar protein 9		GO:0000448,GO:0000460,GO:0003723,GO:0005524,GO:0005730,GO:0045111,GO:0051731	cleavage in ITS2 between 5.8S rRNA and LSU-rRNA of tricistronic rRNA transcript (SSU-rRNA, 5.8S rRNA, LSU-rRNA)|maturation of 5.8S rRNA|RNA binding|ATP binding|nucleolus|intermediate filament cytoskeleton|polynucleotide 5'-hydroxyl-kinase activity
TGFB1	1	0.807954523128633	1.02532911418546e-05	0.000439733889454698	ENSSSCG00000003017	protein_coding	transforming growth factor beta 1		GO:0000060,GO:0000165,GO:0001837,GO:0001933,GO:0001934,GO:0002062,GO:0002244,GO:0003823,GO:0005114,GO:0005125,GO:0005160,GO:0005615,GO:0005634,GO:0005737,GO:0006468,GO:0006611,GO:0006754,GO:0006796,GO:0006954,GO:0007050,GO:0007093,GO:0007173,GO:0007179,GO:0007182,GO:0007183,GO:0007435,GO:0008083,GO:0008284,GO:0008285,GO:0009611,GO:0009986,GO:0010628,GO:0010629,GO:0010718,GO:0010763,GO:0010800,GO:…	protein import into nucleus, translocation|MAPK cascade|epithelial to mesenchymal transition|negative regulation of protein phosphorylation|positive regulation of protein phosphorylation|chondrocyte differentiation|hematopoietic progenitor cell differentiation|antigen binding|type II transforming growth factor beta receptor binding|cytokine activity|transforming growth factor beta receptor bindin…	ko04110,ko04390,ko04380,ko04672,ko04060,ko04010,ko04350,ko04068,ko04144	Cell cycle|Hippo signaling pathway|Osteoclast differentiation|Intestinal immune network for IgA production|Cytokine-cytokine receptor interaction|MAPK signaling pathway|TGF-beta signaling pathway|FoxO signaling pathway|Endocytosis
TBC1D19	1	0.840099482939468	9.83516630675916e-07	5.46725586264933e-05	ENSSSCG00000008761	protein_coding	TBC1 domain family member 19		GO:0005096	GTPase activator activity
TTC27	1	1.17205034152951	2.90713868467583e-15	4.75697339234033e-13	ENSSSCG00000008512	protein_coding	tetratricopeptide repeat domain 27
ENSSSCG00000043723	1	0.848392544235062	1.19023947864601e-05	0.000501693015649099	ENSSSCG00000043723	lncRNA
HIBADH	1	1.13172934647028	1.32407482622019e-07	8.78348847298e-06	ENSSSCG00000016695	protein_coding	3-hydroxyisobutyrate dehydrogenase		GO:0005739,GO:0006574,GO:0008442,GO:0016616,GO:0050661,GO:0051287	mitochondrion|valine catabolic process|3-hydroxyisobutyrate dehydrogenase activity|oxidoreductase activity, acting on the CH-OH group of donors, NAD or NADP as acceptor|NADP binding|NAD binding	ko00280	Valine, leucine and isoleucine degradation
RASSF3	1	0.751539084576275	9.9289969521703e-28	3.96018043437313e-25	ENSSSCG00000039060	protein_coding	Ras association domain family member 3		GO:0005829,GO:0005874,GO:0005886,GO:0007165,GO:0042802,GO:0042981	cytosol|microtubule|plasma membrane|signal transduction|identical protein binding|regulation of apoptotic process
NUP107	1	0.971727034448245	5.2690217692805e-10	4.98884114582203e-08	ENSSSCG00000000486	protein_coding	nucleoporin 107		GO:0000777,GO:0000973,GO:0005635,GO:0005643,GO:0005829,GO:0006406,GO:0006606,GO:0008585,GO:0016020,GO:0016032,GO:0017056,GO:0031080,GO:0031965,GO:0034399,GO:0051292	condensed chromosome kinetochore|posttranscriptional tethering of RNA polymerase II gene DNA at nuclear periphery|nuclear envelope|nuclear pore|cytosol|mRNA export from nucleus|protein import into nucleus|female gonad development|membrane|viral process|structural constituent of nuclear pore|nuclear pore outer ring|nuclear membrane|nuclear periphery|nuclear pore complex assembly	ko03013	RNA transport
LNPEP	1	0.897407398779626	2.34956321033967e-17	4.71413796744916e-15	ENSSSCG00000014173	protein_coding	leucyl and cystinyl aminopeptidase		GO:0000209,GO:0002480,GO:0004177,GO:0005576,GO:0005737,GO:0005765,GO:0005829,GO:0005887,GO:0006508,GO:0007267,GO:0007565,GO:0008237,GO:0008270,GO:0016020,GO:0030163,GO:0030659,GO:0031905,GO:0042277,GO:0043171,GO:0048471,GO:0060395,GO:0070006,GO:0120163	protein polyubiquitination|antigen processing and presentation of exogenous peptide antigen via MHC class I, TAP-independent|aminopeptidase activity|extracellular region|cytoplasm|lysosomal membrane|cytosol|integral component of plasma membrane|proteolysis|cell-cell signaling|female pregnancy|metallopeptidase activity|zinc ion binding|membrane|protein catabolic process|cytoplasmic vesicle membran…	ko04614	Renin-angiotensin system
IKZF1	1	0.676736833825404	4.79421944860306e-28	1.96120454059008e-25	ENSSSCG00000038345	protein_coding	IKAROS family zinc finger 1
NR6A1	1	1.43599188647799	4.81455109068867e-05	0.00173193569562226	ENSSSCG00000005589	protein_coding	nuclear receptor subfamily 6 group A member 1	GCNF-like	GO:0000122,GO:0000978,GO:0001077,GO:0003677,GO:0003707,GO:0004879,GO:0005634,GO:0005667,GO:0007275,GO:0007276,GO:0007283,GO:0008270,GO:0030154,GO:0042803,GO:0043565,GO:0045944	negative regulation of transcription by RNA polymerase II|RNA polymerase II proximal promoter sequence-specific DNA binding|proximal promoter DNA-binding transcription activator activity, RNA polymerase II-specific|DNA binding|steroid hormone receptor activity|nuclear receptor activity|nucleus|transcription factor complex|multicellular organism development|gamete generation|spermatogenesis|zinc i…
ZNF205	1	1.20386549891001	8.02689660419925e-05	0.00273342814137449	ENSSSCG00000029375	protein_coding	zinc finger protein 205	zf-C2H2	GO:0000122,GO:0000981,GO:0003677,GO:0005634,GO:0006357,GO:0046872	negative regulation of transcription by RNA polymerase II|DNA-binding transcription factor activity, RNA polymerase II-specific|DNA binding|nucleus|regulation of transcription by RNA polymerase II|metal ion binding
CERS6	1	2.72368383098117	4.04285807900337e-55	5.15998062339358e-52	ENSSSCG00000032715	protein_coding	ceramide synthase 6		GO:0000981,GO:0003677,GO:0005783,GO:0005789,GO:0016020,GO:0016021,GO:0030148,GO:0031965,GO:0046513,GO:0050291	DNA-binding transcription factor activity, RNA polymerase II-specific|DNA binding|endoplasmic reticulum|endoplasmic reticulum membrane|membrane|integral component of membrane|sphingolipid biosynthetic process|nuclear membrane|ceramide biosynthetic process|sphingosine N-acyltransferase activity	ko04071,ko00600	Sphingolipid signaling pathway|Sphingolipid metabolism
SCML4	1	1.87145587910021	1.48586756762224e-72	3.16073748984603e-69	ENSSSCG00000033392	protein_coding	Scm polycomb group protein like 4		GO:0005654	nucleoplasm
PDE3B	1	1.66022142798669	1.27500453420042e-139	1.01707111693168e-135	ENSSSCG00000013388	protein_coding	phosphodiesterase 3B		GO:0001525,GO:0004114,GO:0004115,GO:0004119,GO:0005783,GO:0005794,GO:0005829,GO:0007162,GO:0007186,GO:0016020,GO:0016021,GO:0016525,GO:0032045,GO:0032869,GO:0033629,GO:0043422,GO:0043951,GO:0046872,GO:0047555,GO:0050995	angiogenesis|3',5'-cyclic-nucleotide phosphodiesterase activity|3',5'-cyclic-AMP phosphodiesterase activity|cGMP-inhibited cyclic-nucleotide phosphodiesterase activity|endoplasmic reticulum|Golgi apparatus|cytosol|negative regulation of cell adhesion|G protein-coupled receptor signaling pathway|membrane|integral component of membrane|negative regulation of angiogenesis|guanyl-nucleotide exchange …	ko04024,ko04923,ko04924,ko04914,ko04922,ko00230,ko04910,ko04022	cAMP signaling pathway|Regulation of lipolysis in adipocytes|Renin secretion|Progesterone-mediated oocyte maturation|Glucagon signaling pathway|Purine metabolism|Insulin signaling pathway|cGMP-PKG signaling pathway
SYTL3	1	1.60138225046982	1.54588476864478e-12	1.9651829162517e-10	ENSSSCG00000004057	protein_coding	synaptotagmin like 3		GO:0005544,GO:0006886,GO:0006887,GO:0017137,GO:0019897,GO:0042043,GO:0070382	calcium-dependent phospholipid binding|intracellular protein transport|exocytosis|Rab GTPase binding|extrinsic component of plasma membrane|neurexin family protein binding|exocytic vesicle
TRAT1	1	3.09855629607494	3.02686474070041e-36	1.93162400292537e-33	ENSSSCG00000023842	protein_coding	T-cell receptor-associated transmembrane adapter 1		GO:0002250,GO:0005886,GO:0016021	adaptive immune response|plasma membrane|integral component of membrane
NOL4L	1	0.593517526701765	8.95802573824458e-09	7.27309631694423e-07	ENSSSCG00000007249	protein_coding	COMM domain containing 7
UBE3D	1	1.10672617942037	2.87899268455058e-12	3.58839447572812e-10	ENSSSCG00000026346	protein_coding	ubiquitin protein ligase E3D		GO:0000151,GO:0000209,GO:0005737,GO:0006513,GO:0030332,GO:0044390,GO:0051865,GO:0061630	ubiquitin ligase complex|protein polyubiquitination|cytoplasm|protein monoubiquitination|cyclin binding|ubiquitin-like protein conjugating enzyme binding|protein autoubiquitination|ubiquitin protein ligase activity
NAA25	1	1.32781293791739	7.22148278732319e-06	0.000323174015116281	ENSSSCG00000009887	protein_coding	N-alpha-acetyltransferase 25, NatB auxiliary subunit		GO:0005737,GO:0005794,GO:0005829,GO:0017196,GO:0031416	cytoplasm|Golgi apparatus|cytosol|N-terminal peptidyl-methionine acetylation|NatB complex
PUM3	1	2.0280677861946	7.45565968664192e-08	5.17406356213522e-06	ENSSSCG00000005227	protein_coding	pumilio RNA binding family member 3		GO:0003677,GO:0003723,GO:0005654,GO:0005694,GO:0005730,GO:0005783,GO:0010835	DNA binding|RNA binding|nucleoplasm|chromosome|nucleolus|endoplasmic reticulum|regulation of protein ADP-ribosylation
TC2N	1	1.34732230961224	1.74996759025767e-13	2.43833912095816e-11	ENSSSCG00000002443	protein_coding	tandem C2 domains, nuclear		GO:0005634	nucleus
SNTB1	1	1.57637370554908	3.77126326796882e-30	1.79602191573655e-27	ENSSSCG00000005994	protein_coding	syntrophin beta 1		GO:0003779,GO:0005198,GO:0005516,GO:0005622,GO:0005737,GO:0005856,GO:0005925,GO:0006936,GO:0016010,GO:0030165,GO:0032991,GO:0042383,GO:0045202	actin binding|structural molecule activity|calmodulin binding|intracellular|cytoplasm|cytoskeleton|focal adhesion|muscle contraction|dystrophin-associated glycoprotein complex|PDZ domain binding|protein-containing complex|sarcolemma|synapse
SINHCAF	1	1.44239949996139	4.9181995162974e-09	4.13223648156292e-07	ENSSSCG00000037732	protein_coding	SIN3-HDAC complex associated factor		GO:0008284,GO:0016580,GO:0030336,GO:0045596	positive regulation of cell proliferation|Sin3 complex|negative regulation of cell migration|negative regulation of cell differentiation
RASGRP1	1	0.983530793008201	2.37115417174197e-22	7.07091470205072e-20	ENSSSCG00000004791	protein_coding	RAS guanyl releasing protein 1		GO:0000139,GO:0000165,GO:0001786,GO:0001816,GO:0001934,GO:0002437,GO:0005085,GO:0005088,GO:0005096,GO:0005509,GO:0005789,GO:0005794,GO:0005829,GO:0005886,GO:0007165,GO:0007265,GO:0008270,GO:0008289,GO:0014066,GO:0016020,GO:0019992,GO:0030154,GO:0031210,GO:0032252,GO:0032725,GO:0032760,GO:0032825,GO:0033089,GO:0042629,GO:0042803,GO:0043303,GO:0043406,GO:0043547,GO:0045954,GO:0046330,GO:0046579,GO:…	Golgi membrane|MAPK cascade|phosphatidylserine binding|cytokine production|positive regulation of protein phosphorylation|inflammatory response to antigenic stimulus|guanyl-nucleotide exchange factor activity|Ras guanyl-nucleotide exchange factor activity|GTPase activator activity|calcium ion binding|endoplasmic reticulum membrane|Golgi apparatus|cytosol|plasma membrane|signal transduction|Ras pr…	ko04014,ko04660,ko04010,ko04611	Ras signaling pathway|T cell receptor signaling pathway|MAPK signaling pathway|Platelet activation
ENSSSCG00000029553	1	0.693452552091497	0.000141524941678633	0.0044666447468663	ENSSSCG00000029553	protein_coding	coiled-coil domain containing 57
COLGALT1	1	0.71970539136503	2.74633244064362e-05	0.00105833303763353	ENSSSCG00000013883	protein_coding	collagen beta(1-O)galactosyltransferase 1		GO:0005788,GO:0050211,GO:1904028	endoplasmic reticulum lumen|procollagen galactosyltransferase activity|positive regulation of collagen fibril organization	ko00310,ko00514	Lysine degradation|Other types of O-glycan biosynthesis
MTMR8	1	0.959532948032697	1.1227911232502e-05	0.000477044196546835	ENSSSCG00000023862	protein_coding	myotubularin related protein 8		GO:0004438,GO:0004725,GO:0005635,GO:0005737,GO:0005829,GO:0006661,GO:0010506,GO:0010507,GO:0032991,GO:0046856,GO:0052629,GO:0106018	phosphatidylinositol-3-phosphatase activity|protein tyrosine phosphatase activity|nuclear envelope|cytoplasm|cytosol|phosphatidylinositol biosynthetic process|regulation of autophagy|negative regulation of autophagy|protein-containing complex|phosphatidylinositol dephosphorylation|phosphatidylinositol-3,5-bisphosphate 3-phosphatase activity|phosphatidylinositol-3,5-bisphosphate phosphatase activi…	ko00562,ko04070	Inositol phosphate metabolism|Phosphatidylinositol signaling system
DNAH11	1	1.02378917614825	2.96039067930677e-05	0.00113670452220602	ENSSSCG00000015379	protein_coding	dynein axonemal heavy chain 11		GO:0003356,GO:0005524,GO:0005874,GO:0007018,GO:0007368,GO:0007611,GO:0008569,GO:0030286,GO:0030317,GO:0035545,GO:0045503,GO:0045505,GO:0051959,GO:0060287,GO:0060411,GO:0061371,GO:0097728,GO:0097729,GO:0120134,GO:1905419	regulation of cilium beat frequency|ATP binding|microtubule|microtubule-based movement|determination of left/right symmetry|learning or memory|ATP-dependent microtubule motor activity, minus-end-directed|dynein complex|flagellated sperm motility|determination of left/right asymmetry in nervous system|dynein light chain binding|dynein intermediate chain binding|dynein light intermediate chain bind…
ITGB7	1	0.96572796514871	1.67406994184153e-11	1.89419232993899e-09	ENSSSCG00000000257	protein_coding	integrin subunit beta 7		GO:0001618,GO:0003366,GO:0005178,GO:0005886,GO:0005925,GO:0007155,GO:0007160,GO:0007229,GO:0008305,GO:0009986,GO:0016020,GO:0016477,GO:0030198,GO:0033627,GO:0034113,GO:0034446,GO:0034669,GO:0038023,GO:0043113,GO:0043235,GO:0046872,GO:0050776,GO:0050839,GO:0050901,GO:0070062,GO:0072678	virus receptor activity|cell-matrix adhesion involved in ameboidal cell migration|integrin binding|plasma membrane|focal adhesion|cell adhesion|cell-matrix adhesion|integrin-mediated signaling pathway|integrin complex|cell surface|membrane|cell migration|extracellular matrix organization|cell adhesion mediated by integrin|heterotypic cell-cell adhesion|substrate adhesion-dependent cell spreading|…	ko04514,ko04672,ko04810,ko04151,ko04512,ko04510	Cell adhesion molecules (CAMs)|Intestinal immune network for IgA production|Regulation of actin cytoskeleton|PI3K-Akt signaling pathway|ECM-receptor interaction|Focal adhesion
ADD3	1	0.931619091699135	6.66132681360815e-54	7.5910577131646e-51	ENSSSCG00000010621	protein_coding	adducin 3
TMEM71	1	0.846766188089168	7.70494492952606e-20	1.93582191190014e-17	ENSSSCG00000005951	protein_coding	transmembrane protein 71		GO:0005739,GO:0016021	mitochondrion|integral component of membrane
NOP58	1	1.97026665214377	6.03329679978473e-06	0.000276993430629541	ENSSSCG00000022225	protein_coding	NOP58 ribonucleoprotein		GO:0001094,GO:0001650,GO:0003723,GO:0005634,GO:0005654,GO:0005730,GO:0005732,GO:0005829,GO:0006364,GO:0015030,GO:0016020,GO:0030515,GO:0031428,GO:0032040,GO:0048254,GO:0051117,GO:0070761	TFIID-class transcription factor complex binding|fibrillar center|RNA binding|nucleus|nucleoplasm|nucleolus|small nucleolar ribonucleoprotein complex|cytosol|rRNA processing|Cajal body|membrane|snoRNA binding|box C/D snoRNP complex|small-subunit processome|snoRNA localization|ATPase binding|pre-snoRNP complex	ko03008	Ribosome biogenesis in eukaryotes
FBXW7	1	0.722839019519174	6.28454838529971e-17	1.17267467764996e-14	ENSSSCG00000020879	protein_coding	F-box and WD repeat domain containing 7		GO:0001570,GO:0005634,GO:0005730,GO:0005737,GO:0005739,GO:0005783,GO:0005794,GO:0007062,GO:0007219,GO:0010629,GO:0010992,GO:0016567,GO:0019005,GO:0030324,GO:0030332,GO:0030674,GO:0031146,GO:0031625,GO:0031648,GO:0032876,GO:0042802,GO:0043130,GO:0043161,GO:0045741,GO:0048471,GO:0050816,GO:0050821,GO:0051443,GO:0070374,GO:0090049,GO:0097027,GO:1901800,GO:1903026,GO:1903146,GO:1903378,GO:1903955,GO:…	vasculogenesis|nucleus|nucleolus|cytoplasm|mitochondrion|endoplasmic reticulum|Golgi apparatus|sister chromatid cohesion|Notch signaling pathway|negative regulation of gene expression|ubiquitin recycling|protein ubiquitination|SCF ubiquitin ligase complex|lung development|cyclin binding|protein binding, bridging|SCF-dependent proteasomal ubiquitin-dependent protein catabolic process|ubiquitin pro…	ko04120	Ubiquitin mediated proteolysis
AGPAT4	1	0.8393851207866	5.02978262825659e-06	0.000236015153091781	ENSSSCG00000004033	protein_coding	1-acylglycerol-3-phosphate O-acyltransferase 4		GO:0003841,GO:0016021,GO:0016024,GO:0016746	1-acylglycerol-3-phosphate O-acyltransferase activity|integral component of membrane|CDP-diacylglycerol biosynthetic process|transferase activity, transferring acyl groups	ko00564,ko04072,ko00561	Glycerophospholipid metabolism|Phospholipase D signaling pathway|Glycerolipid metabolism
SEPTIN6	1	0.644585135554641	1.49780320368445e-05	0.000620674086015108	ENSSSCG00000012619	protein_coding	septin 6		GO:0000281,GO:0000777,GO:0000921,GO:0003924,GO:0005525,GO:0005819,GO:0005940,GO:0007283,GO:0008021,GO:0015630,GO:0030154,GO:0030496,GO:0031105,GO:0032154,GO:0032160,GO:0032173,GO:0032947,GO:0043679,GO:0060271,GO:0097227	mitotic cytokinesis|condensed chromosome kinetochore|septin ring assembly|GTPase activity|GTP binding|spindle|septin ring|spermatogenesis|synaptic vesicle|microtubule cytoskeleton|cell differentiation|midbody|septin complex|cleavage furrow|septin filament array|septin collar|protein-containing complex scaffold activity|axon terminus|cilium assembly|sperm annulus
ENSSSCG00000043817	1	0.931030184079766	2.54493499754088e-17	5.01257937663792e-15	ENSSSCG00000043817	protein_coding			GO:0000166,GO:0003697,GO:0003727,GO:0005730,GO:0005737,GO:0010494,GO:0032197,GO:0036464,GO:0042802,GO:1990904	nucleotide binding|single-stranded DNA binding|single-stranded RNA binding|nucleolus|cytoplasm|cytoplasmic stress granule|transposition, RNA-mediated|cytoplasmic ribonucleoprotein granule|identical protein binding|ribonucleoprotein complex
ENSSSCG00000045156	1	1.11305354258288	0.00012467936906208	0.00400228300606926	ENSSSCG00000045156	protein_coding			GO:0003964,GO:0006310,GO:0009036,GO:0032197,GO:0032199,GO:0046872,GO:0090305	RNA-directed DNA polymerase activity|DNA recombination|type II site-specific deoxyribonuclease activity|transposition, RNA-mediated|reverse transcription involved in RNA-mediated transposition|metal ion binding|nucleic acid phosphodiester bond hydrolysis
CFAP46	1	0.747194330082129	4.88492306092651e-06	0.000230233567249694	ENSSSCG00000010768	protein_coding	cilia and flagella associated protein 46		GO:0005930,GO:0035082,GO:0060294	axoneme|axoneme assembly|cilium movement involved in cell motility
RNASEH2B	1	1.09006152120747	3.17447251537066e-20	8.23504626182496e-18	ENSSSCG00000024385	protein_coding	ribonuclease H2 subunit B		GO:0001701,GO:0004523,GO:0005634,GO:0005654,GO:0006401,GO:0009259,GO:0010389,GO:0010629,GO:0032299,GO:0048146,GO:2000001	in utero embryonic development|RNA-DNA hybrid ribonuclease activity|nucleus|nucleoplasm|RNA catabolic process|ribonucleotide metabolic process|regulation of G2/M transition of mitotic cell cycle|negative regulation of gene expression|ribonuclease H2 complex|positive regulation of fibroblast proliferation|regulation of DNA damage checkpoint	ko03030	DNA replication
ENSSSCG00000043378	1	0.774089523307926	7.11926801470191e-08	4.95986034526438e-06	ENSSSCG00000043378	lncRNA
KCNQ1	1	1.57241085390106	4.54761114734723e-11	4.83683921631851e-09	ENSSSCG00000039556	protein_coding	potassium voltage-gated channel subfamily Q member 1				ko04971,ko04725,ko04974,ko04972,ko04261	Gastric acid secretion|Cholinergic synapse|Protein digestion and absorption|Pancreatic secretion|Adrenergic signaling in cardiomyocytes
RASA3	1	0.819927854881952	1.17013523487545e-29	5.33381072491512e-27	ENSSSCG00000009567	protein_coding	RAS p21 protein activator 3		GO:0005096,GO:0005622,GO:0035556,GO:0046580,GO:0046872	GTPase activator activity|intracellular|intracellular signal transduction|negative regulation of Ras protein signal transduction|metal ion binding	ko04014,ko04013	Ras signaling pathway|MAPK signaling pathway - fly
PIK3AP1	1	0.5806237359945	0.000193732362077259	0.005864907219318	ENSSSCG00000010509	protein_coding	phosphoinositide-3-kinase adaptor protein 1		GO:0005829,GO:0005886,GO:0014068,GO:0016020,GO:0034134,GO:0034142,GO:0034154,GO:0034162,GO:0036312,GO:0042802,GO:0046934,GO:0050727,GO:0051897	cytosol|plasma membrane|positive regulation of phosphatidylinositol 3-kinase signaling|membrane|toll-like receptor 2 signaling pathway|toll-like receptor 4 signaling pathway|toll-like receptor 7 signaling pathway|toll-like receptor 9 signaling pathway|phosphatidylinositol 3-kinase regulatory subunit binding|identical protein binding|phosphatidylinositol-4,5-bisphosphate 3-kinase activity|regulati…	ko04151,ko04662	PI3K-Akt signaling pathway|B cell receptor signaling pathway
CUX1	1	0.650227386901486	8.3791002536345e-05	0.00284123624753421	ENSSSCG00000007681	protein_coding	cut like homeobox 1	CUT	GO:0000122,GO:0000139,GO:0000301,GO:0000977,GO:0004713,GO:0005634,GO:0005654,GO:0005794,GO:0005829,GO:0006357,GO:0007275,GO:0030674,GO:0043565,GO:0048193,GO:0050775	negative regulation of transcription by RNA polymerase II|Golgi membrane|retrograde transport, vesicle recycling within Golgi|RNA polymerase II regulatory region sequence-specific DNA binding|protein tyrosine kinase activity|nucleus|nucleoplasm|Golgi apparatus|cytosol|regulation of transcription by RNA polymerase II|multicellular organism development|protein binding, bridging|sequence-specific DN…
ENSSSCG00000015011	1	1.03218756425414	0.000107057972836443	0.0035035956895028	ENSSSCG00000015011	protein_coding	DEAD-box helicase 10
RAB4A	1	0.84779346097995	0.000214264074101756	0.00642550571093875	ENSSSCG00000036039	protein_coding	RAB4A, member RAS oncogene family		GO:0001671,GO:0003924,GO:0005525,GO:0005768,GO:0005829,GO:0005886,GO:0006661,GO:0006886,GO:0008565,GO:0019003,GO:0019882,GO:0019905,GO:0030100,GO:0030659,GO:0031901,GO:0031982,GO:0032482,GO:0032593,GO:0035255,GO:0043231,GO:0048471,GO:0051117,GO:0055038,GO:0070062,GO:0098837,GO:0098993	ATPase activator activity|GTPase activity|GTP binding|endosome|cytosol|plasma membrane|phosphatidylinositol biosynthetic process|intracellular protein transport|protein transporter activity|GDP binding|antigen processing and presentation|syntaxin binding|regulation of endocytosis|cytoplasmic vesicle membrane|early endosome membrane|vesicle|Rab protein signal transduction|insulin-responsive compar…	ko04144	Endocytosis
PPP3CA	1	0.567834357156349	6.62851317026056e-17	1.22966626881787e-14	ENSSSCG00000009172	protein_coding	protein phosphatase 3 catalytic subunit alpha		GO:0000082,GO:0005516,GO:0005654,GO:0005737,GO:0005739,GO:0005829,GO:0005955,GO:0006470,GO:0006606,GO:0006816,GO:0009898,GO:0014883,GO:0014898,GO:0016018,GO:0016311,GO:0019899,GO:0030018,GO:0030335,GO:0033173,GO:0033192,GO:0033555,GO:0035562,GO:0035690,GO:0042383,GO:0043197,GO:0045785,GO:0045807,GO:0045944,GO:0046872,GO:0046983,GO:0048741,GO:0050774,GO:0051091,GO:0051592,GO:0060079,GO:0070886,GO:…	G1/S transition of mitotic cell cycle|calmodulin binding|nucleoplasm|cytoplasm|mitochondrion|cytosol|calcineurin complex|protein dephosphorylation|protein import into nucleus|calcium ion transport|cytoplasmic side of plasma membrane|transition between fast and slow fiber|cardiac muscle hypertrophy in response to stress|cyclosporin A binding|dephosphorylation|enzyme binding|Z disc|positive regulat…	ko04924,ko04360,ko04922,ko04660,ko04650,ko04728,ko04380,ko04724,ko04010,ko04114,ko04020,ko04370,ko04022,ko04720,ko04662,ko04310,ko04921	Renin secretion|Axon guidance|Glucagon signaling pathway|T cell receptor signaling pathway|Natural killer cell mediated cytotoxicity|Dopaminergic synapse|Osteoclast differentiation|Glutamatergic synapse|MAPK signaling pathway|Oocyte meiosis|Calcium signaling pathway|VEGF signaling pathway|cGMP-PKG signaling pathway|Long-term potentiation|B cell receptor signaling pathway|Wnt signaling pathway|Oxy…
TMEM131	1	0.877302624007563	1.98612680774188e-05	0.000791177705136427	ENSSSCG00000008192	protein_coding	transmembrane protein 131		GO:0016021	integral component of membrane
PIBF1	1	1.06115333149416	0.000316934863006046	0.00898113464369176	ENSSSCG00000024722	protein_coding	progesterone immunomodulatory binding factor 1		GO:0002376,GO:0005136,GO:0005615,GO:0005634,GO:0005813,GO:0005815,GO:0007080,GO:0031393,GO:0032695,GO:0032733,GO:0032815,GO:0034451,GO:0042531,GO:0042532,GO:0042976,GO:0060271,GO:0071539,GO:0090307,GO:1905515	immune system process|interleukin-4 receptor binding|extracellular space|nucleus|centrosome|microtubule organizing center|mitotic metaphase plate congression|negative regulation of prostaglandin biosynthetic process|negative regulation of interleukin-12 production|positive regulation of interleukin-10 production|negative regulation of natural killer cell activation|centriolar satellite|positive r…
AHCYL2	1	0.746331232437423	3.64991273873672e-08	2.67113338687182e-06	ENSSSCG00000016568	protein_coding	adenosylhomocysteinase like 2		GO:0005783,GO:0005829,GO:0006730,GO:0016787,GO:0043005	endoplasmic reticulum|cytosol|one-carbon metabolic process|hydrolase activity|neuron projection	ko00270	Cysteine and methionine metabolism
CCDC18	1	1.15162377517488	6.1310691216647e-06	0.000280674538786337	ENSSSCG00000006897	protein_coding	coiled-coil domain containing 18
SLC23A2	1	0.731074063164211	1.90278656396278e-07	1.24414167383042e-05	ENSSSCG00000026466	protein_coding	solute carrier family 23 member 2		GO:0005737,GO:0005886,GO:0005887,GO:0006139,GO:0006979,GO:0008520,GO:0009925,GO:0015205,GO:0015229,GO:0015851,GO:0015882,GO:0016020,GO:0016021,GO:0016323,GO:0016324,GO:0019852,GO:0043292,GO:0070890,GO:0070904	cytoplasm|plasma membrane|integral component of plasma membrane|nucleobase-containing compound metabolic process|response to oxidative stress|L-ascorbate:sodium symporter activity|basal plasma membrane|nucleobase transmembrane transporter activity|L-ascorbic acid transmembrane transporter activity|nucleobase transport|L-ascorbic acid transmembrane transport|membrane|integral component of membrane…
HSPD1	1	5.5317578012733	6.74126545386865e-07	3.92518792157009e-05	ENSSSCG00000016077	protein_coding	heat shock protein family D (Hsp60) member 1				ko03018,ko04212	RNA degradation|Longevity regulating pathway - worm
ENSSSCG00000042398	1	0.897893796253684	5.11273570842779e-08	3.63069965178312e-06	ENSSSCG00000042398	lncRNA
EIF2B3	1	1.00567390999689	0.000233438997233162	0.00693535523623438	ENSSSCG00000029808	protein_coding	eukaryotic translation initiation factor 2B subunit gamma		GO:0003743,GO:0005737,GO:0005851,GO:0006413,GO:0014003,GO:0016779,GO:0050852	translation initiation factor activity|cytoplasm|eukaryotic translation initiation factor 2B complex|translational initiation|oligodendrocyte development|nucleotidyltransferase activity|T cell receptor signaling pathway	ko03013	RNA transport
ENSSSCG00000008748	1	1.71781278107578	6.55696306608405e-09	5.43427474058727e-07	ENSSSCG00000008748	protein_coding	ligand dependent nuclear receptor corepressor like	HTH	GO:0000981,GO:0003677,GO:0005634,GO:0006366	DNA-binding transcription factor activity, RNA polymerase II-specific|DNA binding|nucleus|transcription by RNA polymerase II
KIAA2026	1	0.837546022663266	6.98571872469324e-05	0.00240713081066427	ENSSSCG00000005205	protein_coding	KIAA2026 ortholog
SLC12A2	1	1.6877645593733	9.16789965236163e-07	5.12310581624439e-05	ENSSSCG00000014255	protein_coding	solute carrier family 12 member 2		GO:0005886,GO:0005887,GO:0006811,GO:0006884,GO:0006972,GO:0007214,GO:0007568,GO:0008511,GO:0008519,GO:0010107,GO:0010818,GO:0015081,GO:0015378,GO:0015379,GO:0015696,GO:0016020,GO:0016324,GO:0019901,GO:0030321,GO:0035725,GO:0045795,GO:0055064,GO:0055075,GO:0070062,GO:0070634,GO:1902476,GO:1903561,GO:1990869	plasma membrane|integral component of plasma membrane|ion transport|cell volume homeostasis|hyperosmotic response|gamma-aminobutyric acid signaling pathway|aging|sodium:potassium:chloride symporter activity|ammonium transmembrane transporter activity|potassium ion import|T cell chemotaxis|sodium ion transmembrane transporter activity|sodium:chloride symporter activity|potassium:chloride symporter…	ko04972,ko04970	Pancreatic secretion|Salivary secretion
SHLD2	1	0.933004690033	8.60539467910228e-06	0.000375110564782508	ENSSSCG00000027767	protein_coding	shieldin complex subunit 2		GO:0005694,GO:0006281	chromosome|DNA repair
ARFGEF1	1	0.776132513084889	0.000114024199016771	0.00371632700942506	ENSSSCG00000006201	protein_coding	ADP ribosylation factor guanine nucleotide exchange factor 1		GO:0000139,GO:0005086,GO:0005730,GO:0005802,GO:0005829,GO:0007030,GO:0010256,GO:0015031,GO:0016192,GO:0016363,GO:0030532,GO:0030837,GO:0032012,GO:0034237,GO:0034260,GO:0048471,GO:0090284,GO:0090303,GO:2000114	Golgi membrane|ARF guanyl-nucleotide exchange factor activity|nucleolus|trans-Golgi network|cytosol|Golgi organization|endomembrane system organization|protein transport|vesicle-mediated transport|nuclear matrix|small nuclear ribonucleoprotein complex|negative regulation of actin filament polymerization|regulation of ARF protein signal transduction|protein kinase A regulatory subunit binding|nega…	ko04144	Endocytosis
ENSSSCG00000005518	1	1.00830116231185	1.15473013860406e-06	6.27685336670839e-05	ENSSSCG00000005518	protein_coding	glycoprotein alpha-galactosyltransferase 1, pseudogene		GO:0005794,GO:0005975,GO:0016021,GO:0016757,GO:0030259,GO:0031982,GO:0031985,GO:0032580,GO:0033580,GO:0046872,GO:0047276	Golgi apparatus|carbohydrate metabolic process|integral component of membrane|transferase activity, transferring glycosyl groups|lipid glycosylation|vesicle|Golgi cisterna|Golgi cisterna membrane|protein galactosylation at cell surface|metal ion binding|N-acetyllactosaminide 3-alpha-galactosyltransferase activity	ko00601	Glycosphingolipid biosynthesis - lacto and neolacto series
TCERG1	1	1.1315288373785	1.18143135795933e-06	6.3677553665146e-05	ENSSSCG00000014416	protein_coding	transcription elongation regulator 1		GO:0000122,GO:0001103,GO:0003713,GO:0003714,GO:0003723,GO:0005634,GO:0005654,GO:0006366,GO:0042802,GO:0070063,GO:0070064	negative regulation of transcription by RNA polymerase II|RNA polymerase II repressing transcription factor binding|transcription coactivator activity|transcription corepressor activity|RNA binding|nucleus|nucleoplasm|transcription by RNA polymerase II|identical protein binding|RNA polymerase binding|proline-rich region binding	ko04212,ko03040	Longevity regulating pathway - worm|Spliceosome
TCF7	1	1.58816831173969	3.32813526789943e-17	6.47525244683751e-15	ENSSSCG00000030680	protein_coding	transcription factor 7 (T-cell specific, HMG-box)	HMG	GO:0000122,GO:0000978,GO:0001227,GO:0003677,GO:0003700,GO:0005634,GO:0005667,GO:0005719,GO:0006355,GO:0006357,GO:0008013,GO:0016604,GO:0021915,GO:0030538,GO:0033153,GO:0042127,GO:0043565,GO:0044212,GO:0044336,GO:0046632,GO:0048557,GO:0048619,GO:0060070,GO:0071353	negative regulation of transcription by RNA polymerase II|RNA polymerase II proximal promoter sequence-specific DNA binding|DNA-binding transcription repressor activity, RNA polymerase II-specific|DNA binding|DNA-binding transcription factor activity|nucleus|transcription factor complex|nuclear euchromatin|regulation of transcription, DNA-templated|regulation of transcription by RNA polymerase II…	ko04916,ko04520,ko04390,ko04310	Melanogenesis|Adherens junction|Hippo signaling pathway|Wnt signaling pathway
ABCE1	1	1.39396476460034	4.79354637641922e-06	0.000226261061802936	ENSSSCG00000009043	protein_coding	ATP binding cassette subfamily E member 1
SGPP2	1	1.32265708934117	8.02907246266468e-09	6.56901651637704e-07	ENSSSCG00000025993	protein_coding	sphingosine-1-phosphate phosphatase 2		GO:0005783,GO:0005789,GO:0006670,GO:0016021,GO:0030148,GO:0042392,GO:0070780	endoplasmic reticulum|endoplasmic reticulum membrane|sphingosine metabolic process|integral component of membrane|sphingolipid biosynthetic process|sphingosine-1-phosphate phosphatase activity|dihydrosphingosine-1-phosphate phosphatase activity	ko04071,ko00600	Sphingolipid signaling pathway|Sphingolipid metabolism
ENSSSCG00000038963	1	0.788155136909222	7.14780902195078e-06	0.000321228577848458	ENSSSCG00000038963	protein_coding	protein kinase X-linked		GO:0001525,GO:0001935,GO:0004691,GO:0005524,GO:0005634,GO:0005737,GO:0007155,GO:0018105,GO:0030099,GO:0030155,GO:0030334,GO:0031589,GO:0043542,GO:0046777,GO:0060562,GO:0060993,GO:2000696	angiogenesis|endothelial cell proliferation|cAMP-dependent protein kinase activity|ATP binding|nucleus|cytoplasm|cell adhesion|peptidyl-serine phosphorylation|myeloid cell differentiation|regulation of cell adhesion|regulation of cell migration|cell-substrate adhesion|endothelial cell migration|protein autophosphorylation|epithelial tube morphogenesis|kidney morphogenesis|regulation of epithelial…
TAF3	1	0.821126003244347	5.50191701576494e-06	0.000254059577625221	ENSSSCG00000011127	protein_coding	TATA-box binding protein associated factor 3		GO:0000122,GO:0002039,GO:0005634,GO:0005654,GO:0005669,GO:0006366,GO:0006367,GO:0031965,GO:0043433,GO:0046872,GO:0046982,GO:0051457,GO:1901796	negative regulation of transcription by RNA polymerase II|p53 binding|nucleus|nucleoplasm|transcription factor TFIID complex|transcription by RNA polymerase II|transcription initiation from RNA polymerase II promoter|nuclear membrane|negative regulation of DNA-binding transcription factor activity|metal ion binding|protein heterodimerization activity|maintenance of protein location in nucleus|reg…	ko03022	Basal transcription factors
SGMS1	1	0.588797021165257	1.46323351929019e-05	0.00060824840352637	ENSSSCG00000010433	protein_coding	sphingomyelin synthase 1		GO:0005887,GO:0006686,GO:0006915,GO:0016301,GO:0030148,GO:0030173,GO:0030176,GO:0033188,GO:0046513,GO:0047493	integral component of plasma membrane|sphingomyelin biosynthetic process|apoptotic process|kinase activity|sphingolipid biosynthetic process|integral component of Golgi membrane|integral component of endoplasmic reticulum membrane|sphingomyelin synthase activity|ceramide biosynthetic process|ceramide cholinephosphotransferase activity	ko04071,ko00600	Sphingolipid signaling pathway|Sphingolipid metabolism
ENSSSCG00000002260	1	0.650854678042672	2.80601468573436e-07	1.77295676420618e-05	ENSSSCG00000002260	protein_coding			GO:0004691,GO:0005078,GO:0005089,GO:0005634,GO:0005829,GO:0005884,GO:0005938,GO:0007186,GO:0007507,GO:0008104,GO:0016020,GO:0017048,GO:0030864,GO:0032947,GO:0035025,GO:0043123,GO:0043406,GO:0046872,GO:0048471,GO:0051018,GO:0051168,GO:0055007,GO:0060297,GO:0060348,GO:0061049,GO:0071875,GO:0086023,GO:1900169	cAMP-dependent protein kinase activity|MAP-kinase scaffold activity|Rho guanyl-nucleotide exchange factor activity|nucleus|cytosol|actin filament|cell cortex|G protein-coupled receptor signaling pathway|heart development|protein localization|membrane|Rho GTPase binding|cortical actin cytoskeleton|protein-containing complex scaffold activity|positive regulation of Rho protein signal transduction|p…
ZC3HAV1	1	0.73371927666529	1.62317667050001e-05	0.000664004117978389	ENSSSCG00000016512	protein_coding	zinc finger CCCH-type containing, antiviral 1		GO:0003723,GO:0005634,GO:0005737,GO:0005829,GO:0009615,GO:0032727,GO:0032728,GO:0043123,GO:0045071,GO:0045087,GO:0045296,GO:0046872,GO:0051607,GO:0061014,GO:1900246	RNA binding|nucleus|cytoplasm|cytosol|response to virus|positive regulation of interferon-alpha production|positive regulation of interferon-beta production|positive regulation of I-kappaB kinase/NF-kappaB signaling|negative regulation of viral genome replication|innate immune response|cadherin binding|metal ion binding|defense response to virus|positive regulation of mRNA catabolic process|posit…
XPR1	1	0.849356392820192	2.9877539501798e-05	0.00114583236829732	ENSSSCG00000015537	protein_coding	xenotropic and polytropic retrovirus receptor 1		GO:0000822,GO:0001618,GO:0015114,GO:0015562,GO:0016021,GO:0030643,GO:0031226,GO:0035435	inositol hexakisphosphate binding|virus receptor activity|phosphate ion transmembrane transporter activity|efflux transmembrane transporter activity|integral component of membrane|cellular phosphate ion homeostasis|intrinsic component of plasma membrane|phosphate ion transmembrane transport
PKN2	1	0.856359575888935	5.84306386014899e-05	0.00207156090721816	ENSSSCG00000006927	protein_coding	protein kinase N2		GO:0003723,GO:0004672,GO:0004674,GO:0004697,GO:0005524,GO:0005634,GO:0005654,GO:0005737,GO:0005813,GO:0005829,GO:0005886,GO:0006468,GO:0006915,GO:0007049,GO:0007155,GO:0007165,GO:0010631,GO:0016301,GO:0016604,GO:0017049,GO:0018105,GO:0030027,GO:0030030,GO:0030496,GO:0032154,GO:0032467,GO:0032991,GO:0035556,GO:0042826,GO:0043296,GO:0043297,GO:0045070,GO:0045111,GO:0045296,GO:0045931,GO:0048471,GO:…	RNA binding|protein kinase activity|protein serine/threonine kinase activity|protein kinase C activity|ATP binding|nucleus|nucleoplasm|cytoplasm|centrosome|cytosol|plasma membrane|protein phosphorylation|apoptotic process|cell cycle|cell adhesion|signal transduction|epithelial cell migration|kinase activity|nuclear body|GTP-Rho binding|peptidyl-serine phosphorylation|lamellipodium|cell projection…	ko04151	PI3K-Akt signaling pathway
POU6F2	1	2.38682049901162	1.95302865830341e-07	1.271780376105e-05	ENSSSCG00000037764	protein_coding	POU class 6 homeobox 2
HSPH1	1	1.8531198015655	3.83904989089303e-15	6.21809156947283e-13	ENSSSCG00000009334	protein_coding	heat shock protein family H (Hsp110) member 1		GO:0000774,GO:0005524,GO:0005634,GO:0005654,GO:0005829,GO:0005874,GO:0032991,GO:0043014,GO:0051085	adenyl-nucleotide exchange factor activity|ATP binding|nucleus|nucleoplasm|cytosol|microtubule|protein-containing complex|alpha-tubulin binding|chaperone cofactor-dependent protein refolding	ko04141	Protein processing in endoplasmic reticulum
ATP11C	1	0.993502334707607	5.88698324072573e-10	5.54105785383706e-08	ENSSSCG00000012713	protein_coding	ATPase phospholipid transporting 11C		GO:0000287,GO:0002329,GO:0004012,GO:0005524,GO:0005765,GO:0005783,GO:0005789,GO:0005802,GO:0005886,GO:0016021,GO:0034220,GO:0045332,GO:0045579,GO:0055037	magnesium ion binding|pre-B cell differentiation|phospholipid-translocating ATPase activity|ATP binding|lysosomal membrane|endoplasmic reticulum|endoplasmic reticulum membrane|trans-Golgi network|plasma membrane|integral component of membrane|ion transmembrane transport|phospholipid translocation|positive regulation of B cell differentiation|recycling endosome
PRKD3	1	0.740422443422651	4.68987749706726e-12	5.66835648395538e-10	ENSSSCG00000008495	protein_coding	protein kinase D3		GO:0004674,GO:0004697,GO:0005524,GO:0005654,GO:0005829,GO:0006468,GO:0007205,GO:0016020,GO:0016301,GO:0030148,GO:0046872,GO:0089700	protein serine/threonine kinase activity|protein kinase C activity|ATP binding|nucleoplasm|cytosol|protein phosphorylation|protein kinase C-activating G protein-coupled receptor signaling pathway|membrane|kinase activity|sphingolipid biosynthetic process|metal ion binding|protein kinase D signaling	ko04015,ko04925	Rap1 signaling pathway|Aldosterone synthesis and secretion
SFMBT2	1	1.11156656065709	1.64518243980467e-09	1.48289495167478e-07	ENSSSCG00000024480	protein_coding	Scm like with four mbt domains 2		GO:0003714,GO:0005634,GO:0006355,GO:0010629,GO:0016235,GO:0016607,GO:0042393,GO:0043231	transcription corepressor activity|nucleus|regulation of transcription, DNA-templated|negative regulation of gene expression|aggresome|nuclear speck|histone binding|intracellular membrane-bounded organelle
TXK	1	1.73839181504894	5.3259924475185e-10	5.02786292945031e-08	ENSSSCG00000008819	protein_coding	TXK tyrosine kinase		GO:0000978,GO:0001012,GO:0001077,GO:0001816,GO:0002250,GO:0004715,GO:0005524,GO:0005634,GO:0005737,GO:0005886,GO:0006357,GO:0006468,GO:0007202,GO:0032729,GO:0038083,GO:0045944,GO:0046777,GO:0050852,GO:0060335	RNA polymerase II proximal promoter sequence-specific DNA binding|RNA polymerase II regulatory region DNA binding|proximal promoter DNA-binding transcription activator activity, RNA polymerase II-specific|cytokine production|adaptive immune response|non-membrane spanning protein tyrosine kinase activity|ATP binding|nucleus|cytoplasm|plasma membrane|regulation of transcription by RNA polymerase II…	ko04670	Leukocyte transendothelial migration
TEX2	1	0.930217761811426	7.8929348331112e-05	0.00269644287639092	ENSSSCG00000017278	protein_coding	testis expressed 2		GO:0005783,GO:0006665,GO:0006869,GO:0007165,GO:0008289,GO:0016021	endoplasmic reticulum|sphingolipid metabolic process|lipid transport|signal transduction|lipid binding|integral component of membrane
BAZ2B	1	1.21837009458533	3.90921599512891e-07	2.39875507639564e-05	ENSSSCG00000015882	protein_coding	bromodomain adjacent to zinc finger domain 2B	MBD	GO:0003677,GO:0005634,GO:0006338,GO:0006357,GO:0046872	DNA binding|nucleus|chromatin remodeling|regulation of transcription by RNA polymerase II|metal ion binding
RASAL2	1	0.56731678913155	4.41240509642385e-11	4.70872982664523e-09	ENSSSCG00000015519	protein_coding	RAS protein activator like 2		GO:0000165,GO:0005096,GO:0005829,GO:0007165	MAPK cascade|GTPase activator activity|cytosol|signal transduction	ko04014	Ras signaling pathway
PDE7A	1	0.891826286757802	4.0623490039919e-10	3.93986115560406e-08	ENSSSCG00000006218	protein_coding	phosphodiesterase 7A		GO:0004115,GO:0005829,GO:0006198,GO:0007186,GO:0046872	3',5'-cyclic-AMP phosphodiesterase activity|cytosol|cAMP catabolic process|G protein-coupled receptor signaling pathway|metal ion binding	ko00230	Purine metabolism
PRR16	3	1.21228263498602	0.00015380236985379	0.00481068667797457	ENSSSCG00000039760	protein_coding	proline rich 16		GO:0045727,GO:0045793	positive regulation of translation|positive regulation of cell size
GBF1	3	0.777702179660976	0.000122009660254179	0.0039362661048501	ENSSSCG00000010579	protein_coding	golgi brefeldin A resistant guanine nucleotide exchange factor 1		GO:0000139,GO:0002263,GO:0005085,GO:0005086,GO:0005547,GO:0005739,GO:0005777,GO:0005788,GO:0005793,GO:0005794,GO:0005795,GO:0005801,GO:0005802,GO:0005811,GO:0005829,GO:0006888,GO:0006890,GO:0006892,GO:0006895,GO:0007030,GO:0007346,GO:0015031,GO:0016020,GO:0016032,GO:0030593,GO:0031252,GO:0032012,GO:0034067,GO:0042147,GO:0048205,GO:0061162,GO:0070973,GO:0080025,GO:0090166,GO:0097111,GO:0098586,GO:…	Golgi membrane|cell activation involved in immune response|guanyl-nucleotide exchange factor activity|ARF guanyl-nucleotide exchange factor activity|phosphatidylinositol-3,4,5-trisphosphate binding|mitochondrion|peroxisome|endoplasmic reticulum lumen|endoplasmic reticulum-Golgi intermediate compartment|Golgi apparatus|Golgi stack|cis-Golgi network|trans-Golgi network|lipid droplet|cytosol|ER to G…	ko04144	Endocytosis
ENSSSCG00000011121	3	0.606172652291149	1.59059596435807e-05	0.000654030103488883	ENSSSCG00000011121	protein_coding	CUGBP Elav-like family member 2		GO:0000381,GO:0003723,GO:0003729,GO:0005634,GO:0005737,GO:0006376,GO:1990904	regulation of alternative mRNA splicing, via spliceosome|RNA binding|mRNA binding|nucleus|cytoplasm|mRNA splice site selection|ribonucleoprotein complex
WWOX	3	0.833112928845777	3.93916158760447e-06	0.000192187718558537	ENSSSCG00000027415	protein_coding	WW domain containing oxidoreductase
ASH1L	3	0.610563186653591	0.000153997948167934	0.00481068667797457	ENSSSCG00000006508	protein_coding	ASH1 like histone lysine methyltransferase		GO:0000981,GO:0001501,GO:0002674,GO:0003677,GO:0003682,GO:0005634,GO:0005654,GO:0005694,GO:0005794,GO:0005923,GO:0006323,GO:0006366,GO:0007267,GO:0007338,GO:0009791,GO:0018024,GO:0030317,GO:0032635,GO:0042800,GO:0043124,GO:0043409,GO:0045944,GO:0046697,GO:0046872,GO:0046975,GO:0061038,GO:0097676,GO:1903699,GO:1903709	DNA-binding transcription factor activity, RNA polymerase II-specific|skeletal system development|negative regulation of acute inflammatory response|DNA binding|chromatin binding|nucleus|nucleoplasm|chromosome|Golgi apparatus|bicellular tight junction|DNA packaging|transcription by RNA polymerase II|cell-cell signaling|single fertilization|post-embryonic development|histone-lysine N-methyltransfe…	ko00310,ko04530	Lysine degradation|Tight junction
ACSL3	3	3.0956686402397	0.000190018901771871	0.00576342501686014	ENSSSCG00000016223	protein_coding	acyl-CoA synthetase long chain family member 3		GO:0004467,GO:0005524,GO:0005741,GO:0005778,GO:0005783,GO:0005789,GO:0005794,GO:0005811,GO:0006633,GO:0007420,GO:0007584,GO:0014070,GO:0016020,GO:0016021,GO:0019901,GO:0019904,GO:0034379,GO:0035338,GO:0042998,GO:0044539,GO:0048471,GO:0051047,GO:0102391,GO:2001247	long-chain fatty acid-CoA ligase activity|ATP binding|mitochondrial outer membrane|peroxisomal membrane|endoplasmic reticulum|endoplasmic reticulum membrane|Golgi apparatus|lipid droplet|fatty acid biosynthetic process|brain development|response to nutrient|response to organic cyclic compound|membrane|integral component of membrane|protein kinase binding|protein domain specific binding|very-low-d…	ko00071,ko00061,ko04146,ko04920,ko03320,ko02024,ko01212	Fatty acid degradation|Fatty acid biosynthesis|Peroxisome|Adipocytokine signaling pathway|PPAR signaling pathway|Quorum sensing|Fatty acid metabolism
CLYBL	3	1.05024523612069	1.02415181723095e-05	0.000439733889454698	ENSSSCG00000009519	protein_coding	citrate lyase beta like		GO:0000287,GO:0004474,GO:0005739,GO:0047777,GO:0070207,GO:0106064	magnesium ion binding|malate synthase activity|mitochondrion|(3S)-citramalyl-CoA lyase activity|protein homotrimerization|regulation of cobalamin metabolic process
ENSSSCG00000007311	3	0.745013014702142	3.72845729264125e-06	0.000183309114473955	ENSSSCG00000007311	lncRNA	PHD finger protein 20
EFL1	3	0.870091391521332	5.20929919107445e-06	0.000242300755960355	ENSSSCG00000001792	protein_coding	elongation factor like GTPase 1		GO:0003746,GO:0003924,GO:0005525,GO:0042256,GO:0043022,GO:0046039	translation elongation factor activity|GTPase activity|GTP binding|mature ribosome assembly|ribosome binding|GTP metabolic process	ko03008	Ribosome biogenesis in eukaryotes
ATRN	3	0.89645376434949	1.50258323967859e-06	7.91162145407002e-05	ENSSSCG00000007153	protein_coding	attractin
ENSSSCG00000042147	3	1.94494692022036	1.60641426935028e-05	0.000658836330416824	ENSSSCG00000042147	protein_coding			GO:0000166,GO:0003697,GO:0003727,GO:0005730,GO:0005737,GO:0010494,GO:0032197,GO:0036464,GO:0042802,GO:1990904	nucleotide binding|single-stranded DNA binding|single-stranded RNA binding|nucleolus|cytoplasm|cytoplasmic stress granule|transposition, RNA-mediated|cytoplasmic ribonucleoprotein granule|identical protein binding|ribonucleoprotein complex
GRK6	3	0.788526748171578	7.11301069286477e-05	0.00244834892327863	ENSSSCG00000035028	protein_coding	G protein-coupled receptor kinase 6		GO:0004703,GO:0005524,GO:0005886,GO:0007186,GO:0008277,GO:0016020,GO:0016055,GO:0047696	G protein-coupled receptor kinase activity|ATP binding|plasma membrane|G protein-coupled receptor signaling pathway|regulation of G protein-coupled receptor signaling pathway|membrane|Wnt signaling pathway|beta-adrenergic receptor kinase activity	ko04062,ko04341,ko04144	Chemokine signaling pathway|Hedgehog signaling pathway - fly|Endocytosis
TNRC6C	3	0.742140890713163	1.66496950448749e-11	1.89059953555825e-09	ENSSSCG00000034373	protein_coding	trinucleotide repeat containing adaptor 6C		GO:0000932,GO:0003723,GO:0005654,GO:0005829,GO:0007223,GO:0010628,GO:0010629,GO:0035068,GO:0035194,GO:0035195,GO:0035278,GO:0045652,GO:0060213,GO:1900153	P-body|RNA binding|nucleoplasm|cytosol|Wnt signaling pathway, calcium modulating pathway|positive regulation of gene expression|negative regulation of gene expression|micro-ribonucleoprotein complex|posttranscriptional gene silencing by RNA|gene silencing by miRNA|miRNA mediated inhibition of translation|regulation of megakaryocyte differentiation|positive regulation of nuclear-transcribed mRNA p…
ENSSSCG00000010440	3	0.766182586476673	4.66229801322254e-06	0.000221375900306406	ENSSSCG00000010440	protein_coding	phosphatase and tensin homolog				ko00562,ko04212,ko04530,ko04115,ko04068,ko04071,ko04151,ko04510,ko04070,ko04150	Inositol phosphate metabolism|Longevity regulating pathway - worm|Tight junction|p53 signaling pathway|FoxO signaling pathway|Sphingolipid signaling pathway|PI3K-Akt signaling pathway|Focal adhesion|Phosphatidylinositol signaling system|mTOR signaling pathway
CRADD	3	0.813177637185256	1.03195123208678e-05	0.000441979864609729	ENSSSCG00000000910	protein_coding	suppressor of cytokine signaling 2		GO:0001558,GO:0005159,GO:0005737,GO:0005942,GO:0008269,GO:0016567,GO:0035556,GO:0046426,GO:0046627,GO:0046854,GO:0046935	regulation of cell growth|insulin-like growth factor receptor binding|cytoplasm|phosphatidylinositol 3-kinase complex|JAK pathway signal transduction adaptor activity|protein ubiquitination|intracellular signal transduction|negative regulation of JAK-STAT cascade|negative regulation of insulin receptor signaling pathway|phosphatidylinositol phosphorylation|1-phosphatidylinositol-3-kinase regulato…	ko04910,ko04630,ko04917	Insulin signaling pathway|Jak-STAT signaling pathway|Prolactin signaling pathway
NAP1L4	3	0.991451636962765	0.000240664086158643	0.00710346966576997	ENSSSCG00000012856	protein_coding	nucleosome assembly protein 1 like 4		GO:0005634,GO:0005737,GO:0006334,GO:0031491	nucleus|cytoplasm|nucleosome assembly|nucleosome binding
NCK1	3	0.809515771275477	8.55415695570641e-07	4.83090336535717e-05	ENSSSCG00000025701	protein_coding	NCK adaptor protein 1		GO:0000164,GO:0004860,GO:0005070,GO:0005102,GO:0005634,GO:0005737,GO:0005783,GO:0005829,GO:0005840,GO:0005886,GO:0005911,GO:0006930,GO:0007015,GO:0007172,GO:0008093,GO:0010976,GO:0012506,GO:0019904,GO:0030032,GO:0030159,GO:0030334,GO:0030674,GO:0030838,GO:0030971,GO:0033137,GO:0036493,GO:0038096,GO:0042102,GO:0042110,GO:0045296,GO:0045944,GO:0046627,GO:0046875,GO:0048010,GO:0048013,GO:0050852,GO:…	protein phosphatase type 1 complex|protein kinase inhibitor activity|SH3/SH2 adaptor activity|signaling receptor binding|nucleus|cytoplasm|endoplasmic reticulum|cytosol|ribosome|plasma membrane|cell-cell junction|substrate-dependent cell migration, cell extension|actin filament organization|signal complex assembly|cytoskeletal adaptor activity|positive regulation of neuron projection development|…	ko04660,ko04360,ko04012	T cell receptor signaling pathway|Axon guidance|ErbB signaling pathway
ENSSSCG00000003772	3	0.82770953932343	2.20004250531642e-06	0.000111426914697835	ENSSSCG00000003772	protein_coding	zinc finger ZZ-type containing 3	MYB	GO:0000981,GO:0003677,GO:0005634,GO:0005671,GO:0005730,GO:0008270	DNA-binding transcription factor activity, RNA polymerase II-specific|DNA binding|nucleus|Ada2/Gcn5/Ada3 transcription activator complex|nucleolus|zinc ion binding
ENSSSCG00000050367	3	0.910320665529842	0.000336374101765647	0.00946102496427689	ENSSSCG00000050367	lncRNA
SETD5	3	0.687176238289814	0.000321893286633111	0.00908935485830912	ENSSSCG00000011540	protein_coding	SET domain containing 5		GO:0005634,GO:0005654,GO:0016569,GO:0016593,GO:0035065,GO:1902275	nucleus|nucleoplasm|covalent chromatin modification|Cdc73/Paf1 complex|regulation of histone acetylation|regulation of chromatin organization
RUNX1	3	0.847980773467882	8.39443428593788e-07	4.76600728106238e-05	ENSSSCG00000035537	protein_coding	RUNX family transcription factor 1
ARHGAP15	3	0.799177179518342	7.64337513754627e-07	4.37854243965577e-05	ENSSSCG00000015671	protein_coding	Rho GTPase activating protein 15		GO:0005096,GO:0005737,GO:0005829,GO:0007165,GO:0008360,GO:0016020,GO:0043087,GO:0051056	GTPase activator activity|cytoplasm|cytosol|signal transduction|regulation of cell shape|membrane|regulation of GTPase activity|regulation of small GTPase mediated signal transduction
PPM1L	3	3.3315210216023	0.000130427090860592	0.00416583344862839	ENSSSCG00000023434	protein_coding	protein phosphatase, Mg2+/Mn2+ dependent 1L		GO:0000165,GO:0004722,GO:0005622,GO:0007178,GO:0016021,GO:0046872	MAPK cascade|protein serine/threonine phosphatase activity|intracellular|transmembrane receptor protein serine/threonine kinase signaling pathway|integral component of membrane|metal ion binding
FTO	3	0.764521860504091	0.000136217941481779	0.00432051896302247	ENSSSCG00000035949	protein_coding	FTO alpha-ketoglutarate dependent dioxygenase		GO:0001659,GO:0005634,GO:0005654,GO:0006307,GO:0008198,GO:0010883,GO:0016607,GO:0035515,GO:0035516,GO:0035552,GO:0035553,GO:0040014,GO:0042245,GO:0043734,GO:0044065,GO:0060612,GO:0070350,GO:0070989,GO:0080111,GO:0090335,GO:1990931	temperature homeostasis|nucleus|nucleoplasm|DNA dealkylation involved in DNA repair|ferrous iron binding|regulation of lipid storage|nuclear speck|oxidative RNA demethylase activity|oxidative DNA demethylase activity|oxidative single-stranded DNA demethylation|oxidative single-stranded RNA demethylation|regulation of multicellular organism growth|RNA repair|DNA-N1-methyladenine dioxygenase activi…
SBF2	3	1.29710976663504	8.66115396599912e-06	0.000376512398838011	ENSSSCG00000013409	protein_coding	SET binding factor 2
CAMK4	3	3.09299948264164	4.05242899175373e-15	6.53055072065041e-13	ENSSSCG00000037019	protein_coding	calcium/calmodulin dependent protein kinase IV		GO:0001650,GO:0002250,GO:0004683,GO:0005516,GO:0005524,GO:0005634,GO:0005654,GO:0005737,GO:0005829,GO:0006468,GO:0006954,GO:0007165,GO:0007616,GO:0009931,GO:0018105,GO:0033081,GO:0035556,GO:0043011,GO:0045670,GO:0045893,GO:0070062,GO:0098794,GO:0098978	fibrillar center|adaptive immune response|calmodulin-dependent protein kinase activity|calmodulin binding|ATP binding|nucleus|nucleoplasm|cytoplasm|cytosol|protein phosphorylation|inflammatory response|signal transduction|long-term memory|calcium-dependent protein serine/threonine kinase activity|peptidyl-serine phosphorylation|regulation of T cell differentiation in thymus|intracellular signal t…	ko04024,ko04722,ko04725,ko04380,ko04720,ko04925,ko04211,ko04020,ko04921	cAMP signaling pathway|Neurotrophin signaling pathway|Cholinergic synapse|Osteoclast differentiation|Long-term potentiation|Aldosterone synthesis and secretion|Longevity regulating pathway|Calcium signaling pathway|Oxytocin signaling pathway
CNOT4	3	0.613213086517866	0.000171434334563288	0.00527495346889622	ENSSSCG00000021354	protein_coding	CCR4-NOT transcription complex subunit 4		GO:0000289,GO:0003723,GO:0004842,GO:0005634,GO:0005829,GO:0006511,GO:0006977,GO:0016567,GO:0030014,GO:0045652,GO:0046872,GO:0051865	nuclear-transcribed mRNA poly(A) tail shortening|RNA binding|ubiquitin-protein transferase activity|nucleus|cytosol|ubiquitin-dependent protein catabolic process|DNA damage response, signal transduction by p53 class mediator resulting in cell cycle arrest|protein ubiquitination|CCR4-NOT complex|regulation of megakaryocyte differentiation|metal ion binding|protein autoubiquitination	ko03018	RNA degradation
SOS1	3	0.725345531787262	0.000212656916625703	0.00640095073558094	ENSSSCG00000008478	protein_coding	SOS Ras/Rac guanine nucleotide exchange factor 1				ko04722,ko04912,ko04540,ko04320,ko04660,ko04650,ko04014,ko04151,ko04510,ko04013,ko04010,ko04630,ko04664,ko04810,ko04910,ko04068,ko04917,ko04062,ko04915,ko04662,ko04012,ko04072,ko04150	Neurotrophin signaling pathway|GnRH signaling pathway|Gap junction|Dorso-ventral axis formation|T cell receptor signaling pathway|Natural killer cell mediated cytotoxicity|Ras signaling pathway|PI3K-Akt signaling pathway|Focal adhesion|MAPK signaling pathway - fly|MAPK signaling pathway|Jak-STAT signaling pathway|Fc epsilon RI signaling pathway|Regulation of actin cytoskeleton|Insulin signaling p…
PRKAG2	3	1.22922559017462	3.20080027147044e-06	0.000158588719040495	ENSSSCG00000016432	protein_coding	protein kinase AMP-activated non-catalytic subunit gamma 2		GO:0004679,GO:0004862,GO:0005524,GO:0005615,GO:0005654,GO:0005829,GO:0005977,GO:0006110,GO:0006469,GO:0006633,GO:0006754,GO:0007050,GO:0008603,GO:0008607,GO:0010800,GO:0016126,GO:0016208,GO:0016236,GO:0019217,GO:0019901,GO:0030295,GO:0031588,GO:0035556,GO:0042304,GO:0043531,GO:0045860,GO:0046320,GO:0046324	AMP-activated protein kinase activity|cAMP-dependent protein kinase inhibitor activity|ATP binding|extracellular space|nucleoplasm|cytosol|glycogen metabolic process|regulation of glycolytic process|negative regulation of protein kinase activity|fatty acid biosynthetic process|ATP biosynthetic process|cell cycle arrest|cAMP-dependent protein kinase regulator activity|phosphorylase kinase regulato…	ko04922,ko04920,ko04211,ko04152,ko04910,ko04068,ko04921,ko04213,ko04710	Glucagon signaling pathway|Adipocytokine signaling pathway|Longevity regulating pathway|AMPK signaling pathway|Insulin signaling pathway|FoxO signaling pathway|Oxytocin signaling pathway|Longevity regulating pathway - multiple species|Circadian rhythm
ZMYM2	3	0.751159581164029	5.56448298025469e-05	0.00197939267484913	ENSSSCG00000021814	protein_coding	zinc finger MYM-type containing 2
SND1	3	1.12423753845306	4.5293209934971e-08	3.26024166626895e-06	ENSSSCG00000016590	protein_coding	staphylococcal nuclease and tudor domain containing 1		GO:0003676,GO:0004519,GO:0005634,GO:0016442,GO:0031047,GO:0042470	nucleic acid binding|endonuclease activity|nucleus|RISC complex|gene silencing by RNA|melanosome
MAGI3	3	1.57735720093768	6.05134257729548e-05	0.00213354960172756	ENSSSCG00000006767	protein_coding	membrane associated guanylate kinase, WW and PDZ domain containing 3		GO:0004385,GO:0005524,GO:0005634,GO:0005886,GO:0005923,GO:0006915,GO:0016020,GO:0016032,GO:0030054,GO:0032947,GO:0035556,GO:0046328	guanylate kinase activity|ATP binding|nucleus|plasma membrane|bicellular tight junction|apoptotic process|membrane|viral process|cell junction|protein-containing complex scaffold activity|intracellular signal transduction|regulation of JNK cascade	ko04015,ko04530	Rap1 signaling pathway|Tight junction
TRIT1	3	0.889389845254846	0.000229325381103633	0.0068194913888674	ENSSSCG00000003667	protein_coding	tRNA isopentenyltransferase 1		GO:0003676,GO:0005524,GO:0005739,GO:0005759,GO:0006400,GO:0008270,GO:0052381,GO:0070900	nucleic acid binding|ATP binding|mitochondrion|mitochondrial matrix|tRNA modification|zinc ion binding|tRNA dimethylallyltransferase activity|mitochondrial tRNA modification	ko00908	Zeatin biosynthesis
TTC3	3	1.06350181218479	2.14207163411238e-08	1.61582084400137e-06	ENSSSCG00000012062	protein_coding	tetratricopeptide repeat domain 3		GO:0004842,GO:0005634,GO:0005730,GO:0005829,GO:0006511,GO:0046872,GO:0070936	ubiquitin-protein transferase activity|nucleus|nucleolus|cytosol|ubiquitin-dependent protein catabolic process|metal ion binding|protein K48-linked ubiquitination
CDKAL1	3	0.79196521417453	3.67824434042635e-14	5.383734881391e-12	ENSSSCG00000001080	protein_coding	CDK5 regulatory subunit associated protein 1 like 1		GO:0005783,GO:0005789,GO:0005791,GO:0006400,GO:0016020,GO:0016021,GO:0035598,GO:0035600,GO:0046872,GO:0051539,GO:0061712,GO:1990145	endoplasmic reticulum|endoplasmic reticulum membrane|rough endoplasmic reticulum|tRNA modification|membrane|integral component of membrane|N6-threonylcarbomyladenosine methylthiotransferase activity|tRNA methylthiolation|metal ion binding|4 iron, 4 sulfur cluster binding|tRNA (N(6)-L-threonylcarbamoyladenosine(37)-C(2))-methylthiotransferase|maintenance of translational fidelity
SSBP2	3	1.07943823657563	5.60964642969162e-05	0.00199323606100891	ENSSSCG00000035757	protein_coding	single stranded DNA binding protein 2		GO:0000978,GO:0001077,GO:0003697,GO:0005634,GO:0005737,GO:0006355,GO:0045944	RNA polymerase II proximal promoter sequence-specific DNA binding|proximal promoter DNA-binding transcription activator activity, RNA polymerase II-specific|single-stranded DNA binding|nucleus|cytoplasm|regulation of transcription, DNA-templated|positive regulation of transcription by RNA polymerase II
MBD5	3	0.737439590106384	2.46996016920122e-07	1.57622978157745e-05	ENSSSCG00000015667	protein_coding	methyl-CpG binding domain protein 5		GO:0003682,GO:0005634,GO:0005654,GO:0007399,GO:0010369,GO:0016579,GO:0030496,GO:0040014,GO:0042593,GO:0050795,GO:0060399,GO:0070062	chromatin binding|nucleus|nucleoplasm|nervous system development|chromocenter|protein deubiquitination|midbody|regulation of multicellular organism growth|glucose homeostasis|regulation of behavior|positive regulation of growth hormone receptor signaling pathway|extracellular exosome
DLG1	3	0.866564998534027	1.56186336088257e-05	0.000643044337019886	ENSSSCG00000011833	protein_coding	discs large MAGUK scaffold protein 1				ko04660,ko04390,ko04391	T cell receptor signaling pathway|Hippo signaling pathway|Hippo signaling pathway - fly
SRPK2	3	0.751694074827951	2.01754981247111e-06	0.000103001567066125	ENSSSCG00000026110	protein_coding	SRSF protein kinase 2		GO:0000245,GO:0000287,GO:0001525,GO:0003723,GO:0004674,GO:0005524,GO:0005634,GO:0005654,GO:0005730,GO:0005737,GO:0005829,GO:0006468,GO:0008284,GO:0008380,GO:0010468,GO:0010628,GO:0030154,GO:0035063,GO:0035556,GO:0043525,GO:0045070,GO:0045071,GO:0045087,GO:0045787,GO:0048024,GO:0050684,GO:0071889	spliceosomal complex assembly|magnesium ion binding|angiogenesis|RNA binding|protein serine/threonine kinase activity|ATP binding|nucleus|nucleoplasm|nucleolus|cytoplasm|cytosol|protein phosphorylation|positive regulation of cell proliferation|RNA splicing|regulation of gene expression|positive regulation of gene expression|cell differentiation|nuclear speck organization|intracellular signal tran…
EHBP1	3	1.05048126021547	4.38737983700793e-06	0.000210515061412405	ENSSSCG00000008372	protein_coding	EH domain binding protein 1		GO:0005768,GO:0005829,GO:0005886,GO:0006897,GO:0015031	endosome|cytosol|plasma membrane|endocytosis|protein transport
ARHGAP25	3	0.5764715486801	9.78366060737257e-05	0.00322830447425071	ENSSSCG00000008344	protein_coding	Rho GTPase activating protein 25		GO:0001891,GO:0005096,GO:0005829,GO:0006911,GO:0007015,GO:0007165,GO:0051056,GO:0051058	phagocytic cup|GTPase activator activity|cytosol|phagocytosis, engulfment|actin filament organization|signal transduction|regulation of small GTPase mediated signal transduction|negative regulation of small GTPase mediated signal transduction
STK10	3	0.631624745320194	7.20042096167386e-05	0.00247576543152036	ENSSSCG00000022478	protein_coding	serine/threonine kinase 10		GO:0004674,GO:0005524,GO:0005886,GO:0007049,GO:0042803,GO:0046777,GO:2000401	protein serine/threonine kinase activity|ATP binding|plasma membrane|cell cycle|protein homodimerization activity|protein autophosphorylation|regulation of lymphocyte migration
FOXP1	3	0.549153099903221	1.53248943315149e-27	5.96325278451192e-25	ENSSSCG00000027675	protein_coding	forkhead box P1	Fork head
ELP4	3	0.981186068827404	1.75791415158088e-05	0.000709128202069412	ENSSSCG00000013321	protein_coding	elongator acetyltransferase complex subunit 4		GO:0000993,GO:0002098,GO:0005654,GO:0005737,GO:0006357,GO:0006368,GO:0008023,GO:0008607,GO:0033588	RNA polymerase II complex binding|tRNA wobble uridine modification|nucleoplasm|cytoplasm|regulation of transcription by RNA polymerase II|transcription elongation from RNA polymerase II promoter|transcription elongation factor complex|phosphorylase kinase regulator activity|Elongator holoenzyme complex
PDS5A	3	0.874774749918509	8.86742591969678e-05	0.00296584723527972	ENSSSCG00000023112	protein_coding	PDS5 cohesin associated factor A		GO:0000775,GO:0000785,GO:0005634,GO:0005654,GO:0005694,GO:0005829,GO:0005886,GO:0006281,GO:0007064,GO:0008156,GO:0051301	chromosome, centromeric region|chromatin|nucleus|nucleoplasm|chromosome|cytosol|plasma membrane|DNA repair|mitotic sister chromatid cohesion|negative regulation of DNA replication|cell division
PAN3	3	0.628046629911973	7.94935461151891e-07	4.52942869543474e-05	ENSSSCG00000009319	protein_coding	poly(A) specific ribonuclease subunit PAN3				ko03018	RNA degradation
DENND1B	3	0.859401129305058	2.84244846783284e-07	1.78889242034734e-05	ENSSSCG00000010900	protein_coding	DENN domain containing 1B		GO:0005829,GO:0006897,GO:0015031,GO:0016607,GO:0017112,GO:0017137,GO:0030136,GO:0032456,GO:0035745,GO:0043231,GO:0043547,GO:0050776,GO:0050852,GO:1901981	cytosol|endocytosis|protein transport|nuclear speck|Rab guanyl-nucleotide exchange factor activity|Rab GTPase binding|clathrin-coated vesicle|endocytic recycling|T-helper 2 cell cytokine production|intracellular membrane-bounded organelle|positive regulation of GTPase activity|regulation of immune response|T cell receptor signaling pathway|phosphatidylinositol phosphate binding
ENSSSCG00000022032	3	0.893928018815732	4.56901302713486e-06	0.000217919383661912	ENSSSCG00000022032	protein_coding	heparan sulfate 2-O-sulfotransferase 1		GO:0000139,GO:0004394,GO:0006024,GO:0008146,GO:0015014,GO:0015015,GO:0016020,GO:0016021	Golgi membrane|heparan sulfate 2-O-sulfotransferase activity|glycosaminoglycan biosynthetic process|sulfotransferase activity|heparan sulfate proteoglycan biosynthetic process, polysaccharide chain biosynthetic process|heparan sulfate proteoglycan biosynthetic process, enzymatic modification|membrane|integral component of membrane	ko00534	Glycosaminoglycan biosynthesis - heparan sulfate / heparin
SMCHD1	3	0.931916575938297	2.82524248517931e-08	2.10134818687882e-06	ENSSSCG00000029030	protein_coding	structural maintenance of chromosomes flexible hinge domain containing 1		GO:0001740,GO:0003677,GO:0005524,GO:0006302,GO:0009048,GO:0016887,GO:0035861,GO:0042803,GO:0043584,GO:0045739,GO:0060820,GO:0060821,GO:0070868,GO:2000042,GO:2001034	Barr body|DNA binding|ATP binding|double-strand break repair|dosage compensation by inactivation of X chromosome|ATPase activity|site of double-strand break|protein homodimerization activity|nose development|positive regulation of DNA repair|inactivation of X chromosome by heterochromatin assembly|inactivation of X chromosome by DNA methylation|heterochromatin organization involved in chromatin s…
PREX1	3	1.37517331621932	2.49465990383564e-07	1.58881453516143e-05	ENSSSCG00000031118	protein_coding	phosphatidylinositol-3,4,5-trisphosphate dependent Rac exchange factor 1		GO:0005085,GO:0005089,GO:0005096,GO:0005543,GO:0005829,GO:0005886,GO:0006801,GO:0007186,GO:0019899,GO:0030041,GO:0030217,GO:0030335,GO:0030426,GO:0030593,GO:0030676,GO:0030833,GO:0035023,GO:0035556,GO:0042119,GO:0043065,GO:0043198,GO:0048471,GO:0050773,GO:0051056,GO:1900026	guanyl-nucleotide exchange factor activity|Rho guanyl-nucleotide exchange factor activity|GTPase activator activity|phospholipid binding|cytosol|plasma membrane|superoxide metabolic process|G protein-coupled receptor signaling pathway|enzyme binding|actin filament polymerization|T cell differentiation|positive regulation of cell migration|growth cone|neutrophil chemotaxis|Rac guanyl-nucleotide ex…	ko04062	Chemokine signaling pathway
LCOR	3	0.737030265142102	0.000219018874826599	0.0065619288807203	ENSSSCG00000010513	protein_coding	ligand-dependent corepressor		GO:0000122,GO:0000981,GO:0003677,GO:0005654,GO:0006366,GO:0008134	negative regulation of transcription by RNA polymerase II|DNA-binding transcription factor activity, RNA polymerase II-specific|DNA binding|nucleoplasm|transcription by RNA polymerase II|transcription factor binding
MLLT3	3	1.58233301472563	8.89904968233011e-19	1.95828191216406e-16	ENSSSCG00000005166	protein_coding	MLLT3 super elongation complex subunit
ZBTB20	3	0.873733390625532	7.55610857760129e-19	1.70993129428441e-16	ENSSSCG00000026113	protein_coding	zinc finger and BTB domain containing 20	ZBTB	GO:0000981,GO:0001078,GO:0005634,GO:0005654,GO:0005737,GO:0016604,GO:0032728,GO:0032755,GO:0032760,GO:0044212,GO:0045821,GO:0046872,GO:0046889,GO:0055088,GO:0071333	DNA-binding transcription factor activity, RNA polymerase II-specific|proximal promoter DNA-binding transcription repressor activity, RNA polymerase II-specific|nucleus|nucleoplasm|cytoplasm|nuclear body|positive regulation of interferon-beta production|positive regulation of interleukin-6 production|positive regulation of tumor necrosis factor production|transcription regulatory region DNA bindi…
RPS6KA3	3	1.24088712119618	4.70627829798672e-06	0.000222801080018042	ENSSSCG00000012163	protein_coding	ribosomal protein S6 kinase A3		GO:0000287,GO:0002224,GO:0004674,GO:0004711,GO:0005524,GO:0005634,GO:0005737,GO:0007049,GO:0019901,GO:0032496,GO:0035556,GO:0043027,GO:0043154,GO:0045944	magnesium ion binding|toll-like receptor signaling pathway|protein serine/threonine kinase activity|ribosomal protein S6 kinase activity|ATP binding|nucleus|cytoplasm|cell cycle|protein kinase binding|response to lipopolysaccharide|intracellular signal transduction|cysteine-type endopeptidase inhibitor activity involved in apoptotic process|negative regulation of cysteine-type endopeptidase activ…	ko04914,ko04722,ko04010,ko04114,ko04720,ko04150	Progesterone-mediated oocyte maturation|Neurotrophin signaling pathway|MAPK signaling pathway|Oocyte meiosis|Long-term potentiation|mTOR signaling pathway
JCHAIN	3	38.8066828749264	7.90214408544273e-06	0.000349226611465799	ENSSSCG00000035379	protein_coding	joining chain of multimeric IgA and IgM		GO:0001895,GO:0002250,GO:0003094,GO:0003823,GO:0005576,GO:0005615,GO:0006898,GO:0006955,GO:0019731,GO:0019862,GO:0030674,GO:0032461,GO:0034987,GO:0042803,GO:0045087,GO:0050900,GO:0060267,GO:0070062,GO:0071748,GO:0071750,GO:0071751,GO:0071752,GO:0071756,GO:0072562	retina homeostasis|adaptive immune response|glomerular filtration|antigen binding|extracellular region|extracellular space|receptor-mediated endocytosis|immune response|antibacterial humoral response|IgA binding|protein binding, bridging|positive regulation of protein oligomerization|immunoglobulin receptor binding|protein homodimerization activity|innate immune response|leukocyte migration|posit…
NDUFAF2	3	1.70053224643529	0.000256552182823435	0.00747586031920564	ENSSSCG00000027763	protein_coding	NADH:ubiquinone oxidoreductase complex assembly factor 2		GO:0005739,GO:0005743,GO:0008137,GO:0009055,GO:0022904,GO:0032981,GO:0045333,GO:0061179,GO:0072593	mitochondrion|mitochondrial inner membrane|NADH dehydrogenase (ubiquinone) activity|electron transfer activity|respiratory electron transport chain|mitochondrial respiratory chain complex I assembly|cellular respiration|negative regulation of insulin secretion involved in cellular response to glucose stimulus|reactive oxygen species metabolic process
IFNGR2	3	0.91670776134199	0.000241124937705953	0.00710416852476597	ENSSSCG00000034378	protein_coding	interferon gamma receptor 2				ko04060,ko04066,ko04650,ko04630,ko04380	Cytokine-cytokine receptor interaction|HIF-1 signaling pathway|Natural killer cell mediated cytotoxicity|Jak-STAT signaling pathway|Osteoclast differentiation
RCSD1	3	0.697714439663077	0.000252177616376049	0.00736686117990863	ENSSSCG00000006307	protein_coding	RCSD domain containing 1
HMBOX1	3	0.868818305555224	1.07591359958891e-05	0.000458960576680255	ENSSSCG00000009682	protein_coding	homeobox containing 1	Homeobox	GO:0000122,GO:0000784,GO:0000981,GO:0001227,GO:0003691,GO:0005634,GO:0005654,GO:0005737,GO:0005829,GO:0015030,GO:0016604,GO:0016605,GO:0032212,GO:0035563,GO:0042162,GO:0042802,GO:0043565,GO:0044877,GO:0045892,GO:0045893,GO:0051972,GO:0051973	negative regulation of transcription by RNA polymerase II|nuclear chromosome, telomeric region|DNA-binding transcription factor activity, RNA polymerase II-specific|DNA-binding transcription repressor activity, RNA polymerase II-specific|double-stranded telomeric DNA binding|nucleus|nucleoplasm|cytoplasm|cytosol|Cajal body|nuclear body|PML body|positive regulation of telomere maintenance via telo…
DOCK11	3	0.770846226665136	3.55772145144523e-07	2.19999566032392e-05	ENSSSCG00000012634	protein_coding	dedicator of cytokinesis 11		GO:0001782,GO:0002315,GO:0005085,GO:0005089,GO:0005829,GO:0007264,GO:0007596,GO:0043547,GO:0051491	B cell homeostasis|marginal zone B cell differentiation|guanyl-nucleotide exchange factor activity|Rho guanyl-nucleotide exchange factor activity|cytosol|small GTPase mediated signal transduction|blood coagulation|positive regulation of GTPase activity|positive regulation of filopodium assembly
IPO11	3	1.17898290123712	0.00022482752809883	0.00672333342697046	ENSSSCG00000016938	protein_coding	importin 11		GO:0001650,GO:0005634,GO:0005635,GO:0005829,GO:0006606,GO:0006610,GO:0008536,GO:0008565	fibrillar center|nucleus|nuclear envelope|cytosol|protein import into nucleus|ribosomal protein import into nucleus|Ran GTPase binding|protein transporter activity
TNFSF4	3	1.02417505939444	3.10539702645883e-06	0.000154581916256238	ENSSSCG00000015488	protein_coding	TNF superfamily member 4		GO:0002215,GO:0002526,GO:0002726,GO:0002819,GO:0002830,GO:0002891,GO:0005102,GO:0005125,GO:0005164,GO:0005615,GO:0005886,GO:0005887,GO:0006954,GO:0006955,GO:0007165,GO:0008284,GO:0009615,GO:0009986,GO:0032689,GO:0032700,GO:0032729,GO:0032733,GO:0032735,GO:0032736,GO:0032753,GO:0032755,GO:0032813,GO:0033209,GO:0035709,GO:0035712,GO:0035713,GO:0043372,GO:0043382,GO:0043433,GO:0045590,GO:0045626,GO:…	defense response to nematode|acute inflammatory response|positive regulation of T cell cytokine production|regulation of adaptive immune response|positive regulation of type 2 immune response|positive regulation of immunoglobulin mediated immune response|signaling receptor binding|cytokine activity|tumor necrosis factor receptor binding|extracellular space|plasma membrane|integral component of pl…
KIAA1109	3	0.741484705692312	4.51339133277582e-06	0.000215911979979327	ENSSSCG00000009090	protein_coding	KIAA1109 ortholog		GO:0001558,GO:0005634,GO:0016020,GO:0016021,GO:0030856,GO:0048488,GO:0098793	regulation of cell growth|nucleus|membrane|integral component of membrane|regulation of epithelial cell differentiation|synaptic vesicle endocytosis|presynapse
TMEM232	3	1.94338353358895	8.05574754498875e-07	4.58186796195189e-05	ENSSSCG00000014196	protein_coding	transmembrane protein 232		GO:0016021	integral component of membrane
CLUAP1	3	0.716125125318718	4.3722989909628e-05	0.00158896715493897	ENSSSCG00000007955	protein_coding	clusterin associated protein 1		GO:0001843,GO:0001947,GO:0005654,GO:0005813,GO:0005929,GO:0007224,GO:0021508,GO:0030992,GO:0035082,GO:0042073,GO:0043231,GO:0060271,GO:0060972,GO:0097542,GO:0097546	neural tube closure|heart looping|nucleoplasm|centrosome|cilium|smoothened signaling pathway|floor plate formation|intraciliary transport particle B|axoneme assembly|intraciliary transport|intracellular membrane-bounded organelle|cilium assembly|left/right pattern formation|ciliary tip|ciliary base
SRFBP1	3	1.29258619836638	0.000283451060053928	0.00813341405054023	ENSSSCG00000022656	protein_coding	serum response factor binding protein 1		GO:0005634,GO:0030490,GO:0030686,GO:0048471	nucleus|maturation of SSU-rRNA|90S preribosome|perinuclear region of cytoplasm
DENND5A	3	0.896910471643544	2.33956271314377e-08	1.75648863649392e-06	ENSSSCG00000014578	protein_coding	DENN domain containing 5A		GO:0000139,GO:0005794,GO:0005802,GO:0005829,GO:0010977,GO:0017112,GO:0017137,GO:0030904,GO:0042147	Golgi membrane|Golgi apparatus|trans-Golgi network|cytosol|negative regulation of neuron projection development|Rab guanyl-nucleotide exchange factor activity|Rab GTPase binding|retromer complex|retrograde transport, endosome to Golgi
ZNRF3	3	1.18048936852425	0.000158246806352725	0.00492618448497828	ENSSSCG00000009971	protein_coding	zinc and ring finger 3		GO:0004842,GO:0005109,GO:0005886,GO:0005887,GO:0006511,GO:0016055,GO:0016567,GO:0038018,GO:0046872,GO:0061630,GO:0072089,GO:0090090,GO:2000051,GO:2000095	ubiquitin-protein transferase activity|frizzled binding|plasma membrane|integral component of plasma membrane|ubiquitin-dependent protein catabolic process|Wnt signaling pathway|protein ubiquitination|Wnt receptor catabolic process|metal ion binding|ubiquitin protein ligase activity|stem cell proliferation|negative regulation of canonical Wnt signaling pathway|negative regulation of non-canonical…
YAF2	3	0.834403454624135	0.000159738011343577	0.00496775873874351	ENSSSCG00000031775	protein_coding	YY1 associated factor 2		GO:0003713,GO:0003714,GO:0005634,GO:0005654,GO:0005829,GO:0045892,GO:0045893,GO:0046872,GO:0070317	transcription coactivator activity|transcription corepressor activity|nucleus|nucleoplasm|cytosol|negative regulation of transcription, DNA-templated|positive regulation of transcription, DNA-templated|metal ion binding|negative regulation of G0 to G1 transition
TRAPPC13	3	0.960551111805268	0.000357575608082805	0.0099908253088495	ENSSSCG00000016949	protein_coding	trafficking protein particle complex 13
ENSSSCG00000046723	3	0.886746382374993	0.00028469471474928	0.00815443353520649	ENSSSCG00000046723	lncRNA
CCDC91	3	1.28426024801311	6.76324208059037e-07	3.93081108028192e-05	ENSSSCG00000024232	protein_coding	coiled-coil domain containing 91		GO:0005654,GO:0005794,GO:0005802,GO:0005829,GO:0015031,GO:0016020,GO:0042802,GO:0090160	nucleoplasm|Golgi apparatus|trans-Golgi network|cytosol|protein transport|membrane|identical protein binding|Golgi to lysosome transport
ATP11A	3	0.930778731043545	4.9510688590377e-07	2.99202093095028e-05	ENSSSCG00000037561	protein_coding	ATPase phospholipid transporting 11A		GO:0000287,GO:0004012,GO:0005524,GO:0005765,GO:0005769,GO:0005783,GO:0005802,GO:0005886,GO:0016020,GO:0016021,GO:0035579,GO:0043231,GO:0043312,GO:0045332,GO:0055037,GO:0070821	magnesium ion binding|phospholipid-translocating ATPase activity|ATP binding|lysosomal membrane|early endosome|endoplasmic reticulum|trans-Golgi network|plasma membrane|membrane|integral component of membrane|specific granule membrane|intracellular membrane-bounded organelle|neutrophil degranulation|phospholipid translocation|recycling endosome|tertiary granule membrane
RCL1	3	0.87159860936398	4.2952010467271e-06	0.000207339296518863	ENSSSCG00000005217	protein_coding	RNA terminal phosphate cyclase like 1		GO:0000447,GO:0000480,GO:0004521,GO:0005654,GO:0005730,GO:0006364	endonucleolytic cleavage in ITS1 to separate SSU-rRNA from 5.8S rRNA and LSU-rRNA from tricistronic rRNA transcript (SSU-rRNA, 5.8S rRNA, LSU-rRNA)|endonucleolytic cleavage in 5'-ETS of tricistronic rRNA transcript (SSU-rRNA, 5.8S rRNA, LSU-rRNA)|endoribonuclease activity|nucleoplasm|nucleolus|rRNA processing	ko03008	Ribosome biogenesis in eukaryotes
BRCC3	3	0.806590495168634	8.5566572404699e-05	0.00288306039312475	ENSSSCG00000012813	protein_coding	BRCA1/BRCA2-containing complex subunit 3		GO:0000922,GO:0004843,GO:0005634,GO:0005737,GO:0006281,GO:0006302,GO:0007049,GO:0008237,GO:0010212,GO:0031593,GO:0036459,GO:0045739,GO:0046872,GO:0051301,GO:0070531,GO:0070536,GO:0070537,GO:0070552,GO:0072425	spindle pole|thiol-dependent ubiquitin-specific protease activity|nucleus|cytoplasm|DNA repair|double-strand break repair|cell cycle|metallopeptidase activity|response to ionizing radiation|polyubiquitin modification-dependent protein binding|thiol-dependent ubiquitinyl hydrolase activity|positive regulation of DNA repair|metal ion binding|cell division|BRCA1-A complex|protein K63-linked deubiqui…
PHF20L1	3	0.711084181233132	8.6924447218539e-05	0.00292263989657444	ENSSSCG00000005950	protein_coding	PHD finger protein 20-like 1		GO:0005634,GO:0006355,GO:0046872	nucleus|regulation of transcription, DNA-templated|metal ion binding
ENSSSCG00000047910	3	0.771655941399882	3.83184463337658e-07	2.36035711509228e-05	ENSSSCG00000047910	lncRNA
GALNT10	3	1.79967358738363	1.60546540884722e-14	2.43939001264272e-12	ENSSSCG00000017072	protein_coding	polypeptide N-acetylgalactosaminyltransferase 10				ko00512	Mucin type O-Glycan biosynthesis
MAN1C1	3	1.01054566054226	1.55220531201114e-09	1.40703883794464e-07	ENSSSCG00000023235	protein_coding	mannosidase alpha class 1C member 1		GO:0000139,GO:0004571,GO:0005509,GO:0005783,GO:0006487,GO:0006491,GO:0030173,GO:0070062,GO:1904381	Golgi membrane|mannosyl-oligosaccharide 1,2-alpha-mannosidase activity|calcium ion binding|endoplasmic reticulum|protein N-linked glycosylation|N-glycan processing|integral component of Golgi membrane|extracellular exosome|Golgi apparatus mannose trimming	ko04141,ko00510,ko00513	Protein processing in endoplasmic reticulum|N-Glycan biosynthesis|Various types of N-glycan biosynthesis
STK17A	3	0.691608544391841	1.17578199522956e-06	6.35933596087432e-05	ENSSSCG00000016758	protein_coding	serine/threonine kinase 17a		GO:0004674,GO:0005524,GO:0005634,GO:0005886,GO:0006468,GO:0006915,GO:0016607,GO:0035556,GO:0043065,GO:2000271,GO:2000377	protein serine/threonine kinase activity|ATP binding|nucleus|plasma membrane|protein phosphorylation|apoptotic process|nuclear speck|intracellular signal transduction|positive regulation of apoptotic process|positive regulation of fibroblast apoptotic process|regulation of reactive oxygen species metabolic process
NLRC5	3	1.10425000402109	1.1558481485377e-11	1.34112009903786e-09	ENSSSCG00000039751	protein_coding	NLR family CARD domain containing 5		GO:0000978,GO:0005524,GO:0005634,GO:0005737,GO:0005813,GO:0005829,GO:0009617,GO:0032088,GO:0032480,GO:0035556,GO:0043549,GO:0045087,GO:0045345,GO:0045944,GO:0051607,GO:0060335,GO:0060339,GO:0060340	RNA polymerase II proximal promoter sequence-specific DNA binding|ATP binding|nucleus|cytoplasm|centrosome|cytosol|response to bacterium|negative regulation of NF-kappaB transcription factor activity|negative regulation of type I interferon production|intracellular signal transduction|regulation of kinase activity|innate immune response|positive regulation of MHC class I biosynthetic process|posi…
COG5	3	0.815236201089749	1.33507028793856e-08	1.0441034987143e-06	ENSSSCG00000037556	protein_coding	component of oligomeric golgi complex 5		GO:0000139,GO:0005654,GO:0005794,GO:0005829,GO:0006888,GO:0006891,GO:0015031,GO:0016020,GO:0017119,GO:0032588	Golgi membrane|nucleoplasm|Golgi apparatus|cytosol|ER to Golgi vesicle-mediated transport|intra-Golgi vesicle-mediated transport|protein transport|membrane|Golgi transport complex|trans-Golgi network membrane
EXOC6B	3	1.25121086112132	2.82071988871701e-14	4.18621070740384e-12	ENSSSCG00000008310	protein_coding	exocyst complex component 6B		GO:0000145,GO:0006887,GO:0006893,GO:0006904,GO:0015031,GO:0016020	exocyst|exocytosis|Golgi to plasma membrane transport|vesicle docking involved in exocytosis|protein transport|membrane
SEC22A	3	1.03156093721001	1.24542836846519e-14	1.92908390198968e-12	ENSSSCG00000024904	protein_coding	SEC22 homolog A, vesicle trafficking protein		GO:0005215,GO:0005789,GO:0006888,GO:0015031,GO:0016021	transporter activity|endoplasmic reticulum membrane|ER to Golgi vesicle-mediated transport|protein transport|integral component of membrane
ACTN1	3	0.901317221879307	3.9627976397767e-18	8.26437562679705e-16	ENSSSCG00000036702	protein_coding	actinin alpha 1		GO:0001725,GO:0001726,GO:0003725,GO:0005178,GO:0005509,GO:0005523,GO:0005884,GO:0005903,GO:0005915,GO:0005916,GO:0005923,GO:0005925,GO:0012506,GO:0016328,GO:0017166,GO:0030018,GO:0030027,GO:0030220,GO:0030374,GO:0030486,GO:0031252,GO:0042383,GO:0042803,GO:0043462,GO:0043495,GO:0044325,GO:0045214,GO:0046928,GO:0048041,GO:0048741,GO:0051015,GO:0051017,GO:0051234,GO:0051271,GO:0051393,GO:0051639,GO:…	stress fiber|ruffle|double-stranded RNA binding|integrin binding|calcium ion binding|tropomyosin binding|actin filament|brush border|zonula adherens|fascia adherens|bicellular tight junction|focal adhesion|vesicle membrane|lateral plasma membrane|vinculin binding|Z disc|lamellipodium|platelet formation|nuclear receptor transcription coactivator activity|smooth muscle dense body|cell leading edge|…	ko04520,ko04670,ko04810,ko04530,ko04510	Adherens junction|Leukocyte transendothelial migration|Regulation of actin cytoskeleton|Tight junction|Focal adhesion
NFATC3	3	0.594186077145934	3.10624136196255e-09	2.71545066787674e-07	ENSSSCG00000029578	protein_coding	dihydrouridine synthase 2		GO:0000978,GO:0000981,GO:0001077,GO:0001227,GO:0001816,GO:0003682,GO:0003700,GO:0005634,GO:0005654,GO:0005667,GO:0005737,GO:0005829,GO:0006357,GO:0006366,GO:0006954,GO:0008134,GO:0033173,GO:0038095,GO:0044798,GO:0045944,GO:1902894,GO:1905064	RNA polymerase II proximal promoter sequence-specific DNA binding|DNA-binding transcription factor activity, RNA polymerase II-specific|proximal promoter DNA-binding transcription activator activity, RNA polymerase II-specific|DNA-binding transcription repressor activity, RNA polymerase II-specific|cytokine production|chromatin binding|DNA-binding transcription factor activity|nucleus|nucleoplasm…	ko04010,ko04921,ko04360,ko04662,ko04660,ko04022,ko04310	MAPK signaling pathway|Oxytocin signaling pathway|Axon guidance|B cell receptor signaling pathway|T cell receptor signaling pathway|cGMP-PKG signaling pathway|Wnt signaling pathway
DOCK8	3	0.60363095355778	1.89279979889881e-05	0.000757784893140066	ENSSSCG00000005240	protein_coding	dedicator of cytokinesis 8		GO:0001771,GO:0005085,GO:0005737,GO:0005829,GO:0007264,GO:0007596,GO:0016020,GO:0031256,GO:0031258,GO:0036336,GO:0043547,GO:0061485,GO:0070233,GO:1903905,GO:1990869,GO:2000406	immunological synapse formation|guanyl-nucleotide exchange factor activity|cytoplasm|cytosol|small GTPase mediated signal transduction|blood coagulation|membrane|leading edge membrane|lamellipodium membrane|dendritic cell migration|positive regulation of GTPase activity|memory T cell proliferation|negative regulation of T cell apoptotic process|positive regulation of establishment of T cell polar…
KAT6B	3	0.800737886332511	9.81834605183624e-10	9.05444467693615e-08	ENSSSCG00000010316	protein_coding	lysine acetyltransferase 6B
FOCAD	3	1.04006700165956	5.25053963020238e-07	3.14323111670727e-05	ENSSSCG00000028406	protein_coding	focadhesin		GO:0005925,GO:0016021	focal adhesion|integral component of membrane
CREBBP	3	0.668904721322083	0.000129725942829743	0.00415175063571859	ENSSSCG00000007951	protein_coding	CREB binding protein				ko04066,ko04520,ko04922,ko04110,ko04916,ko04310,ko04024,ko04330,ko04630,ko04350,ko04068,ko04919,ko04720	HIF-1 signaling pathway|Adherens junction|Glucagon signaling pathway|Cell cycle|Melanogenesis|Wnt signaling pathway|cAMP signaling pathway|Notch signaling pathway|Jak-STAT signaling pathway|TGF-beta signaling pathway|FoxO signaling pathway|Thyroid hormone signaling pathway|Long-term potentiation
ENSSSCG00000026996	3	1.08724936963106	8.6595784662559e-06	0.000376512398838011	ENSSSCG00000026996	protein_coding	ATP binding cassette subfamily C member 4				ko04976,ko04024,ko02010	Bile secretion|cAMP signaling pathway|ABC transporters
FKBP5	3	1.19399744906503	8.86486451699961e-05	0.00296584723527972	ENSSSCG00000001549	protein_coding	FKBP prolyl isomerase 5		GO:0000413,GO:0003755,GO:0005528,GO:0005654,GO:0005737,GO:0005829,GO:0006457,GO:0009617,GO:0016020,GO:0031072,GO:0061077,GO:0070062	protein peptidyl-prolyl isomerization|peptidyl-prolyl cis-trans isomerase activity|FK506 binding|nucleoplasm|cytoplasm|cytosol|protein folding|response to bacterium|membrane|heat shock protein binding|chaperone-mediated protein folding|extracellular exosome	ko04915	Estrogen signaling pathway
ST8SIA1	3	1.97284347487678	3.30711137977185e-09	2.86748124743914e-07	ENSSSCG00000031329	protein_coding	ST8 alpha-N-acetyl-neuraminide alpha-2,8-sialyltransferase 1				ko00603,ko00604,ko00601	Glycosphingolipid biosynthesis - globo series|Glycosphingolipid biosynthesis - ganglio series|Glycosphingolipid biosynthesis - lacto and neolacto series
PUM2	3	0.678360199154579	3.66966312493421e-05	0.00137109614742858	ENSSSCG00000008600	protein_coding	pumilio RNA binding family member 2		GO:0003723,GO:0003730,GO:0005829,GO:0006417,GO:0010494,GO:0010608,GO:0031965,GO:0034063,GO:0035196,GO:0035198,GO:0043488,GO:0048471,GO:0051983,GO:1900246,GO:2000637	RNA binding|mRNA 3'-UTR binding|cytosol|regulation of translation|cytoplasmic stress granule|posttranscriptional regulation of gene expression|nuclear membrane|stress granule assembly|production of miRNAs involved in gene silencing by miRNA|miRNA binding|regulation of mRNA stability|perinuclear region of cytoplasm|regulation of chromosome segregation|positive regulation of RIG-I signaling pathway…
ADNP	3	0.832186213953045	0.000104103030922473	0.00341740690398586	ENSSSCG00000007473	protein_coding	activity dependent neuroprotector homeobox	Homeobox	GO:0000981,GO:0003677,GO:0003682,GO:0005507,GO:0005615,GO:0005634,GO:0005737,GO:0007614,GO:0009743,GO:0010035,GO:0010629,GO:0010835,GO:0019934,GO:0030424,GO:0030425,GO:0031668,GO:0032091,GO:0032147,GO:0033484,GO:0042277,GO:0043025,GO:0043524,GO:0044849,GO:0045773,GO:0048487,GO:0050731,GO:0050805,GO:0051965	DNA-binding transcription factor activity, RNA polymerase II-specific|DNA binding|chromatin binding|copper ion binding|extracellular space|nucleus|cytoplasm|short-term memory|response to carbohydrate|response to inorganic substance|negative regulation of gene expression|regulation of protein ADP-ribosylation|cGMP-mediated signaling|axon|dendrite|cellular response to extracellular stimulus|negativ…
ENSSSCG00000043573	3	0.953477063103775	1.351898329186e-06	7.18939531461115e-05	ENSSSCG00000043573	lncRNA
USPL1	3	1.01893927322815	0.000238573351685103	0.00704851713478544	ENSSSCG00000028065	protein_coding	ubiquitin specific peptidase like 1		GO:0005615,GO:0008283,GO:0009301,GO:0015030,GO:0016926,GO:0030576,GO:0032183,GO:0070140	extracellular space|cell proliferation|snRNA transcription|Cajal body|protein desumoylation|Cajal body organization|SUMO binding|SUMO-specific isopeptidase activity
SCAPER	3	1.12527555661856	2.61015135021798e-09	2.30068257687169e-07	ENSSSCG00000001865	protein_coding	S-phase cyclin A associated protein in the ER		GO:0003676,GO:0005634,GO:0005783,GO:0005829,GO:0008270	nucleic acid binding|nucleus|endoplasmic reticulum|cytosol|zinc ion binding
HIPK2	3	1.04040245218008	8.08339421744471e-06	0.000355268516102239	ENSSSCG00000026733	protein_coding	homeodomain interacting protein kinase 2
TNFRSF1A	3	0.902616833242531	2.66711420990414e-05	0.00103427850270499	ENSSSCG00000000708	protein_coding	TNF receptor superfamily member 1A		GO:0000139,GO:0005031,GO:0005739,GO:0005886,GO:0006693,GO:0006915,GO:0006952,GO:0006954,GO:0007166,GO:0016021,GO:0019221,GO:0043120,GO:0043235,GO:0045121,GO:0045944,GO:0050729	Golgi membrane|tumor necrosis factor-activated receptor activity|mitochondrion|plasma membrane|prostaglandin metabolic process|apoptotic process|defense response|inflammatory response|cell surface receptor signaling pathway|integral component of membrane|cytokine-mediated signaling pathway|tumor necrosis factor binding|receptor complex|membrane raft|positive regulation of transcription by RNA pol…	ko04060,ko04010,ko04215,ko04210,ko04668,ko04380,ko04920,ko04071,ko04064,ko04150	Cytokine-cytokine receptor interaction|MAPK signaling pathway|Apoptosis - multiple species|Apoptosis|TNF signaling pathway|Osteoclast differentiation|Adipocytokine signaling pathway|Sphingolipid signaling pathway|NF-kappa B signaling pathway|mTOR signaling pathway
TESK2	3	1.30087288193632	4.63733598603703e-07	2.81844031699942e-05	ENSSSCG00000003917	protein_coding	testis associated actin remodelling kinase 2		GO:0004672,GO:0004674,GO:0004712,GO:0004713,GO:0005524,GO:0005634,GO:0005654,GO:0005737,GO:0006468,GO:0007283,GO:0016604,GO:0030036,GO:0046872,GO:0048041	protein kinase activity|protein serine/threonine kinase activity|protein serine/threonine/tyrosine kinase activity|protein tyrosine kinase activity|ATP binding|nucleus|nucleoplasm|cytoplasm|protein phosphorylation|spermatogenesis|nuclear body|actin cytoskeleton organization|metal ion binding|focal adhesion assembly
NUAK2	3	0.724888796874157	8.80236699248486e-11	9.11902357130542e-09	ENSSSCG00000038471	protein_coding	NUAK family kinase 2		GO:0000287,GO:0004674,GO:0005524,GO:0005634,GO:0005737,GO:0006468,GO:0006915,GO:0030036,GO:0035556,GO:0042149,GO:0043066	magnesium ion binding|protein serine/threonine kinase activity|ATP binding|nucleus|cytoplasm|protein phosphorylation|apoptotic process|actin cytoskeleton organization|intracellular signal transduction|cellular response to glucose starvation|negative regulation of apoptotic process
CASP10	3	1.02503000184377	6.36883035865052e-07	3.72874567126277e-05	ENSSSCG00000026940	protein_coding	caspase 10				ko04622,ko04210,ko04668	RIG-I-like receptor signaling pathway|Apoptosis|TNF signaling pathway
ADCY9	3	1.50153226014838	4.22860313031567e-05	0.00154377881787314	ENSSSCG00000007950	protein_coding	adenylate cyclase 9		GO:0003091,GO:0004016,GO:0005524,GO:0005622,GO:0005886,GO:0005887,GO:0006171,GO:0007165,GO:0007186,GO:0007189,GO:0007193,GO:0016021,GO:0030424,GO:0030425,GO:0046872,GO:0071377,GO:0071880	renal water homeostasis|adenylate cyclase activity|ATP binding|intracellular|plasma membrane|integral component of plasma membrane|cAMP biosynthetic process|signal transduction|G protein-coupled receptor signaling pathway|adenylate cyclase-activating G protein-coupled receptor signaling pathway|adenylate cyclase-inhibiting G protein-coupled receptor signaling pathway|integral component of membran…	ko04540,ko04727,ko04015,ko04211,ko04913,ko04611,ko04962,ko04914,ko04923,ko04916,ko04970,ko04261,ko04925,ko04911,ko04918,ko04713,ko04724,ko04976,ko04024,ko04725,ko04114,ko04723,ko04020,ko04912,ko04972,ko04022,ko04971,ko04062,ko04270,ko04750,ko00230,ko04961,ko04915,ko04072,ko04921,ko04213	Gap junction|GABAergic synapse|Rap1 signaling pathway|Longevity regulating pathway|Ovarian steroidogenesis|Platelet activation|Vasopressin-regulated water reabsorption|Progesterone-mediated oocyte maturation|Regulation of lipolysis in adipocytes|Melanogenesis|Salivary secretion|Adrenergic signaling in cardiomyocytes|Aldosterone synthesis and secretion|Insulin secretion|Thyroid hormone synthesis|C…
MARCHF8	3	0.86003070327534	6.93978041891389e-05	0.00239388663358599	ENSSSCG00000010403	protein_coding	membrane associated ring-CH-type finger 8		GO:0000209,GO:0002250,GO:0004842,GO:0005764,GO:0005765,GO:0005768,GO:0008270,GO:0016021,GO:0030659,GO:0031901	protein polyubiquitination|adaptive immune response|ubiquitin-protein transferase activity|lysosome|lysosomal membrane|endosome|zinc ion binding|integral component of membrane|cytoplasmic vesicle membrane|early endosome membrane
ARAP2	3	0.757193646560948	3.23810679602179e-05	0.00122418852662871	ENSSSCG00000008768	protein_coding	ArfGAP with RhoGAP domain, ankyrin repeat and PH domain 2		GO:0005096,GO:0005547,GO:0005829,GO:0007165,GO:0046872,GO:0051056	GTPase activator activity|phosphatidylinositol-3,4,5-trisphosphate binding|cytosol|signal transduction|metal ion binding|regulation of small GTPase mediated signal transduction	ko04144	Endocytosis
CRY2	3	0.784139134604751	0.000277964889028896	0.00801201777699551	ENSSSCG00000013270	protein_coding	cryptochrome circadian regulator 2				ko04710	Circadian rhythm
FOS	3	2.67347110412627	5.79660308392379e-18	1.19319655269186e-15	ENSSSCG00000002383	protein_coding	Fos proto-oncogene, AP-1 transcription factor subunit	TF_bZIP	GO:0000978,GO:0003700,GO:0005634,GO:0005667,GO:0005783,GO:0005829,GO:0006357	RNA polymerase II proximal promoter sequence-specific DNA binding|DNA-binding transcription factor activity|nucleus|transcription factor complex|endoplasmic reticulum|cytosol|regulation of transcription by RNA polymerase II	ko04620,ko04660,ko04728,ko04668,ko04380,ko04713,ko04024,ko04010,ko04725,ko04917,ko04915,ko04210,ko04662,ko04921	Toll-like receptor signaling pathway|T cell receptor signaling pathway|Dopaminergic synapse|TNF signaling pathway|Osteoclast differentiation|Circadian entrainment|cAMP signaling pathway|MAPK signaling pathway|Cholinergic synapse|Prolactin signaling pathway|Estrogen signaling pathway|Apoptosis|B cell receptor signaling pathway|Oxytocin signaling pathway
MKRN2	3	0.735381108695377	0.000115458457062146	0.00375157683089507	ENSSSCG00000029877	protein_coding	makorin ring finger protein 2		GO:0003723,GO:0005622,GO:0016567,GO:0016740,GO:0046872	RNA binding|intracellular|protein ubiquitination|transferase activity|metal ion binding
ANAPC7	3	0.922847892250124	0.000226121516873124	0.00674589525798997	ENSSSCG00000030222	protein_coding	anaphase promoting complex subunit 7		GO:0005634,GO:0005654,GO:0005680,GO:0005829,GO:0007049,GO:0019903,GO:0031145,GO:0051301,GO:0070979	nucleus|nucleoplasm|anaphase-promoting complex|cytosol|cell cycle|protein phosphatase binding|anaphase-promoting complex-dependent catabolic process|cell division|protein K11-linked ubiquitination	ko04914,ko04114,ko04110,ko04120,ko04111,ko04113	Progesterone-mediated oocyte maturation|Oocyte meiosis|Cell cycle|Ubiquitin mediated proteolysis|Cell cycle - yeast|Meiosis - yeast
ZBTB10	3	0.969081288535091	0.000237839931889551	0.00703336102570138	ENSSSCG00000006155	protein_coding	zinc finger and BTB domain containing 10		GO:0003677,GO:0005654,GO:0046872	DNA binding|nucleoplasm|metal ion binding
VAV1	3	0.650225828977805	1.4142504789264e-05	0.000590653197402925	ENSSSCG00000013553	protein_coding	vav guanine nucleotide exchange factor 1		GO:0005089,GO:0005622,GO:0007264,GO:0035023,GO:0046872	Rho guanyl-nucleotide exchange factor activity|intracellular|small GTPase mediated signal transduction|regulation of Rho protein signal transduction|metal ion binding	ko04062,ko04024,ko04650,ko04670,ko04662,ko04810,ko04666,ko04664,ko04660,ko04510	Chemokine signaling pathway|cAMP signaling pathway|Natural killer cell mediated cytotoxicity|Leukocyte transendothelial migration|B cell receptor signaling pathway|Regulation of actin cytoskeleton|Fc gamma R-mediated phagocytosis|Fc epsilon RI signaling pathway|T cell receptor signaling pathway|Focal adhesion
DIP2B	3	0.781871822458092	4.52187854191742e-10	4.34590664203316e-08	ENSSSCG00000029196	protein_coding	disco interacting protein 2 homolog B		GO:0003824,GO:0005634,GO:0005737,GO:0016020,GO:0070062	catalytic activity|nucleus|cytoplasm|membrane|extracellular exosome
PIK3CD	3	0.698343721717491	1.46886547614155e-06	7.78143616706929e-05	ENSSSCG00000003395	protein_coding	phosphatidylinositol-4,5-bisphosphate 3-kinase catalytic subunit delta				ko04066,ko04910,ko04670,ko04360,ko04015,ko04722,ko04211,ko04620,ko04611,ko04071,ko04660,ko04550,ko00562,ko04914,ko04923,ko04650,ko04973,ko04960,ko04668,ko04380,ko04261,ko04014,ko04151,ko04510,ko04070,ko04024,ko04725,ko04630,ko04072,ko04152,ko04370,ko04666,ko04068,ko04919,ko04810,ko04022,ko04917,ko04062,ko04915,ko04212,ko04210,ko04662,ko04012,ko04664,ko04921,ko04750,ko04213,ko04150	HIF-1 signaling pathway|Insulin signaling pathway|Leukocyte transendothelial migration|Axon guidance|Rap1 signaling pathway|Neurotrophin signaling pathway|Longevity regulating pathway|Toll-like receptor signaling pathway|Platelet activation|Sphingolipid signaling pathway|T cell receptor signaling pathway|Signaling pathways regulating pluripotency of stem cells|Inositol phosphate metabolism|Proges…
ZMYND8	3	0.731128950292568	8.03176050290504e-08	5.52322013204082e-06	ENSSSCG00000007454	protein_coding	zinc finger MYND-type containing 8		GO:0003714,GO:0005634,GO:0005737,GO:0030336,GO:0035064,GO:0043197,GO:0043198,GO:0046872,GO:0047485,GO:0051491,GO:0060999,GO:0070491,GO:0070577,GO:0098815,GO:1902897,GO:1902952,GO:1903758	transcription corepressor activity|nucleus|cytoplasm|negative regulation of cell migration|methylated histone binding|dendritic spine|dendritic shaft|metal ion binding|protein N-terminus binding|positive regulation of filopodium assembly|positive regulation of dendritic spine development|repressing transcription factor binding|lysine-acetylated histone binding|modulation of excitatory postsynapti…
RFX3	3	0.873516013743178	5.32045860319259e-05	0.00189893952025357	ENSSSCG00000005225	protein_coding	regulatory factor X3		GO:0005634,GO:0006351,GO:0006355,GO:0030154,GO:0031018,GO:0044212,GO:0050796,GO:0060285,GO:0060287	nucleus|transcription, DNA-templated|regulation of transcription, DNA-templated|cell differentiation|endocrine pancreas development|transcription regulatory region DNA binding|regulation of insulin secretion|cilium-dependent cell motility|epithelial cilium movement involved in determination of left/right asymmetry
LRRC8D	3	0.650313595408828	1.42210043218242e-05	0.000593155301831068	ENSSSCG00000038417	protein_coding	leucine rich repeat containing 8 VRAC subunit D		GO:0005225,GO:0005737,GO:0005789,GO:0005886,GO:0005887,GO:0006884,GO:0015734,GO:0015810,GO:0016020,GO:0034702,GO:0055085,GO:0071470,GO:0098656	volume-sensitive anion channel activity|cytoplasm|endoplasmic reticulum membrane|plasma membrane|integral component of plasma membrane|cell volume homeostasis|taurine transport|aspartate transmembrane transport|membrane|ion channel complex|transmembrane transport|cellular response to osmotic stress|anion transmembrane transport
IFT80	3	1.08862523958377	1.14584901278017e-12	1.48625001218657e-10	ENSSSCG00000011733	protein_coding	intraflagellar transport 80		GO:0001649,GO:0002062,GO:0005737,GO:0005813,GO:0005929,GO:0007224,GO:0030992,GO:0036064,GO:0042073,GO:0045880,GO:0050680,GO:0060271,GO:0060349,GO:1905515,GO:2000051	osteoblast differentiation|chondrocyte differentiation|cytoplasm|centrosome|cilium|smoothened signaling pathway|intraciliary transport particle B|ciliary basal body|intraciliary transport|positive regulation of smoothened signaling pathway|negative regulation of epithelial cell proliferation|cilium assembly|bone morphogenesis|non-motile cilium assembly|negative regulation of non-canonical Wnt sig…
DNAJB1	3	0.879902420448485	5.15049847728678e-06	0.000239934264903751	ENSSSCG00000013784	protein_coding	DnaJ heat shock protein family (Hsp40) member B1		GO:0000122,GO:0001671,GO:0003714,GO:0005730,GO:0005829,GO:0030544,GO:0051082,GO:0051085,GO:0051087,GO:0097201	negative regulation of transcription by RNA polymerase II|ATPase activator activity|transcription corepressor activity|nucleolus|cytosol|Hsp70 protein binding|unfolded protein binding|chaperone cofactor-dependent protein refolding|chaperone binding|negative regulation of transcription from RNA polymerase II promoter in response to stress	ko04141	Protein processing in endoplasmic reticulum
CYTH1	3	0.716838217413105	0.000286466504829843	0.00819782353014408	ENSSSCG00000017167	protein_coding	cytohesin 1		GO:0005086,GO:0005829,GO:0005912,GO:0005923,GO:0008289,GO:0031234,GO:0032012	ARF guanyl-nucleotide exchange factor activity|cytosol|adherens junction|bicellular tight junction|lipid binding|extrinsic component of cytoplasmic side of plasma membrane|regulation of ARF protein signal transduction	ko04072,ko04144	Phospholipase D signaling pathway|Endocytosis
ZNF609	3	0.721822489078337	1.61261263424498e-06	8.44913693489145e-05	ENSSSCG00000004551	protein_coding	zinc finger protein 609
SUN1	3	0.865090497067971	1.96973719428626e-05	0.000785629679941076	ENSSSCG00000007544	protein_coding	Sad1 and UNC84 domain containing 1		GO:0001503,GO:0002081,GO:0005521,GO:0005634,GO:0005635,GO:0005639,GO:0005737,GO:0006998,GO:0007129,GO:0007283,GO:0009612,GO:0016021,GO:0021817,GO:0031965,GO:0034993,GO:0043231,GO:0043495,GO:0051642,GO:0070197,GO:0090286,GO:0090292	ossification|outer acrosomal membrane|lamin binding|nucleus|nuclear envelope|integral component of nuclear inner membrane|cytoplasm|nuclear envelope organization|synapsis|spermatogenesis|response to mechanical stimulus|integral component of membrane|nucleokinesis involved in cell motility in cerebral cortex radial glia guided migration|nuclear membrane|meiotic nuclear membrane microtubule tetheri…
CHD7	3	0.754990703216182	2.97316754490435e-06	0.000148230984410637	ENSSSCG00000006231	protein_coding	chromodomain helicase DNA binding protein 7
HOMER2	3	0.958845983515085	0.000110653641458468	0.00361385505799057	ENSSSCG00000001804	protein_coding	homer scaffold protein 2		GO:0003779,GO:0005737,GO:0005829,GO:0005886,GO:0007216,GO:0007605,GO:0008277,GO:0014069,GO:0019904,GO:0030054,GO:0030160,GO:0030425,GO:0032426,GO:0032703,GO:0035256,GO:0035584,GO:0042803,GO:0043005,GO:0043025,GO:0045177,GO:0045211,GO:0046982,GO:0048148,GO:0048875,GO:0070885,GO:0098978,GO:2001256	actin binding|cytoplasm|cytosol|plasma membrane|G protein-coupled glutamate receptor signaling pathway|sensory perception of sound|regulation of G protein-coupled receptor signaling pathway|postsynaptic density|protein domain specific binding|cell junction|GKAP/Homer scaffold activity|dendrite|stereocilium tip|negative regulation of interleukin-2 production|G protein-coupled glutamate receptor bi…	ko04068,ko04724	FoxO signaling pathway|Glutamatergic synapse
CALCRL	3	1.1659867541503	4.0241722946007e-05	0.00148443109336554	ENSSSCG00000016031	protein_coding	calcitonin receptor like receptor		GO:0001525,GO:0001605,GO:0001635,GO:0004948,GO:0005622,GO:0005886,GO:0007166,GO:0007189,GO:0016021,GO:1990408,GO:1990410	angiogenesis|adrenomedullin receptor activity|calcitonin gene-related peptide receptor activity|calcitonin receptor activity|intracellular|plasma membrane|cell surface receptor signaling pathway|adenylate cyclase-activating G protein-coupled receptor signaling pathway|integral component of membrane|calcitonin gene-related peptide receptor signaling pathway|adrenomedullin receptor signaling pathway	ko04080,ko04270	Neuroactive ligand-receptor interaction|Vascular smooth muscle contraction
STK32B	3	1.38543895976873	4.50595968603877e-31	2.39626936103542e-28	ENSSSCG00000035020	protein_coding	serine/threonine kinase 32B		GO:0004674,GO:0005524,GO:0005622,GO:0018105,GO:0035556,GO:0046872	protein serine/threonine kinase activity|ATP binding|intracellular|peptidyl-serine phosphorylation|intracellular signal transduction|metal ion binding
CAPN2	3	1.28226538633282	6.44431020719402e-05	0.00225466063696433	ENSSSCG00000029411	protein_coding	calpain 2		GO:0000785,GO:0001824,GO:0004198,GO:0005509,GO:0005634,GO:0005737,GO:0005764,GO:0005794,GO:0005829,GO:0005886,GO:0006508,GO:0007520,GO:0030425,GO:0031143,GO:0045121,GO:0051493,GO:0051603,GO:0071230,GO:0097038	chromatin|blastocyst development|calcium-dependent cysteine-type endopeptidase activity|calcium ion binding|nucleus|cytoplasm|lysosome|Golgi apparatus|cytosol|plasma membrane|proteolysis|myoblast fusion|dendrite|pseudopodium|membrane raft|regulation of cytoskeleton organization|proteolysis involved in cellular protein catabolic process|cellular response to amino acid stimulus|perinuclear endoplas…	ko04210,ko04141,ko04510	Apoptosis|Protein processing in endoplasmic reticulum|Focal adhesion
ENSSSCG00000050111	3	0.837502796543978	0.000157622537488508	0.00491634401386442	ENSSSCG00000050111	lncRNA
CDKL5	3	0.998238371319924	3.95000205449393e-05	0.00145875770318047	ENSSSCG00000012156	protein_coding	cyclin dependent kinase like 5		GO:0001764,GO:0004672,GO:0004674,GO:0004693,GO:0005524,GO:0005634,GO:0005654,GO:0005813,GO:0005829,GO:0006468,GO:0016301,GO:0032587,GO:0032839,GO:0036064,GO:0043547,GO:0044294,GO:0045773,GO:0046777,GO:0048365,GO:0048471,GO:0050773,GO:0050775,GO:0060999,GO:0097542,GO:0098978,GO:0099092,GO:0099175,GO:1902017	neuron migration|protein kinase activity|protein serine/threonine kinase activity|cyclin-dependent protein serine/threonine kinase activity|ATP binding|nucleus|nucleoplasm|centrosome|cytosol|protein phosphorylation|kinase activity|ruffle membrane|dendrite cytoplasm|ciliary basal body|positive regulation of GTPase activity|dendritic growth cone|positive regulation of axon extension|protein autopho…
ENSSSCG00000023479	3	1.97911377315022	3.47783609280369e-06	0.000171515910431499	ENSSSCG00000023479	protein_coding	NCK associated protein 5		GO:0001578,GO:0007019,GO:0035371	microtubule bundle formation|microtubule depolymerization|microtubule plus-end
SH3BGRL2	3	1.2191495306809	9.44502678921599e-05	0.0031327641870094	ENSSSCG00000032015	protein_coding	SH3 domain binding glutamate rich protein like 2		GO:0005634,GO:0017124	nucleus|SH3 domain binding
CMTM8	3	1.52692728219938	7.74478196996119e-11	8.07583343455953e-09	ENSSSCG00000022618	protein_coding	CKLF like MARVEL transmembrane domain containing 8		GO:0005125,GO:0005615,GO:0005654,GO:0005737,GO:0006935,GO:0016021,GO:0019911,GO:0042552	cytokine activity|extracellular space|nucleoplasm|cytoplasm|chemotaxis|integral component of membrane|structural constituent of myelin sheath|myelination
ENSSSCG00000045713	3	0.82167606341216	1.90642070118286e-05	0.000762281600668454	ENSSSCG00000045713	lncRNA
GSDME	3	1.19403593085215	1.05222094711433e-06	5.7787032668716e-05	ENSSSCG00000016716	protein_coding	gasdermin E		GO:0005546,GO:0005829,GO:0005886,GO:0007605,GO:0008219,GO:0008285,GO:0016020,GO:0043410,GO:0060113,GO:0070265,GO:0070269,GO:0071356,GO:0098586,GO:1901612,GO:2001244	phosphatidylinositol-4,5-bisphosphate binding|cytosol|plasma membrane|sensory perception of sound|cell death|negative regulation of cell proliferation|membrane|positive regulation of MAPK cascade|inner ear receptor cell differentiation|necrotic cell death|pyroptosis|cellular response to tumor necrosis factor|cellular response to virus|cardiolipin binding|positive regulation of intrinsic apoptotic…
DNAH10	3	0.838537293291494	1.10542817329908e-05	0.000470293362048359	ENSSSCG00000009765	protein_coding	dynein axonemal heavy chain 10		GO:0005524,GO:0005737,GO:0005874,GO:0005929,GO:0007018,GO:0008569,GO:0030286,GO:0045503,GO:0045505,GO:0051959	ATP binding|cytoplasm|microtubule|cilium|microtubule-based movement|ATP-dependent microtubule motor activity, minus-end-directed|dynein complex|dynein light chain binding|dynein intermediate chain binding|dynein light intermediate chain binding
ADGRL1	3	0.679747275753757	2.19614072596962e-15	3.63080094736987e-13	ENSSSCG00000013773	protein_coding	adhesion G protein-coupled receptor L1		GO:0004930,GO:0005622,GO:0005886,GO:0005887,GO:0007157,GO:0007166,GO:0007189,GO:0014069,GO:0016524,GO:0030054,GO:0030246,GO:0030424,GO:0030426,GO:0035584,GO:0042734,GO:0043005,GO:0045202,GO:0050839,GO:0090129	G protein-coupled receptor activity|intracellular|plasma membrane|integral component of plasma membrane|heterophilic cell-cell adhesion via plasma membrane cell adhesion molecules|cell surface receptor signaling pathway|adenylate cyclase-activating G protein-coupled receptor signaling pathway|postsynaptic density|latrotoxin receptor activity|cell junction|carbohydrate binding|axon|growth cone|cal…
ENSSSCG00000032460	3	0.888643908392089	4.97704664883146e-07	2.99625433242941e-05	ENSSSCG00000032460	protein_coding			GO:0001726,GO:0001933,GO:0005886,GO:0005911,GO:0010629,GO:0016021,GO:0030335,GO:0030837,GO:0030864,GO:0031579,GO:0034115,GO:0045121,GO:0061028,GO:0072659,GO:0090038,GO:1900026	ruffle|negative regulation of protein phosphorylation|plasma membrane|cell-cell junction|negative regulation of gene expression|integral component of membrane|positive regulation of cell migration|negative regulation of actin filament polymerization|cortical actin cytoskeleton|membrane raft organization|negative regulation of heterotypic cell-cell adhesion|membrane raft|establishment of endotheli…
GSTCD	3	1.2562923306941	0.000333897636496661	0.00940335903383537	ENSSSCG00000023548	protein_coding	glutathione S-transferase C-terminal domain containing		GO:0005737	cytoplasm
MSH3	3	0.97859134691654	8.29278007017802e-06	0.000363469816592363	ENSSSCG00000014126	protein_coding	mutS homolog 3				ko03430	Mismatch repair
PHF14	3	0.898655589893666	8.53034083539801e-06	0.000372347627053187	ENSSSCG00000026722	protein_coding	PHD finger protein 14		GO:0000122,GO:0005634,GO:0046872,GO:0048286,GO:2000584,GO:2000791	negative regulation of transcription by RNA polymerase II|nucleus|metal ion binding|lung alveolus development|negative regulation of platelet-derived growth factor receptor-alpha signaling pathway|negative regulation of mesenchymal cell proliferation involved in lung development
ADARB1	3	1.09016641235887	9.05519533400733e-07	5.06900303013168e-05	ENSSSCG00000012089	protein_coding	adenosine deaminase RNA specific B1		GO:0003723,GO:0003725,GO:0003726,GO:0003729,GO:0005634,GO:0005654,GO:0005730,GO:0005737,GO:0005829,GO:0006382,GO:0006396,GO:0006397,GO:0007274,GO:0008251,GO:0008285,GO:0016553,GO:0021610,GO:0021618,GO:0021965,GO:0030336,GO:0035264,GO:0044387,GO:0045070,GO:0045087,GO:0046872,GO:0050884,GO:0051607,GO:0051726,GO:0060384,GO:0060415,GO:0061744,GO:0097049	RNA binding|double-stranded RNA binding|double-stranded RNA adenosine deaminase activity|mRNA binding|nucleus|nucleoplasm|nucleolus|cytoplasm|cytosol|adenosine to inosine editing|RNA processing|mRNA processing|neuromuscular synaptic transmission|tRNA-specific adenosine deaminase activity|negative regulation of cell proliferation|base conversion or substitution editing|facial nerve morphogenesis|h…
FHIT	3	2.51976835966188	0.000135248376550503	0.00429831195116876	ENSSSCG00000035818	protein_coding	fragile histidine triad diadenosine triphosphatase		GO:0000166,GO:0005634,GO:0005829,GO:0005886,GO:0006163,GO:0015964,GO:0016151,GO:0032435,GO:0047710,GO:0072332	nucleotide binding|nucleus|cytosol|plasma membrane|purine nucleotide metabolic process|diadenosine triphosphate catabolic process|nickel cation binding|negative regulation of proteasomal ubiquitin-dependent protein catabolic process|bis(5'-adenosyl)-triphosphatase activity|intrinsic apoptotic signaling pathway by p53 class mediator	ko00230	Purine metabolism
VPS50	3	0.813740624473485	6.41326308139476e-05	0.00224626123382156	ENSSSCG00000022982	protein_coding	VPS50 subunit of EARP/GARPII complex		GO:0000149,GO:0005829,GO:0015031,GO:0016020,GO:0032456,GO:0055037,GO:0070062,GO:1990745	SNARE binding|cytosol|protein transport|membrane|endocytic recycling|recycling endosome|extracellular exosome|EARP complex
SLC35A3	3	0.97576325069364	0.000103228643161428	0.00339219314726555	ENSSSCG00000006871	protein_coding	solute carrier family 35 member A3		GO:0005794,GO:0008643,GO:0015165,GO:0030173,GO:1990569	Golgi apparatus|carbohydrate transport|pyrimidine nucleotide-sugar transmembrane transporter activity|integral component of Golgi membrane|UDP-N-acetylglucosamine transmembrane transport
ZNF652	3	0.883895657407429	2.43374338969162e-05	0.000956353252195569	ENSSSCG00000017546	protein_coding	zinc finger protein 652	zf-C2H2	GO:0000981,GO:0003677,GO:0005634,GO:0006974,GO:0046872	DNA-binding transcription factor activity, RNA polymerase II-specific|DNA binding|nucleus|cellular response to DNA damage stimulus|metal ion binding
L3MBTL3	3	1.01845840755059	0.000234857131724348	0.0069645179916919	ENSSSCG00000004203	protein_coding	L3MBTL histone methyl-lysine binding protein 3		GO:0003700,GO:0005634,GO:0005730,GO:0006325,GO:0008270,GO:0030225,GO:0030851,GO:0043249	DNA-binding transcription factor activity|nucleus|nucleolus|chromatin organization|zinc ion binding|macrophage differentiation|granulocyte differentiation|erythrocyte maturation
ENSSSCG00000016898	3	0.947829337482639	1.72756937260692e-06	8.97773347575598e-05	ENSSSCG00000016898	protein_coding	chondroitin sulfate proteoglycan 4-like		GO:0001525,GO:0005518,GO:0005886,GO:0005887,GO:0006954,GO:0007165,GO:0009986,GO:0010226,GO:0010977,GO:0016322,GO:0016324,GO:0031258,GO:0048771	angiogenesis|collagen binding|plasma membrane|integral component of plasma membrane|inflammatory response|signal transduction|cell surface|response to lithium ion|negative regulation of neuron projection development|neuron remodeling|apical plasma membrane|lamellipodium membrane|tissue remodeling
MCOLN2	3	0.857236133160874	8.19085723424675e-05	0.00278628862079259	ENSSSCG00000003755	protein_coding	mucolipin 2		GO:0002250,GO:0005262,GO:0005764,GO:0005886,GO:0016021,GO:0031902,GO:0035926,GO:0045087,GO:0051259,GO:0055038,GO:0070588,GO:0071639,GO:0071642,GO:0071651,GO:0072345,GO:1905517,GO:1990266,GO:2000343	adaptive immune response|calcium channel activity|lysosome|plasma membrane|integral component of membrane|late endosome membrane|chemokine (C-C motif) ligand 2 secretion|innate immune response|protein complex oligomerization|recycling endosome membrane|calcium ion transmembrane transport|positive regulation of monocyte chemotactic protein-1 production|positive regulation of macrophage inflammator…
ENSSSCG00000035371	3	0.990699768498296	6.88530240194229e-09	5.66227394436017e-07	ENSSSCG00000035371	protein_coding	chondroitin sulfate N-acetylgalactosaminyltransferase 1		GO:0001958,GO:0008376,GO:0008955,GO:0015020,GO:0016021,GO:0019276,GO:0030198,GO:0030204,GO:0030206,GO:0032580,GO:0046398,GO:0046872,GO:0047237,GO:0047238,GO:0050653,GO:0051216	endochondral ossification|acetylgalactosaminyltransferase activity|peptidoglycan glycosyltransferase activity|glucuronosyltransferase activity|integral component of membrane|UDP-N-acetylgalactosamine metabolic process|extracellular matrix organization|chondroitin sulfate metabolic process|chondroitin sulfate biosynthetic process|Golgi cisterna membrane|UDP-glucuronate metabolic process|metal ion …	ko00532	Glycosaminoglycan biosynthesis - chondroitin sulfate / dermatan sulfate
ENSSSCG00000049534	3	1.18592080536371	4.5366281177868e-08	3.26024166626895e-06	ENSSSCG00000049534	lncRNA
ENSSSCG00000036013	3	1.279429633362	5.10776255165953e-17	9.7011004463305e-15	ENSSSCG00000036013	protein_coding	trypsinogen		GO:0004252,GO:0005615,GO:0006508,GO:0007586,GO:0046872	serine-type endopeptidase activity|extracellular space|proteolysis|digestion|metal ion binding	ko04974,ko04080,ko04972	Protein digestion and absorption|Neuroactive ligand-receptor interaction|Pancreatic secretion
MGA	3	0.790563204828302	1.5962623077262e-13	2.23392709275999e-11	ENSSSCG00000004739	protein_coding	MAX dimerization protein MGA	T-box	GO:0000981,GO:0003677,GO:0005654,GO:0046983,GO:0070317,GO:0071339	DNA-binding transcription factor activity, RNA polymerase II-specific|DNA binding|nucleoplasm|protein dimerization activity|negative regulation of G0 to G1 transition|MLL1 complex
DNAJA3	3	0.77328426402321	3.67803529375579e-05	0.00137261696085567	ENSSSCG00000022874	protein_coding	DnaJ heat shock protein family (Hsp40) member A3		GO:0000122,GO:0005133,GO:0005524,GO:0005634,GO:0005737,GO:0005739,GO:0005759,GO:0005829,GO:0005884,GO:0005886,GO:0006264,GO:0006457,GO:0006469,GO:0006915,GO:0006919,GO:0006924,GO:0007005,GO:0007264,GO:0007528,GO:0007569,GO:0008134,GO:0008285,GO:0009408,GO:0019897,GO:0019901,GO:0030054,GO:0030544,GO:0030695,GO:0030971,GO:0031398,GO:0031594,GO:0032088,GO:0033077,GO:0034341,GO:0042102,GO:0042645,GO:…	negative regulation of transcription by RNA polymerase II|interferon-gamma receptor binding|ATP binding|nucleus|cytoplasm|mitochondrion|mitochondrial matrix|cytosol|actin filament|plasma membrane|mitochondrial DNA replication|protein folding|negative regulation of protein kinase activity|apoptotic process|activation of cysteine-type endopeptidase activity involved in apoptotic process|activation-…
CAMKK2	3	0.797012538577026	3.38505886635193e-05	0.00127128867820256	ENSSSCG00000009815	protein_coding	calcium/calmodulin dependent protein kinase kinase 2		GO:0000165,GO:0001934,GO:0004683,GO:0004713,GO:0005509,GO:0005516,GO:0005524,GO:0005622,GO:0005634,GO:0005829,GO:0006468,GO:0019722,GO:0034614,GO:0042995,GO:0045859,GO:0045893,GO:0046777,GO:0061762,GO:1903599	MAPK cascade|positive regulation of protein phosphorylation|calmodulin-dependent protein kinase activity|protein tyrosine kinase activity|calcium ion binding|calmodulin binding|ATP binding|intracellular|nucleus|cytosol|protein phosphorylation|calcium-mediated signaling|cellular response to reactive oxygen species|cell projection|regulation of protein kinase activity|positive regulation of transcr…	ko04920,ko04921,ko04211,ko04152	Adipocytokine signaling pathway|Oxytocin signaling pathway|Longevity regulating pathway|AMPK signaling pathway
OLA1	3	1.34825821367565	4.3554170519135e-05	0.00158463679922983	ENSSSCG00000015963	protein_coding	Obg like ATPase 1		GO:0002576,GO:0005524,GO:0005525,GO:0005576,GO:0005730,GO:0005737,GO:0005813,GO:0005829,GO:0016020,GO:0016887,GO:0031093,GO:0043022,GO:0043023,GO:0045296,GO:0046034,GO:0046872,GO:0070062	platelet degranulation|ATP binding|GTP binding|extracellular region|nucleolus|cytoplasm|centrosome|cytosol|membrane|ATPase activity|platelet alpha granule lumen|ribosome binding|ribosomal large subunit binding|cadherin binding|ATP metabolic process|metal ion binding|extracellular exosome
FMNL2	3	2.86211734092623	0.000175360383752497	0.0053698648030467	ENSSSCG00000015866	protein_coding	formin like 2		GO:0003779,GO:0005829,GO:0007010,GO:0017048,GO:0022604,GO:0030866,GO:0045296	actin binding|cytosol|cytoskeleton organization|Rho GTPase binding|regulation of cell morphogenesis|cortical actin cytoskeleton organization|cadherin binding
ZNF827	3	1.10959773878818	2.60895832371015e-16	4.54899684114445e-14	ENSSSCG00000009037	protein_coding	zinc finger protein 827	zf-C2H2	GO:0003677,GO:0005634,GO:0010468,GO:0046872	DNA binding|nucleus|regulation of gene expression|metal ion binding
TSPAN9	3	0.988646343810019	1.56670751999859e-06	8.22212229409787e-05	ENSSSCG00000000735	protein_coding	tetraspanin 9		GO:0005887,GO:0007166	integral component of plasma membrane|cell surface receptor signaling pathway
INO80	3	0.860111303360052	4.16825773965569e-06	0.000202012166845448	ENSSSCG00000004753	protein_coding	INO80 complex ATPase subunit		GO:0000070,GO:0000724,GO:0003677,GO:0003779,GO:0005524,GO:0005634,GO:0005654,GO:0005737,GO:0005819,GO:0005874,GO:0005886,GO:0006281,GO:0006302,GO:0006338,GO:0006351,GO:0008094,GO:0010571,GO:0016604,GO:0016887,GO:0030307,GO:0031011,GO:0032508,GO:0034644,GO:0042393,GO:0042766,GO:0043014,GO:0043044,GO:0043618,GO:0045111,GO:0045944,GO:0051225,GO:0051301,GO:0070914,GO:0071479,GO:2000045	mitotic sister chromatid segregation|double-strand break repair via homologous recombination|DNA binding|actin binding|ATP binding|nucleus|nucleoplasm|cytoplasm|spindle|microtubule|plasma membrane|DNA repair|double-strand break repair|chromatin remodeling|transcription, DNA-templated|DNA-dependent ATPase activity|positive regulation of nuclear cell cycle DNA replication|nuclear body|ATPase activi…
URI1	3	1.01956714769548	6.69192308385716e-14	9.66180460451197e-12	ENSSSCG00000025912	protein_coding	URI1 prefoldin like chaperone		GO:0000122,GO:0000993,GO:0001558,GO:0003682,GO:0003714,GO:0004864,GO:0005634,GO:0005665,GO:0005737,GO:0005739,GO:0006357,GO:0009615,GO:0010923,GO:0019212,GO:0030425,GO:0071363,GO:0071383,GO:2001243	negative regulation of transcription by RNA polymerase II|RNA polymerase II complex binding|regulation of cell growth|chromatin binding|transcription corepressor activity|protein phosphatase inhibitor activity|nucleus|RNA polymerase II, core complex|cytoplasm|mitochondrion|regulation of transcription by RNA polymerase II|response to virus|negative regulation of phosphatase activity|phosphatase in…
ENSSSCG00000007733	3	1.02818053632204	1.15817328043822e-06	6.28486276058211e-05	ENSSSCG00000007733	protein_coding	tRNA-yW synthesizing protein 1 homolog (S. cerevisiae)		GO:0008033,GO:0010181,GO:0046872,GO:0051539,GO:0055114,GO:0102521	tRNA processing|FMN binding|metal ion binding|4 iron, 4 sulfur cluster binding|oxidation-reduction process|tRNA-4-demethylwyosine synthase activity
CLEC12A	3	0.949101660636291	3.37810710851258e-09	2.92110139887316e-07	ENSSSCG00000039287	protein_coding	C-type lectin domain family 12 member A		GO:0005886,GO:0016021,GO:0030246,GO:0035579,GO:0043312,GO:0070821	plasma membrane|integral component of membrane|carbohydrate binding|specific granule membrane|neutrophil degranulation|tertiary granule membrane
MAP4K4	3	0.734799071887902	6.11275178800126e-15	9.60816177593813e-13	ENSSSCG00000008164	protein_coding	mitogen-activated protein kinase kinase kinase kinase 4		GO:0000165,GO:0001953,GO:0004111,GO:0004674,GO:0005524,GO:0005737,GO:0005925,GO:0006468,GO:0008017,GO:0023014,GO:0030335,GO:0031098,GO:0032014,GO:0032147,GO:0035556,GO:0043066,GO:0043547,GO:0046328,GO:0048812,GO:0051549,GO:0051894,GO:0061179,GO:0070571,GO:1903393	MAPK cascade|negative regulation of cell-matrix adhesion|creatine kinase activity|protein serine/threonine kinase activity|ATP binding|cytoplasm|focal adhesion|protein phosphorylation|microtubule binding|signal transduction by protein phosphorylation|positive regulation of cell migration|stress-activated protein kinase signaling cascade|positive regulation of ARF protein signal transduction|activ…	ko04010	MAPK signaling pathway
DNMT3A	3	0.750391180274981	2.68923475068592e-05	0.00104136046632144	ENSSSCG00000029413	protein_coding	DNA methyltransferase 3 alpha		GO:0000122,GO:0000278,GO:0000775,GO:0000791,GO:0000792,GO:0000978,GO:0001741,GO:0003677,GO:0003682,GO:0003886,GO:0005634,GO:0005654,GO:0005720,GO:0005737,GO:0006306,GO:0006346,GO:0006349,GO:0007283,GO:0007568,GO:0008134,GO:0008168,GO:0010212,GO:0010216,GO:0010288,GO:0010942,GO:0016363,GO:0030182,GO:0032355,GO:0032776,GO:0033189,GO:0042220,GO:0042802,GO:0043045,GO:0043046,GO:0044027,GO:0046872,GO:…	negative regulation of transcription by RNA polymerase II|mitotic cell cycle|chromosome, centromeric region|euchromatin|heterochromatin|RNA polymerase II proximal promoter sequence-specific DNA binding|XY body|DNA binding|chromatin binding|DNA (cytosine-5-)-methyltransferase activity|nucleus|nucleoplasm|nuclear heterochromatin|cytoplasm|DNA methylation|methylation-dependent chromatin silencing|re…	ko00270	Cysteine and methionine metabolism
RNF138	3	0.824470212178461	3.31706139741307e-06	0.00016384024004436	ENSSSCG00000003730	protein_coding	ring finger protein 138	zf-MIZ	GO:0000724,GO:0003697,GO:0005634,GO:0010792,GO:0016055,GO:0016567,GO:0019901,GO:0035861,GO:0046872,GO:0061630,GO:1990830	double-strand break repair via homologous recombination|single-stranded DNA binding|nucleus|DNA double-strand break processing involved in repair via single-strand annealing|Wnt signaling pathway|protein ubiquitination|protein kinase binding|site of double-strand break|metal ion binding|ubiquitin protein ligase activity|cellular response to leukemia inhibitory factor
LIN28B	3	1.30352596413634	2.21894729732999e-06	0.000112206292176237	ENSSSCG00000037612	protein_coding	lin-28 homolog B
ENSSSCG00000023228	3	0.761331642603903	2.50737626670773e-05	0.0009816608824308	ENSSSCG00000023228	protein_coding	NUMB like endocytic adaptor protein		GO:0005737,GO:0007399,GO:0007409,GO:0019221,GO:0019538,GO:0021670,GO:0021849,GO:0034332,GO:0050769	cytoplasm|nervous system development|axonogenesis|cytokine-mediated signaling pathway|protein metabolic process|lateral ventricle development|neuroblast division in subventricular zone|adherens junction organization|positive regulation of neurogenesis	ko04330	Notch signaling pathway
MVB12B	3	0.783724274918491	2.57795879970127e-05	0.00100191850646612	ENSSSCG00000036926	protein_coding	multivesicular body subunit 12B		GO:0000813,GO:0005634,GO:0005769,GO:0005770,GO:0005829,GO:0005886,GO:0008289,GO:0010008,GO:0015031,GO:0016197,GO:0019058,GO:0019075,GO:0031902,GO:0031982,GO:0042058,GO:0043162,GO:0048524,GO:0070062	ESCRT I complex|nucleus|early endosome|late endosome|cytosol|plasma membrane|lipid binding|endosome membrane|protein transport|endosomal transport|viral life cycle|virus maturation|late endosome membrane|vesicle|regulation of epidermal growth factor receptor signaling pathway|ubiquitin-dependent protein catabolic process via the multivesicular body sorting pathway|positive regulation of viral pro…	ko04144	Endocytosis
RASGRP2	3	0.678747171238311	5.21186543348561e-09	4.36483470476795e-07	ENSSSCG00000013023	protein_coding	RAS guanyl releasing protein 2				ko04062,ko04010,ko04015,ko04611,ko04014	Chemokine signaling pathway|MAPK signaling pathway|Rap1 signaling pathway|Platelet activation|Ras signaling pathway
AGPAT5	3	1.05144068843787	3.26667482149887e-11	3.54534218382265e-09	ENSSSCG00000015755	protein_coding	1-acylglycerol-3-phosphate O-acyltransferase 5		GO:0002244,GO:0003841,GO:0005635,GO:0005739,GO:0005741,GO:0005789,GO:0006639,GO:0006654,GO:0008654,GO:0016021,GO:0016024,GO:0016746	hematopoietic progenitor cell differentiation|1-acylglycerol-3-phosphate O-acyltransferase activity|nuclear envelope|mitochondrion|mitochondrial outer membrane|endoplasmic reticulum membrane|acylglycerol metabolic process|phosphatidic acid biosynthetic process|phospholipid biosynthetic process|integral component of membrane|CDP-diacylglycerol biosynthetic process|transferase activity, transferrin…	ko00564,ko04072,ko00561	Glycerophospholipid metabolism|Phospholipase D signaling pathway|Glycerolipid metabolism
ZFYVE9	3	1.20618408522755	1.78385171044396e-05	0.000716961971500801	ENSSSCG00000003863	protein_coding	zinc finger FYVE-type containing 9		GO:0005545,GO:0005769,GO:0005829,GO:0006897,GO:0007179,GO:0008236,GO:0016197,GO:0019904,GO:0031901,GO:0032991,GO:0043231,GO:0046872	1-phosphatidylinositol binding|early endosome|cytosol|endocytosis|transforming growth factor beta receptor signaling pathway|serine-type peptidase activity|endosomal transport|protein domain specific binding|early endosome membrane|protein-containing complex|intracellular membrane-bounded organelle|metal ion binding	ko04144,ko04350	Endocytosis|TGF-beta signaling pathway
ARHGEF4	3	1.19527125731595	2.90190148222125e-16	5.03227567906064e-14	ENSSSCG00000035828	protein_coding	Rho guanine nucleotide exchange factor 4		GO:0005085,GO:0005089,GO:0005829,GO:0007186,GO:0019904,GO:0030032,GO:0030676,GO:0032587,GO:0035023,GO:0035556,GO:0043065,GO:0046847,GO:0051056	guanyl-nucleotide exchange factor activity|Rho guanyl-nucleotide exchange factor activity|cytosol|G protein-coupled receptor signaling pathway|protein domain specific binding|lamellipodium assembly|Rac guanyl-nucleotide exchange factor activity|ruffle membrane|regulation of Rho protein signal transduction|intracellular signal transduction|positive regulation of apoptotic process|filopodium assemb…
NARS2	3	1.11169426981263	7.27559205296775e-06	0.00032468474297356	ENSSSCG00000014893	protein_coding	asparaginyl-tRNA synthetase 2, mitochondrial		GO:0003676,GO:0004816,GO:0005524,GO:0005654,GO:0005739,GO:0005759,GO:0005829,GO:0006421	nucleic acid binding|asparagine-tRNA ligase activity|ATP binding|nucleoplasm|mitochondrion|mitochondrial matrix|cytosol|asparaginyl-tRNA aminoacylation	ko00970	Aminoacyl-tRNA biosynthesis
TASP1	3	1.06863998693799	9.70081469012505e-13	1.27380080301444e-10	ENSSSCG00000007074	protein_coding	taspase 1		GO:0004298,GO:0005737,GO:0006508,GO:0016787,GO:0042802,GO:0045893,GO:0051604	threonine-type endopeptidase activity|cytoplasm|proteolysis|hydrolase activity|identical protein binding|positive regulation of transcription, DNA-templated|protein maturation
MSH4	3	1.57905824218823	1.68020138416508e-05	0.000682084806182434	ENSSSCG00000003775	protein_coding	mutS homolog 4
MAGED1	3	0.895220121366095	0.000199237280031056	0.0060139396998849	ENSSSCG00000012318	protein_coding	MAGE family member D1		GO:0000785,GO:0005634,GO:0005737,GO:0005886,GO:0032922,GO:0042981	chromatin|nucleus|cytoplasm|plasma membrane|circadian regulation of gene expression|regulation of apoptotic process	ko04722	Neurotrophin signaling pathway
ENSSSCG00000012165	3	1.02639629905418	5.12039251379717e-08	3.63069965178312e-06	ENSSSCG00000012165	protein_coding	membrane bound transcription factor peptidase, site 2		GO:0000139,GO:0004222,GO:0005737,GO:0005789,GO:0008203,GO:0016021,GO:0030968,GO:0031293,GO:0034976,GO:0036500,GO:0045540,GO:0046872,GO:0051091,GO:1990440	Golgi membrane|metalloendopeptidase activity|cytoplasm|endoplasmic reticulum membrane|cholesterol metabolic process|integral component of membrane|endoplasmic reticulum unfolded protein response|membrane protein intracellular domain proteolysis|response to endoplasmic reticulum stress|ATF6-mediated unfolded protein response|regulation of cholesterol biosynthetic process|metal ion binding|positive…	ko04141	Protein processing in endoplasmic reticulum
SGCA	3	0.902594089557667	2.71031020030317e-05	0.00104824942874271	ENSSSCG00000017583	protein_coding	sarcoglycan alpha
KLF2	3	1.37568435379489	3.23003146922961e-11	3.51753734198561e-09	ENSSSCG00000038911	protein_coding	Kruppel like factor 2				ko04068	FoxO signaling pathway
UCK2	3	1.54645847929939	5.51485318468862e-13	7.45626844987476e-11	ENSSSCG00000039867	protein_coding	uridine-cytidine kinase 2		GO:0004849,GO:0005524,GO:0005829,GO:0006238,GO:0007631,GO:0016579,GO:0043231,GO:0044206,GO:0044211,GO:0048678,GO:0071453	uridine kinase activity|ATP binding|cytosol|CMP salvage|feeding behavior|protein deubiquitination|intracellular membrane-bounded organelle|UMP salvage|CTP salvage|response to axon injury|cellular response to oxygen levels	ko00983,ko00240	Drug metabolism - other enzymes|Pyrimidine metabolism
KLF3	3	1.22874280591	3.09426700248569e-08	2.2854599887804e-06	ENSSSCG00000036488	protein_coding	Kruppel like factor 3		GO:0000122,GO:0000977,GO:0000981,GO:0003700,GO:0005634,GO:0005654,GO:0006357,GO:0007275,GO:0046872,GO:1901653	negative regulation of transcription by RNA polymerase II|RNA polymerase II regulatory region sequence-specific DNA binding|DNA-binding transcription factor activity, RNA polymerase II-specific|DNA-binding transcription factor activity|nucleus|nucleoplasm|regulation of transcription by RNA polymerase II|multicellular organism development|metal ion binding|cellular response to peptide
MMD	3	0.833948441562504	1.36475015388963e-05	0.00057147569436103	ENSSSCG00000017605	protein_coding	monocyte to macrophage differentiation associated		GO:0004672,GO:0005765,GO:0005794,GO:0005887,GO:0016020,GO:0019835,GO:0031902,GO:0032880,GO:0038023,GO:0045666,GO:0045860	protein kinase activity|lysosomal membrane|Golgi apparatus|integral component of plasma membrane|membrane|cytolysis|late endosome membrane|regulation of protein localization|signaling receptor activity|positive regulation of neuron differentiation|positive regulation of protein kinase activity
WDR75	3	1.26302725046863	6.3097961264718e-07	3.70097380153423e-05	ENSSSCG00000016036	protein_coding	WD repeat domain 75		GO:0003723,GO:0005654,GO:0005730,GO:0006364,GO:0045943,GO:2000234	RNA binding|nucleoplasm|nucleolus|rRNA processing|positive regulation of transcription by RNA polymerase I|positive regulation of rRNA processing	ko03008	Ribosome biogenesis in eukaryotes
RABGAP1	3	0.833623414268073	1.97221827221804e-06	0.00010117289490343	ENSSSCG00000020743	protein_coding	RAB GTPase activating protein 1		GO:0005096,GO:0005815,GO:0005829,GO:0007049	GTPase activator activity|microtubule organizing center|cytosol|cell cycle
SCFD2	3	1.21908191663072	5.57028241971681e-08	3.92354462358331e-06	ENSSSCG00000008836	protein_coding	sec1 family domain containing 2		GO:0006904,GO:0015031	vesicle docking involved in exocytosis|protein transport
ENSSSCG00000041731	3	1.03266415232174	3.22394913225682e-07	2.00917517406349e-05	ENSSSCG00000041731	protein_coding
CD38	3	0.965495599403303	1.15262172990272e-21	3.17050466877035e-19	ENSSSCG00000008742	protein_coding	CD38 molecule		GO:0001666,GO:0003953,GO:0005634,GO:0005886,GO:0007204,GO:0007565,GO:0008284,GO:0009725,GO:0009986,GO:0010977,GO:0014824,GO:0016020,GO:0016021,GO:0016323,GO:0016740,GO:0016798,GO:0016849,GO:0030307,GO:0030667,GO:0030890,GO:0032024,GO:0032355,GO:0032526,GO:0032570,GO:0033194,GO:0042493,GO:0042802,GO:0043066,GO:0043231,GO:0045779,GO:0045892,GO:0045893,GO:0045907,GO:0050135,GO:0050853,GO:0060292,GO:…	response to hypoxia|NAD+ nucleosidase activity|nucleus|plasma membrane|positive regulation of cytosolic calcium ion concentration|female pregnancy|positive regulation of cell proliferation|response to hormone|cell surface|negative regulation of neuron projection development|artery smooth muscle contraction|membrane|integral component of membrane|basolateral plasma membrane|transferase activity|hy…	ko00760,ko04921,ko04970,ko04020,ko04972	Nicotinate and nicotinamide metabolism|Oxytocin signaling pathway|Salivary secretion|Calcium signaling pathway|Pancreatic secretion
PIK3R5	3	1.12696391782551	1.6489068380819e-28	7.10990802561044e-26	ENSSSCG00000017991	protein_coding	phosphoinositide-3-kinase regulatory subunit 5		GO:0005634,GO:0005737,GO:0005886,GO:0005942,GO:0005944,GO:0007186,GO:0014065,GO:0016020,GO:0031683,GO:0043406,GO:0046935,GO:0051897	nucleus|cytoplasm|plasma membrane|phosphatidylinositol 3-kinase complex|phosphatidylinositol 3-kinase complex, class IB|G protein-coupled receptor signaling pathway|phosphatidylinositol 3-kinase signaling|membrane|G-protein beta/gamma-subunit complex binding|positive regulation of MAP kinase activity|1-phosphatidylinositol-3-kinase regulator activity|positive regulation of protein kinase B signal…	ko04066,ko04910,ko04670,ko04360,ko04015,ko04722,ko04211,ko04620,ko04611,ko04071,ko04660,ko04550,ko04914,ko04923,ko04650,ko04973,ko04960,ko04668,ko04380,ko04261,ko04014,ko04151,ko04510,ko04070,ko04024,ko04725,ko04630,ko04072,ko04152,ko04370,ko04666,ko04068,ko04919,ko04810,ko04022,ko04917,ko04062,ko04915,ko04750,ko04210,ko04662,ko04012,ko04664,ko04921,ko04213,ko04150	HIF-1 signaling pathway|Insulin signaling pathway|Leukocyte transendothelial migration|Axon guidance|Rap1 signaling pathway|Neurotrophin signaling pathway|Longevity regulating pathway|Toll-like receptor signaling pathway|Platelet activation|Sphingolipid signaling pathway|T cell receptor signaling pathway|Signaling pathways regulating pluripotency of stem cells|Progesterone-mediated oocyte maturat…
ENSSSCG00000044841	3	1.29664398402945	2.54191099349251e-05	0.000993939789138453	ENSSSCG00000044841	lncRNA
EMP3	3	0.759479098452872	7.9413570619449e-07	4.52942869543474e-05	ENSSSCG00000023377	protein_coding	epithelial membrane protein 3		GO:0005886,GO:0008219,GO:0016021,GO:0032060	plasma membrane|cell death|integral component of membrane|bleb assembly
HEATR3	3	0.949022592357438	2.01633229009266e-11	2.24171187150789e-09	ENSSSCG00000040887	protein_coding	terminal nucleotidyltransferase 4B		GO:0005622,GO:0006606,GO:0042273,GO:0051082	intracellular|protein import into nucleus|ribosomal large subunit biogenesis|unfolded protein binding
RGS10	3	0.823829825044047	3.23621399601726e-05	0.00122418852662871	ENSSSCG00000039838	protein_coding	regulator of G protein signaling 10		GO:0001965,GO:0001975,GO:0005096,GO:0005634,GO:0005829,GO:0007213,GO:0008277,GO:0009968,GO:0043025,GO:0043197,GO:0043547,GO:0043679	G-protein alpha-subunit binding|response to amphetamine|GTPase activator activity|nucleus|cytosol|G protein-coupled acetylcholine receptor signaling pathway|regulation of G protein-coupled receptor signaling pathway|negative regulation of signal transduction|neuronal cell body|dendritic spine|positive regulation of GTPase activity|axon terminus
ADAM10	3	0.841391871726036	1.79166087845488e-08	1.38758046868297e-06	ENSSSCG00000004595	protein_coding	ADAM metallopeptidase domain 10		GO:0000139,GO:0001701,GO:0004222,GO:0005634,GO:0005798,GO:0006468,GO:0006509,GO:0007162,GO:0007219,GO:0008284,GO:0009986,GO:0010820,GO:0014069,GO:0016021,GO:0016485,GO:0017124,GO:0019901,GO:0030307,GO:0034612,GO:0042117,GO:0042803,GO:0046872,GO:0051088,GO:0051089,GO:0097038,GO:0097197,GO:0098696,GO:0098978,GO:0099173	Golgi membrane|in utero embryonic development|metalloendopeptidase activity|nucleus|Golgi-associated vesicle|protein phosphorylation|membrane protein ectodomain proteolysis|negative regulation of cell adhesion|Notch signaling pathway|positive regulation of cell proliferation|cell surface|positive regulation of T cell chemotaxis|postsynaptic density|integral component of membrane|protein processin…
SLC37A1	3	0.735199133941908	1.82008596170233e-10	1.8262673857232e-08	ENSSSCG00000012087	protein_coding	solute carrier family 37 member 1		GO:0005789,GO:0008643,GO:0015760,GO:0016020,GO:0030176,GO:0035435,GO:0061513	endoplasmic reticulum membrane|carbohydrate transport|glucose-6-phosphate transport|membrane|integral component of endoplasmic reticulum membrane|phosphate ion transmembrane transport|glucose 6-phosphate:inorganic phosphate antiporter activity
STK39	3	1.11229093615813	6.80722946075118e-12	8.07453820199438e-10	ENSSSCG00000022496	protein_coding	serine/threonine kinase 39		GO:0000187,GO:0004674,GO:0005524,GO:0005654,GO:0005737,GO:0005829,GO:0005856,GO:0006468,GO:0008217,GO:0010820,GO:0016301,GO:0016323,GO:0016324,GO:0018105,GO:0018107,GO:0019898,GO:0019901,GO:0023014,GO:0023016,GO:0031098,GO:0032147,GO:0032414,GO:0035556,GO:0036438,GO:0038146,GO:0043231,GO:0043268,GO:0046777,GO:0050727,GO:0050801,GO:0071476,GO:0090188,GO:1901017,GO:1901380,GO:1905408,GO:1990869,GO:…	activation of MAPK activity|protein serine/threonine kinase activity|ATP binding|nucleoplasm|cytoplasm|cytosol|cytoskeleton|protein phosphorylation|regulation of blood pressure|positive regulation of T cell chemotaxis|kinase activity|basolateral plasma membrane|apical plasma membrane|peptidyl-serine phosphorylation|peptidyl-threonine phosphorylation|extrinsic component of membrane|protein kinase …
ATM	3	0.930169732276969	2.73014399873733e-05	0.00105336680425285	ENSSSCG00000025606	protein_coding	ATM serine/threonine kinase		GO:0000077,GO:0000723,GO:0002331,GO:0003677,GO:0003735,GO:0004674,GO:0005524,GO:0005634,GO:0005840,GO:0006281,GO:0006412,GO:0006974,GO:0006975,GO:0007094,GO:0008630,GO:0010212,GO:0016303,GO:0016572,GO:0031410,GO:0046777,GO:0047485,GO:0071044,GO:0090399,GO:1904262	DNA damage checkpoint|telomere maintenance|pre-B cell allelic exclusion|DNA binding|structural constituent of ribosome|protein serine/threonine kinase activity|ATP binding|nucleus|ribosome|DNA repair|translation|cellular response to DNA damage stimulus|DNA damage induced protein phosphorylation|mitotic spindle assembly checkpoint|intrinsic apoptotic signaling pathway in response to DNA damage|res…	ko04214,ko04210,ko04110,ko04115,ko04068,ko04064	Apoptosis - fly|Apoptosis|Cell cycle|p53 signaling pathway|FoxO signaling pathway|NF-kappa B signaling pathway
FOXN3	3	0.75616016185105	3.79136641085341e-12	4.65288151682733e-10	ENSSSCG00000002429	protein_coding	forkhead box N3	Fork head	GO:0003700,GO:0005634,GO:0007049,GO:0043565	DNA-binding transcription factor activity|nucleus|cell cycle|sequence-specific DNA binding
SENP6	3	0.918686938160706	5.10331810953694e-06	0.000238413871506742	ENSSSCG00000020702	protein_coding	SUMO specific peptidase 6		GO:0005634,GO:0005654,GO:0005737,GO:0005829,GO:0016925,GO:0016926,GO:0070139,GO:0070646,GO:0090169,GO:0090234	nucleus|nucleoplasm|cytoplasm|cytosol|protein sumoylation|protein desumoylation|SUMO-specific endopeptidase activity|protein modification by small protein removal|regulation of spindle assembly|regulation of kinetochore assembly
MPP7	3	0.911205921035723	5.75653134630153e-17	1.08686036803426e-14	ENSSSCG00000011070	protein_coding	membrane palmitoylated protein 7		GO:0005654,GO:0005923,GO:0019904,GO:0031334,GO:0032947,GO:0046982,GO:0070830,GO:0071896,GO:0097025	nucleoplasm|bicellular tight junction|protein domain specific binding|positive regulation of protein complex assembly|protein-containing complex scaffold activity|protein heterodimerization activity|bicellular tight junction assembly|protein localization to adherens junction|MPP7-DLG1-LIN7 complex
BIN2	3	0.816119947626952	3.8050486430237e-09	3.27254695691644e-07	ENSSSCG00000000223	protein_coding	bridging integrator 2		GO:0001891,GO:0002102,GO:0005543,GO:0005576,GO:0005886,GO:0005938,GO:0006911,GO:0030054,GO:0034774,GO:0042995,GO:0043312,GO:0060326,GO:0071800,GO:0097320,GO:1904813	phagocytic cup|podosome|phospholipid binding|extracellular region|plasma membrane|cell cortex|phagocytosis, engulfment|cell junction|secretory granule lumen|cell projection|neutrophil degranulation|cell chemotaxis|podosome assembly|plasma membrane tubulation|ficolin-1-rich granule lumen
RCAN1	3	0.934819961468721	1.21535536458418e-06	6.51757293666423e-05	ENSSSCG00000012050	protein_coding	regulator of calcineurin 1		GO:0002931,GO:0003676,GO:0005634,GO:0005737,GO:0006979,GO:0007614,GO:0008597,GO:0031987,GO:0033173,GO:0048741,GO:0070884,GO:0070885	response to ischemia|nucleic acid binding|nucleus|cytoplasm|response to oxidative stress|short-term memory|calcium-dependent protein serine/threonine phosphatase regulator activity|locomotion involved in locomotory behavior|calcineurin-NFAT signaling cascade|skeletal muscle fiber development|regulation of calcineurin-NFAT signaling cascade|negative regulation of calcineurin-NFAT signaling cascade	ko04919,ko04921	Thyroid hormone signaling pathway|Oxytocin signaling pathway
AGAP1	3	2.57510002274728	2.30517582813986e-36	1.53236563175597e-33	ENSSSCG00000016317	protein_coding	ArfGAP with GTPase domain, ankyrin repeat and PH domain 1		GO:0003924,GO:0005096,GO:0005525,GO:0005543,GO:0005634,GO:0005737,GO:0015031,GO:0046872	GTPase activity|GTPase activator activity|GTP binding|phospholipid binding|nucleus|cytoplasm|protein transport|metal ion binding	ko04144	Endocytosis
ABCG2	3	1.24248519304445	0.000154084298134951	0.00481068667797457	ENSSSCG00000009215	protein_coding	ATP-binding cassette, sub-family G (WHITE), member 2		GO:0005524,GO:0005886,GO:0015238,GO:0016021,GO:0016324,GO:0031966,GO:0033344,GO:0042626,GO:0043235,GO:0055085	ATP binding|plasma membrane|drug transmembrane transporter activity|integral component of membrane|apical plasma membrane|mitochondrial membrane|cholesterol efflux|ATPase activity, coupled to transmembrane movement of substances|receptor complex|transmembrane transport	ko04976,ko02010	Bile secretion|ABC transporters
DIP2C	3	1.42063457064711	2.01465489409909e-06	0.000103001567066125	ENSSSCG00000011163	protein_coding	disco interacting protein 2 homolog C		GO:0003824	catalytic activity
HUWE1	3	0.834686204676238	7.69987048955324e-07	4.40300121112303e-05	ENSSSCG00000012328	protein_coding	HECT, UBA and WWE domain containing E3 ubiquitin protein ligase 1		GO:0000209,GO:0003677,GO:0004842,GO:0005634,GO:0005654,GO:0005737,GO:0005829,GO:0006284,GO:0006511,GO:0006513,GO:0016567,GO:0016574,GO:0030154,GO:0061630	protein polyubiquitination|DNA binding|ubiquitin-protein transferase activity|nucleus|nucleoplasm|cytoplasm|cytosol|base-excision repair|ubiquitin-dependent protein catabolic process|protein monoubiquitination|protein ubiquitination|histone ubiquitination|cell differentiation|ubiquitin protein ligase activity	ko04120	Ubiquitin mediated proteolysis
PYGM	3	0.559673527660354	0.000122252717497382	0.0039362661048501	ENSSSCG00000013022	protein_coding	glycogen phosphorylase, muscle associated		GO:0000166,GO:0005737,GO:0005980,GO:0008184,GO:0030170,GO:0102250,GO:0102499	nucleotide binding|cytoplasm|glycogen catabolic process|glycogen phosphorylase activity|pyridoxal phosphate binding|linear malto-oligosaccharide phosphorylase activity|SHG alpha-glucan phosphorylase activity	ko04910,ko04922,ko00500	Insulin signaling pathway|Glucagon signaling pathway|Starch and sucrose metabolism
TMEM65	3	1.25963530448692	7.84151313554761e-11	8.15006518335678e-09	ENSSSCG00000040731	protein_coding	transmembrane protein 65		GO:0003231,GO:0005743,GO:0005886,GO:0014704,GO:0016021,GO:1903779	cardiac ventricle development|mitochondrial inner membrane|plasma membrane|intercalated disc|integral component of membrane|regulation of cardiac conduction
USP3	3	0.7351113440589	2.19737741898257e-11	2.4260871517265e-09	ENSSSCG00000028737	protein_coding	ubiquitin specific peptidase 3		GO:0000122,GO:0000278,GO:0000790,GO:0000978,GO:0004843,GO:0005634,GO:0005654,GO:0005737,GO:0006281,GO:0006511,GO:0008270,GO:0016578,GO:0016579,GO:0031647,GO:0036459,GO:0036464,GO:0042393,GO:0090543,GO:1990841	negative regulation of transcription by RNA polymerase II|mitotic cell cycle|nuclear chromatin|RNA polymerase II proximal promoter sequence-specific DNA binding|thiol-dependent ubiquitin-specific protease activity|nucleus|nucleoplasm|cytoplasm|DNA repair|ubiquitin-dependent protein catabolic process|zinc ion binding|histone deubiquitination|protein deubiquitination|regulation of protein stability…
ENSSSCG00000046151	3	1.2707618231941	8.96001097225517e-05	0.0029874193323168	ENSSSCG00000046151	lncRNA
PARP8	3	1.51965967121316	8.32438991618704e-19	1.85744498913074e-16	ENSSSCG00000016882	protein_coding	poly(ADP-ribose) polymerase family member 8		GO:0003950,GO:0005622,GO:0006471	NAD+ ADP-ribosyltransferase activity|intracellular|protein ADP-ribosylation
DOCK10	3	2.18433741193997	7.66393878816133e-33	4.44619925186639e-30	ENSSSCG00000016237	protein_coding	dedicator of cytokinesis 10		GO:0001782,GO:0002315,GO:0005085,GO:0005634,GO:0005654,GO:0005737,GO:0005829,GO:0007264,GO:0016020,GO:0030334,GO:0043197,GO:0043547,GO:0060997,GO:0070062	B cell homeostasis|marginal zone B cell differentiation|guanyl-nucleotide exchange factor activity|nucleus|nucleoplasm|cytoplasm|cytosol|small GTPase mediated signal transduction|membrane|regulation of cell migration|dendritic spine|positive regulation of GTPase activity|dendritic spine morphogenesis|extracellular exosome
FLI1	3	0.583911572805001	5.11890508180962e-21	1.38418663856256e-18	ENSSSCG00000015237	protein_coding	Fli-1 proto-oncogene, ETS transcription factor
PIGK	3	1.03469245953671	0.000170706197340714	0.005262698883814	ENSSSCG00000038329	protein_coding	phosphatidylinositol glycan anchor biosynthesis class K		GO:0003964,GO:0006310,GO:0009036,GO:0032197,GO:0032199,GO:0046872,GO:0090305	RNA-directed DNA polymerase activity|DNA recombination|type II site-specific deoxyribonuclease activity|transposition, RNA-mediated|reverse transcription involved in RNA-mediated transposition|metal ion binding|nucleic acid phosphodiester bond hydrolysis	ko00563	Glycosylphosphatidylinositol(GPI)-anchor biosynthesis
MAPKAPK2	3	0.752615899456173	6.72910351407981e-05	0.00233636817113448	ENSSSCG00000015650	protein_coding	MAPK activated protein kinase 2				ko04722,ko04010,ko04370	Neurotrophin signaling pathway|MAPK signaling pathway|VEGF signaling pathway
RIPOR2	3	0.62793852046704	6.96867768792854e-43	5.5589141916606e-40	ENSSSCG00000001097	protein_coding	RHO family interacting cell polarization regulator 2		GO:0005737,GO:0005856,GO:0006935,GO:0007155,GO:0007162,GO:0007605,GO:0016324,GO:0030175,GO:0032420,GO:0035024,GO:0042130,GO:0042802,GO:0045184,GO:0045663,GO:0048741,GO:0051260,GO:0051491,GO:0060088,GO:0060171,GO:0071158,GO:0071260,GO:0071889,GO:0090023,GO:1901673,GO:1901741,GO:1903904,GO:1905872,GO:1990869,GO:2000114,GO:2000391,GO:2000405,GO:2001107	cytoplasm|cytoskeleton|chemotaxis|cell adhesion|negative regulation of cell adhesion|sensory perception of sound|apical plasma membrane|filopodium|stereocilium|negative regulation of Rho protein signal transduction|negative regulation of T cell proliferation|identical protein binding|establishment of protein localization|positive regulation of myoblast differentiation|skeletal muscle fiber develo…
ENSSSCG00000013568	3	0.707043243670492	1.90342837334145e-33	1.12471467660331e-30	ENSSSCG00000013568	protein_coding	Rho/Rac guanine nucleotide exchange factor 18		GO:0005085,GO:0005089,GO:0005829,GO:0005856,GO:0005886,GO:0007179,GO:0007186,GO:0007264,GO:0008360,GO:0016324,GO:0030036,GO:0030054,GO:0035023,GO:0043065,GO:0045177,GO:0046872,GO:0051056,GO:0070062	guanyl-nucleotide exchange factor activity|Rho guanyl-nucleotide exchange factor activity|cytosol|cytoskeleton|plasma membrane|transforming growth factor beta receptor signaling pathway|G protein-coupled receptor signaling pathway|small GTPase mediated signal transduction|regulation of cell shape|apical plasma membrane|actin cytoskeleton organization|cell junction|regulation of Rho protein signal…
TRDMT1	3	0.910012423191987	4.60224880107011e-13	6.30251307916502e-11	ENSSSCG00000021309	protein_coding	tRNA aspartic acid methyltransferase 1		GO:0003723,GO:0005634,GO:0005737,GO:0008175	RNA binding|nucleus|cytoplasm|tRNA methyltransferase activity
RAF1	3	0.737701466364418	1.81601687060632e-24	6.29842025079419e-22	ENSSSCG00000024453	protein_coding	Raf-1 proto-oncogene, serine/threonine kinase		GO:0000186,GO:0004674,GO:0005524,GO:0005737,GO:0005739,GO:0005794,GO:0005829,GO:0005886,GO:0007190,GO:0008285,GO:0016607,GO:0017016,GO:0030154,GO:0030878,GO:0031143,GO:0031333,GO:0033138,GO:0035019,GO:0035556,GO:0035773,GO:0035994,GO:0042802,GO:0045104,GO:0045944,GO:0046872,GO:0048011,GO:0048538,GO:0060324,GO:0071550,GO:1902042	activation of MAPKK activity|protein serine/threonine kinase activity|ATP binding|cytoplasm|mitochondrion|Golgi apparatus|cytosol|plasma membrane|activation of adenylate cyclase activity|negative regulation of cell proliferation|nuclear speck|Ras GTPase binding|cell differentiation|thyroid gland development|pseudopodium|negative regulation of protein complex assembly|positive regulation of peptid…	ko04722,ko04910,ko04912,ko04540,ko04360,ko04015,ko04730,ko04071,ko04660,ko04550,ko04914,ko04650,ko04915,ko04916,ko04014,ko04151,ko04270,ko04510,ko04024,ko04010,ko04630,ko04072,ko04810,ko04370,ko04666,ko04068,ko04919,ko04022,ko04917,ko04062,ko04726,ko04210,ko04720,ko04662,ko04012,ko04664,ko04921,ko04150	Neurotrophin signaling pathway|Insulin signaling pathway|GnRH signaling pathway|Gap junction|Axon guidance|Rap1 signaling pathway|Long-term depression|Sphingolipid signaling pathway|T cell receptor signaling pathway|Signaling pathways regulating pluripotency of stem cells|Progesterone-mediated oocyte maturation|Natural killer cell mediated cytotoxicity|Estrogen signaling pathway|Melanogenesis|Ras…
ZDHHC17	3	0.992295000497444	0.000292289359605221	0.00834947975495379	ENSSSCG00000000952	protein_coding	zinc finger DHHC-type palmitoyltransferase 17		GO:0000139,GO:0005794,GO:0015095,GO:0016021,GO:0016235,GO:0016409,GO:0018345,GO:0019706,GO:0030054,GO:0030659,GO:0030660,GO:0042734,GO:0042802,GO:0042953,GO:0043123,GO:0043231	Golgi membrane|Golgi apparatus|magnesium ion transmembrane transporter activity|integral component of membrane|aggresome|palmitoyltransferase activity|protein palmitoylation|protein-cysteine S-palmitoyltransferase activity|cell junction|cytoplasmic vesicle membrane|Golgi-associated vesicle membrane|presynaptic membrane|identical protein binding|lipoprotein transport|positive regulation of I-kappa…
IMMP2L	3	1.25079221419685	1.77158347820075e-182	5.65276856224296e-178	ENSSSCG00000016650	protein_coding	inner mitochondrial membrane peptidase subunit 2		GO:0001541,GO:0006465,GO:0006627,GO:0006801,GO:0006974,GO:0007283,GO:0007420,GO:0008015,GO:0008236,GO:0016021,GO:0022904,GO:0030728,GO:0033108,GO:0042720,GO:0061300	ovarian follicle development|signal peptide processing|protein processing involved in protein targeting to mitochondrion|superoxide metabolic process|cellular response to DNA damage stimulus|spermatogenesis|brain development|blood circulation|serine-type peptidase activity|integral component of membrane|respiratory electron transport chain|ovulation|mitochondrial respiratory chain complex assembl…	ko03060	Protein export
SPATA5	3	1.15987377209371	1.44160513927636e-10	1.46492792305829e-08	ENSSSCG00000009084	protein_coding	spermatogenesis associated 5		GO:0005524,GO:0005737,GO:0005739,GO:0007283,GO:0007420,GO:0016887,GO:0030154	ATP binding|cytoplasm|mitochondrion|spermatogenesis|brain development|ATPase activity|cell differentiation	ko03008	Ribosome biogenesis in eukaryotes
ACBD6	3	0.889536036800705	4.11958473576036e-05	0.00150915855050105	ENSSSCG00000015534	protein_coding	acyl-CoA binding domain containing 6		GO:0000062,GO:0005829,GO:0006637,GO:0008289	fatty-acyl-CoA binding|cytosol|acyl-CoA metabolic process|lipid binding
DIAPH2	3	0.641218934835085	4.27403224365488e-17	8.21541089340603e-15	ENSSSCG00000012474	protein_coding	diaphanous related formin 2		GO:0003779,GO:0005102,GO:0005730,GO:0005769,GO:0005783,GO:0005829,GO:0007015,GO:0007275,GO:0007292,GO:0017048,GO:0043231,GO:0048477	actin binding|signaling receptor binding|nucleolus|early endosome|endoplasmic reticulum|cytosol|actin filament organization|multicellular organism development|female gamete generation|Rho GTPase binding|intracellular membrane-bounded organelle|oogenesis	ko04810	Regulation of actin cytoskeleton
SMAD2	3	0.837014257268923	1.13267719331824e-08	9.03414379328048e-07	ENSSSCG00000004505	protein_coding	SMAD family member 2	MH1			ko04144,ko04520,ko04110,ko04390,ko04350,ko04068,ko04550	Endocytosis|Adherens junction|Cell cycle|Hippo signaling pathway|TGF-beta signaling pathway|FoxO signaling pathway|Signaling pathways regulating pluripotency of stem cells
CAMKMT	3	1.58249352855087	1.88839287954643e-06	9.78162987022198e-05	ENSSSCG00000008447	protein_coding	calmodulin-lysine N-methyltransferase		GO:0005634,GO:0005737,GO:0005794,GO:0005829,GO:0006479,GO:0007005,GO:0018025,GO:0022400,GO:0031072,GO:0032991	nucleus|cytoplasm|Golgi apparatus|cytosol|protein methylation|mitochondrion organization|calmodulin-lysine N-methyltransferase activity|regulation of rhodopsin mediated signaling pathway|heat shock protein binding|protein-containing complex	ko00310	Lysine degradation
TBC1D5	3	0.788550916369734	2.68441195055e-10	2.6355143544046e-08	ENSSSCG00000011199	protein_coding	TBC1 domain family member 5		GO:0002092,GO:0005096,GO:0005776,GO:0005794,GO:0005829,GO:0006886,GO:0006914,GO:0010008,GO:0016236,GO:0017137,GO:0030904,GO:0035612,GO:0042147,GO:0042594,GO:0043231,GO:0090630,GO:1905394	positive regulation of receptor internalization|GTPase activator activity|autophagosome|Golgi apparatus|cytosol|intracellular protein transport|autophagy|endosome membrane|macroautophagy|Rab GTPase binding|retromer complex|AP-2 adaptor complex binding|retrograde transport, endosome to Golgi|response to starvation|intracellular membrane-bounded organelle|activation of GTPase activity|retromer comp…
ATRX	3	0.661785474891853	1.11704583785512e-12	1.45480402425638e-10	ENSSSCG00000012434	protein_coding	ATRX chromatin remodeler		GO:0000212,GO:0000780,GO:0000784,GO:0003677,GO:0003682,GO:0004386,GO:0005524,GO:0006281,GO:0006334,GO:0006336,GO:0006338,GO:0007283,GO:0010571,GO:0015616,GO:0016605,GO:0030330,GO:0030900,GO:0031297,GO:0031618,GO:0031933,GO:0032206,GO:0035064,GO:0035128,GO:0035264,GO:0042393,GO:0045944,GO:0046872,GO:0060009,GO:0070087,GO:0070192,GO:0070198,GO:0072520,GO:0072711,GO:1900112,GO:1901581,GO:1901582,GO:…	meiotic spindle organization|condensed nuclear chromosome, centromeric region|nuclear chromosome, telomeric region|DNA binding|chromatin binding|helicase activity|ATP binding|DNA repair|nucleosome assembly|DNA replication-independent nucleosome assembly|chromatin remodeling|spermatogenesis|positive regulation of nuclear cell cycle DNA replication|DNA translocase activity|PML body|DNA damage respo…
CCND3	3	0.633562034348817	1.80201431317023e-20	4.75195642187072e-18	ENSSSCG00000032284	protein_coding	cyclin D3		GO:0000079,GO:0000278,GO:0000307,GO:0005634,GO:0005737,GO:0006468,GO:0007088,GO:0008284,GO:0016020,GO:0016538,GO:0019901,GO:0045787,GO:0051301,GO:1900087	regulation of cyclin-dependent protein serine/threonine kinase activity|mitotic cell cycle|cyclin-dependent protein kinase holoenzyme complex|nucleus|cytoplasm|protein phosphorylation|regulation of mitotic nuclear division|positive regulation of cell proliferation|membrane|cyclin-dependent protein serine/threonine kinase regulator activity|protein kinase binding|positive regulation of cell cycle|…	ko04630,ko04110,ko04115,ko04390,ko04151,ko04510,ko04310	Jak-STAT signaling pathway|Cell cycle|p53 signaling pathway|Hippo signaling pathway|PI3K-Akt signaling pathway|Focal adhesion|Wnt signaling pathway
RUNX3	3	1.62623713541968	6.2733699806065e-06	0.000285550198774882	ENSSSCG00000032686	protein_coding	RUNX family transcription factor 3		GO:0000122,GO:0000790,GO:0000977,GO:0000981,GO:0002062,GO:0003700,GO:0005524,GO:0005634,GO:0005654,GO:0005730,GO:0005737,GO:0005829,GO:0006355,GO:0006366,GO:0006468,GO:0016513,GO:0030097,GO:0030182,GO:0043231,GO:0043371,GO:0043378,GO:0045786,GO:0045893,GO:0048935,GO:0050680,GO:0071559	negative regulation of transcription by RNA polymerase II|nuclear chromatin|RNA polymerase II regulatory region sequence-specific DNA binding|DNA-binding transcription factor activity, RNA polymerase II-specific|chondrocyte differentiation|DNA-binding transcription factor activity|ATP binding|nucleus|nucleoplasm|nucleolus|cytoplasm|cytosol|regulation of transcription, DNA-templated|transcription …
ENSSSCG00000002918	3	1.09134436402724	0.000226251742024557	0.00674589525798997	ENSSSCG00000002918	protein_coding	hematopoietic cell signal transducer		GO:0005102,GO:0006468,GO:0009986,GO:0014068,GO:0016021,GO:0043548,GO:0050776	signaling receptor binding|protein phosphorylation|cell surface|positive regulation of phosphatidylinositol 3-kinase signaling|integral component of membrane|phosphatidylinositol 3-kinase binding|regulation of immune response	ko04650	Natural killer cell mediated cytotoxicity
ENSSSCG00000000406	3	1.46496836308736	0.000303414547009706	0.00863635269044219	ENSSSCG00000000406	protein_coding	prostaglandin E synthase 3		GO:0000723,GO:0000781,GO:0001516,GO:0003720,GO:0005634,GO:0005654,GO:0005697,GO:0005737,GO:0005829,GO:0006457,GO:0006805,GO:0007004,GO:0007165,GO:0019371,GO:0032991,GO:0042327,GO:0050220,GO:0050821,GO:0051082,GO:0051085,GO:0051087,GO:0051131,GO:0051879,GO:0051973,GO:0070182,GO:0101031,GO:1900034,GO:1905323	telomere maintenance|chromosome, telomeric region|prostaglandin biosynthetic process|telomerase activity|nucleus|nucleoplasm|telomerase holoenzyme complex|cytoplasm|cytosol|protein folding|xenobiotic metabolic process|telomere maintenance via telomerase|signal transduction|cyclooxygenase pathway|protein-containing complex|positive regulation of phosphorylation|prostaglandin-E synthase activity|pr…	ko00590	Arachidonic acid metabolism
ENSSSCG00000016810	3	1.00998492771556	0.000180782783626342	0.00551473906304906	ENSSSCG00000016810	protein_coding	PDZ domain containing 2		GO:0005576,GO:0005634,GO:0005737,GO:0005783,GO:0005911,GO:0007155	extracellular region|nucleus|cytoplasm|endoplasmic reticulum|cell-cell junction|cell adhesion
ENSSSCG00000049189	3	0.967099940335955	1.51547714224351e-05	0.000626371044750078	ENSSSCG00000049189	lncRNA
ATP8A1	3	0.724549248896452	7.16250822039391e-07	4.11786148281673e-05	ENSSSCG00000008803	protein_coding	ATPase phospholipid transporting 8A1		GO:0000287,GO:0004012,GO:0005524,GO:0005783,GO:0005794,GO:0005802,GO:0005886,GO:0007612,GO:0016020,GO:0016021,GO:0019829,GO:0030335,GO:0034220,GO:0035577,GO:0035579,GO:0042584,GO:0043231,GO:0043312,GO:0045332,GO:0061092,GO:0070062	magnesium ion binding|phospholipid-translocating ATPase activity|ATP binding|endoplasmic reticulum|Golgi apparatus|trans-Golgi network|plasma membrane|learning|membrane|integral component of membrane|cation-transporting ATPase activity|positive regulation of cell migration|ion transmembrane transport|azurophil granule membrane|specific granule membrane|chromaffin granule membrane|intracellular me…
COMMD10	3	0.925189166434967	4.04410248514411e-07	2.4767605008825e-05	ENSSSCG00000014223	protein_coding	COMM domain containing 10		GO:0005634,GO:0005737	nucleus|cytoplasm
THEMIS	3	2.3972348293311	8.90792368571712e-17	1.63352890209116e-14	ENSSSCG00000024392	protein_coding	thymocyte selection associated		GO:0002250,GO:0005634,GO:0005737,GO:0005911,GO:0008180,GO:0043368,GO:0043383,GO:0050852	adaptive immune response|nucleus|cytoplasm|cell-cell junction|COP9 signalosome|positive T cell selection|negative T cell selection|T cell receptor signaling pathway
FAM117A	3	0.745961477842638	2.95074978472839e-12	3.64932264074083e-10	ENSSSCG00000017551	protein_coding	family with sequence similarity 117 member A
ENSSSCG00000049217	3	0.900086539743222	5.15090170048482e-06	0.000239934264903751	ENSSSCG00000049217	lncRNA
ENSSSCG00000049107	3	1.26129363088443	5.63973699229457e-07	3.33864059276688e-05	ENSSSCG00000049107	lncRNA
ENSSSCG00000016226	3	1.07436400523983	3.41487434095198e-05	0.00127889448909737	ENSSSCG00000016226	protein_coding	phenylalanyl-tRNA synthetase subunit beta		GO:0000287,GO:0003723,GO:0004826,GO:0005524,GO:0005737,GO:0005829,GO:0006412,GO:0006432,GO:0009328,GO:0016020,GO:0051290	magnesium ion binding|RNA binding|phenylalanine-tRNA ligase activity|ATP binding|cytoplasm|cytosol|translation|phenylalanyl-tRNA aminoacylation|phenylalanine-tRNA ligase complex|membrane|protein heterotetramerization	ko00970	Aminoacyl-tRNA biosynthesis
THOC3	3	0.858715265700435	5.59292704596133e-06	0.000257516762168159	ENSSSCG00000014061	protein_coding	THO complex 3		GO:0000445,GO:0003723,GO:0006397,GO:0006406,GO:0008380,GO:0016607	THO complex part of transcription export complex|RNA binding|mRNA processing|mRNA export from nucleus|RNA splicing|nuclear speck	ko03040,ko03013	Spliceosome|RNA transport
PIGU	3	0.964406905855712	0.000349894473271093	0.00980196036271646	ENSSSCG00000007282	protein_coding	phosphatidylinositol glycan anchor biosynthesis class U		GO:0005789,GO:0005886,GO:0006506,GO:0016020,GO:0016255,GO:0030176,GO:0042765,GO:0046425	endoplasmic reticulum membrane|plasma membrane|GPI anchor biosynthetic process|membrane|attachment of GPI anchor to protein|integral component of endoplasmic reticulum membrane|GPI-anchor transamidase complex|regulation of JAK-STAT cascade	ko00563	Glycosylphosphatidylinositol(GPI)-anchor biosynthesis
RASGEF1B	3	1.34686882310306	1.77965170792639e-05	0.000716961971500801	ENSSSCG00000029507	protein_coding	RasGEF domain family member 1B		GO:0005088,GO:0005769,GO:0005770,GO:0007264,GO:0030496,GO:0043547	Ras guanyl-nucleotide exchange factor activity|early endosome|late endosome|small GTPase mediated signal transduction|midbody|positive regulation of GTPase activity
GALNT11	3	0.863768696798676	2.00706975156261e-05	0.000798523461756357	ENSSSCG00000016430	protein_coding	polypeptide N-acetylgalactosaminyltransferase 11				ko00512	Mucin type O-Glycan biosynthesis
IPO9	3	0.949959792650915	0.000148261825807519	0.00466082594863678	ENSSSCG00000039843	protein_coding	importin 9		GO:0005635,GO:0005737,GO:0005829,GO:0006606,GO:0008536,GO:0008565,GO:0016020,GO:0042393	nuclear envelope|cytoplasm|cytosol|protein import into nucleus|Ran GTPase binding|protein transporter activity|membrane|histone binding
MKLN1	3	0.627581644809863	3.85325492224464e-05	0.00143297969765713	ENSSSCG00000016549	protein_coding	muskelin 1		GO:0000151,GO:0001726,GO:0002090,GO:0005654,GO:0005737,GO:0005829,GO:0005938,GO:0007160,GO:0007165,GO:0008360,GO:0030054,GO:0031532,GO:0042803,GO:0045202	ubiquitin ligase complex|ruffle|regulation of receptor internalization|nucleoplasm|cytoplasm|cytosol|cell cortex|cell-matrix adhesion|signal transduction|regulation of cell shape|cell junction|actin cytoskeleton reorganization|protein homodimerization activity|synapse
MAPKAPK5	3	0.851312103546545	0.000151282267464666	0.0047417628588041	ENSSSCG00000009890	protein_coding	MAPK activated protein kinase 5		GO:0002039,GO:0004674,GO:0004683,GO:0004708,GO:0005524,GO:0005634,GO:0005654,GO:0005737,GO:0005829,GO:0006417,GO:0007165,GO:0007265,GO:0009931,GO:0018105,GO:0032007,GO:0032212,GO:0035556,GO:0046777,GO:0051019,GO:0051973,GO:0090400,GO:1901796,GO:1904355	p53 binding|protein serine/threonine kinase activity|calmodulin-dependent protein kinase activity|MAP kinase kinase activity|ATP binding|nucleus|nucleoplasm|cytoplasm|cytosol|regulation of translation|signal transduction|Ras protein signal transduction|calcium-dependent protein serine/threonine kinase activity|peptidyl-serine phosphorylation|negative regulation of TOR signaling|positive regulatio…	ko04010	MAPK signaling pathway
LDLRAP1	3	0.703943529971969	0.000340127497760265	0.0095535107381466	ENSSSCG00000003549	protein_coding	low density lipoprotein receptor adaptor protein 1		GO:0001540,GO:0001784,GO:0005546,GO:0005769,GO:0005829,GO:0005883,GO:0005886,GO:0006898,GO:0008203,GO:0009898,GO:0009925,GO:0030159,GO:0030276,GO:0030301,GO:0030424,GO:0030665,GO:0031623,GO:0034383,GO:0035591,GO:0035612,GO:0035615,GO:0035650,GO:0042632,GO:0042982,GO:0043393,GO:0048260,GO:0050750,GO:0055037,GO:0061024,GO:0071345,GO:0090118,GO:0090205,GO:1903076,GO:1904707,GO:1905581,GO:1905602	amyloid-beta binding|phosphotyrosine residue binding|phosphatidylinositol-4,5-bisphosphate binding|early endosome|cytosol|neurofilament|plasma membrane|receptor-mediated endocytosis|cholesterol metabolic process|cytoplasmic side of plasma membrane|basal plasma membrane|receptor signaling complex scaffold activity|clathrin binding|cholesterol transport|axon|clathrin-coated vesicle membrane|recepto…	ko04144	Endocytosis
MTSS1	3	1.9986876409528	4.14429773957136e-15	6.64503780272578e-13	ENSSSCG00000005975	protein_coding	MTSS I-BAR domain containing 1		GO:0001726,GO:0003785,GO:0005102,GO:0005737,GO:0007009,GO:0007155,GO:0007169,GO:0015629,GO:0030035,GO:0030036,GO:0030139,GO:0042802,GO:0050680,GO:0061333,GO:0071498,GO:0072102,GO:0072160,GO:2001013	ruffle|actin monomer binding|signaling receptor binding|cytoplasm|plasma membrane organization|cell adhesion|transmembrane receptor protein tyrosine kinase signaling pathway|actin cytoskeleton|microspike assembly|actin cytoskeleton organization|endocytic vesicle|identical protein binding|negative regulation of epithelial cell proliferation|renal tubule morphogenesis|cellular response to fluid she…
RBMS1	3	0.875704986397445	2.27699084205114e-05	0.000896965725779849	ENSSSCG00000015888	protein_coding	RNA binding motif single stranded interacting protein 1		GO:0003690,GO:0003697,GO:0003723,GO:0003730,GO:0005634,GO:0005737,GO:0005829,GO:0006260,GO:0006396,GO:0008143,GO:0008266,GO:1990904	double-stranded DNA binding|single-stranded DNA binding|RNA binding|mRNA 3'-UTR binding|nucleus|cytoplasm|cytosol|DNA replication|RNA processing|poly(A) binding|poly(U) RNA binding|ribonucleoprotein complex
GEMIN5	3	0.954837053143258	0.000184901767131986	0.00562962365042691	ENSSSCG00000017066	protein_coding	gem nuclear organelle associated protein 5		GO:0000340,GO:0000387,GO:0000398,GO:0003723,GO:0003730,GO:0005654,GO:0005737,GO:0005829,GO:0006412,GO:0006417,GO:0016020,GO:0016604,GO:0017069,GO:0030619,GO:0030621,GO:0030622,GO:0032797,GO:0034718,GO:0034719,GO:0043022,GO:0051170,GO:0065003,GO:0097504	RNA 7-methylguanosine cap binding|spliceosomal snRNP assembly|mRNA splicing, via spliceosome|RNA binding|mRNA 3'-UTR binding|nucleoplasm|cytoplasm|cytosol|translation|regulation of translation|membrane|nuclear body|snRNA binding|U1 snRNA binding|U4 snRNA binding|U4atac snRNA binding|SMN complex|SMN-Gemin2 complex|SMN-Sm protein complex|ribosome binding|import into nucleus|protein-containing compl…	ko03013	RNA transport
PCNX4	3	1.00736111494836	8.46792990933556e-07	4.79068630402623e-05	ENSSSCG00000005082	protein_coding	pecanex 4		GO:0016021	integral component of membrane
ENSSSCG00000039880	3	1.71057004184061	2.18476693076819e-24	7.49586486311306e-22	ENSSSCG00000039880	protein_coding	C-type lectin domain family 12 member B
ENSSSCG00000033189	3	1.3548682175834	6.62926280404929e-05	0.00231176521914322	ENSSSCG00000033189	protein_coding	FAM3 metabolism regulating signaling molecule D		GO:0005125,GO:0005576,GO:0046676,GO:0070093	cytokine activity|extracellular region|negative regulation of insulin secretion|negative regulation of glucagon secretion
PLCL1	3	4.12277706634892	7.25081982439234e-88	2.31359158956711e-84	ENSSSCG00000016083	protein_coding	phospholipase C like 1		GO:0004435,GO:0004629,GO:0005737,GO:0005886,GO:0006629,GO:0007214,GO:0032228,GO:0033135,GO:0035556,GO:0050811,GO:0070679,GO:0120163,GO:1900122	phosphatidylinositol phospholipase C activity|phospholipase C activity|cytoplasm|plasma membrane|lipid metabolic process|gamma-aminobutyric acid signaling pathway|regulation of synaptic transmission, GABAergic|regulation of peptidyl-serine phosphorylation|intracellular signal transduction|GABA receptor binding|inositol 1,4,5 trisphosphate binding|negative regulation of cold-induced thermogenesis|…	ko04727	GABAergic synapse
CTSW	3	2.64855393171376	8.65081546534069e-15	1.34648887740532e-12	ENSSSCG00000012970	protein_coding	cathepsin W		GO:0004197,GO:0005615,GO:0005764,GO:0051603	cysteine-type endopeptidase activity|extracellular space|lysosome|proteolysis involved in cellular protein catabolic process	ko04142,ko04210	Lysosome|Apoptosis
ERAP1	3	0.857419142903229	0.000251239385306372	0.00735235511854538	ENSSSCG00000014171	protein_coding	endoplasmic reticulum aminopeptidase 1		GO:0001525,GO:0002250,GO:0002474,GO:0004175,GO:0004177,GO:0005138,GO:0005151,GO:0005576,GO:0005615,GO:0005737,GO:0005783,GO:0005788,GO:0005789,GO:0005829,GO:0006508,GO:0006509,GO:0008217,GO:0008235,GO:0008270,GO:0009617,GO:0016020,GO:0016021,GO:0019885,GO:0042277,GO:0043171,GO:0045088,GO:0045444,GO:0045766,GO:0070006,GO:0070062	angiogenesis|adaptive immune response|antigen processing and presentation of peptide antigen via MHC class I|endopeptidase activity|aminopeptidase activity|interleukin-6 receptor binding|interleukin-1, type II receptor binding|extracellular region|extracellular space|cytoplasm|endoplasmic reticulum|endoplasmic reticulum lumen|endoplasmic reticulum membrane|cytosol|proteolysis|membrane protein ect…
ST6GAL1	3	0.612557358414272	4.91165960341526e-08	3.49824184432532e-06	ENSSSCG00000025770	protein_coding	ST6 beta-galactoside alpha-2,6-sialyltransferase 1				ko00510,ko00514	N-Glycan biosynthesis|Other types of O-glycan biosynthesis
RFTN1	3	0.680724705853259	4.19759577731327e-27	1.59448673883943e-24	ENSSSCG00000011198	protein_coding	raftlin, lipid raft linker 1		GO:0001765,GO:0002457,GO:0003725,GO:0005737,GO:0005768,GO:0005769,GO:0005886,GO:0032596,GO:0032620,GO:0032991,GO:0033227,GO:0034138,GO:0040010,GO:0043330,GO:0045121,GO:0050852,GO:0050853,GO:0070062,GO:1903044	membrane raft assembly|T cell antigen processing and presentation|double-stranded RNA binding|cytoplasm|endosome|early endosome|plasma membrane|protein transport into membrane raft|interleukin-17 production|protein-containing complex|dsRNA transport|toll-like receptor 3 signaling pathway|positive regulation of growth rate|response to exogenous dsRNA|membrane raft|T cell receptor signaling pathway…
RALGPS2	3	0.575766505562001	3.61818917113268e-24	1.20259562575522e-21	ENSSSCG00000015523	protein_coding	Ral GEF with PH domain and SH3 binding motif 2		GO:0005085,GO:0005737,GO:0005886,GO:0007264,GO:0032485	guanyl-nucleotide exchange factor activity|cytoplasm|plasma membrane|small GTPase mediated signal transduction|regulation of Ral protein signal transduction
CSNK1G1	3	0.789949166562316	0.000186666933559112	0.00567254144381348	ENSSSCG00000004558	protein_coding	casein kinase 1 gamma 1		GO:0004674,GO:0005524,GO:0005829,GO:0005886,GO:0006897,GO:0016055,GO:0018105,GO:0018107,GO:0090263	protein serine/threonine kinase activity|ATP binding|cytosol|plasma membrane|endocytosis|Wnt signaling pathway|peptidyl-serine phosphorylation|peptidyl-threonine phosphorylation|positive regulation of canonical Wnt signaling pathway	ko04341,ko04340	Hedgehog signaling pathway - fly|Hedgehog signaling pathway
ENSSSCG00000013052	3	0.776928037675174	0.000140983225474481	0.00445395322617795	ENSSSCG00000013052	protein_coding	reticulon 3		GO:0000139,GO:0005789,GO:0006915,GO:0016021,GO:0016192	Golgi membrane|endoplasmic reticulum membrane|apoptotic process|integral component of membrane|vesicle-mediated transport
ZMYM1	3	0.858362767470812	4.3816104312879e-06	0.000210515061412405	ENSSSCG00000034292	protein_coding	zinc finger MYM-type containing 1		GO:0000981,GO:0005654,GO:0006357,GO:0007010,GO:0008270,GO:0022604,GO:0046983	DNA-binding transcription factor activity, RNA polymerase II-specific|nucleoplasm|regulation of transcription by RNA polymerase II|cytoskeleton organization|zinc ion binding|regulation of cell morphogenesis|protein dimerization activity
ANTXR2	3	1.79653176199942	6.86618735805971e-20	1.73878020810293e-17	ENSSSCG00000009256	protein_coding	ANTXR cell adhesion molecule 2		GO:0004888,GO:0005576,GO:0005789,GO:0005886,GO:0009897,GO:0009986,GO:0010008,GO:0016021,GO:0022414,GO:0046872,GO:1901998	transmembrane signaling receptor activity|extracellular region|endoplasmic reticulum membrane|plasma membrane|external side of plasma membrane|cell surface|endosome membrane|integral component of membrane|reproductive process|metal ion binding|toxin transport
TRAM2	3	0.914333333271178	5.09050720278882e-05	0.00182503262726501	ENSSSCG00000038401	protein_coding	translocation associated membrane protein 2		GO:0005791,GO:0006616,GO:0016021,GO:0032964,GO:0045048	rough endoplasmic reticulum|SRP-dependent cotranslational protein targeting to membrane, translocation|integral component of membrane|collagen biosynthetic process|protein insertion into ER membrane
ENSSSCG00000047475	3	0.901007532707772	1.79542821145114e-11	2.01720152714728e-09	ENSSSCG00000047475	protein_coding			GO:0002250,GO:0002286,GO:0002323,GO:0005125,GO:0005132,GO:0005615,GO:0006959,GO:0019221,GO:0030183,GO:0033141,GO:0042100,GO:0043330,GO:0051607	adaptive immune response|T cell activation involved in immune response|natural killer cell activation involved in immune response|cytokine activity|type I interferon receptor binding|extracellular space|humoral immune response|cytokine-mediated signaling pathway|B cell differentiation|positive regulation of peptidyl-serine phosphorylation of STAT protein|B cell proliferation|response to exogenous…
PAMR1	3	0.784663658701713	4.10071483713773e-05	0.00150743789197455	ENSSSCG00000028338	protein_coding	peptidase domain containing associated with muscle regeneration 1		GO:0005509,GO:0005576	calcium ion binding|extracellular region
ENSSSCG00000051458	3	1.61561418108736	4.68243172454335e-10	4.48669764164352e-08	ENSSSCG00000051458	lncRNA
ENSSSCG00000044124	3	0.739843827948344	1.24865446028129e-06	6.68491048970728e-05	ENSSSCG00000044124	lncRNA
PTPRK	3	5.77570498291312	1.39080739986051e-20	3.72923382476884e-18	ENSSSCG00000004209	protein_coding	protein tyrosine phosphatase receptor type K		GO:0001750,GO:0004725,GO:0005886,GO:0005911,GO:0006470,GO:0007155,GO:0007165,GO:0007179,GO:0008013,GO:0008285,GO:0009986,GO:0010839,GO:0016021,GO:0016477,GO:0019901,GO:0030054,GO:0030336,GO:0030424,GO:0030425,GO:0031175,GO:0031256,GO:0034394,GO:0034614,GO:0034644,GO:0043025,GO:0043231,GO:0045295,GO:0045786,GO:0045892,GO:0048041	photoreceptor outer segment|protein tyrosine phosphatase activity|plasma membrane|cell-cell junction|protein dephosphorylation|cell adhesion|signal transduction|transforming growth factor beta receptor signaling pathway|beta-catenin binding|negative regulation of cell proliferation|cell surface|negative regulation of keratinocyte proliferation|integral component of membrane|cell migration|protein…
CLCN6	3	0.784606721040239	4.21963343445976e-05	0.00154226877006577	ENSSSCG00000003429	protein_coding	chloride voltage-gated channel 6		GO:0005247,GO:0005524,GO:0005765,GO:0006821,GO:0006884,GO:0007165,GO:0009612,GO:0010008,GO:0015297,GO:0016021,GO:0034220,GO:1902476	voltage-gated chloride channel activity|ATP binding|lysosomal membrane|chloride transport|cell volume homeostasis|signal transduction|response to mechanical stimulus|endosome membrane|antiporter activity|integral component of membrane|ion transmembrane transport|chloride transmembrane transport
CPNE2	3	0.920238273567129	2.33555257122682e-07	1.50551134227687e-05	ENSSSCG00000021519	protein_coding	copine 2		GO:0005544,GO:0005634,GO:0005737,GO:0005886,GO:0070062,GO:0071277	calcium-dependent phospholipid binding|nucleus|cytoplasm|plasma membrane|extracellular exosome|cellular response to calcium ion
CDC42EP3	3	0.921339055227366	8.98577296712162e-07	5.03898143822349e-05	ENSSSCG00000021359	protein_coding	CDC42 effector protein 3		GO:0005519,GO:0005737,GO:0005829,GO:0005886,GO:0007165,GO:0007266,GO:0008360,GO:0012505,GO:0015629,GO:0017049,GO:0030838,GO:0031274	cytoskeletal regulatory protein binding|cytoplasm|cytosol|plasma membrane|signal transduction|Rho protein signal transduction|regulation of cell shape|endomembrane system|actin cytoskeleton|GTP-Rho binding|positive regulation of actin filament polymerization|positive regulation of pseudopodium assembly
CNOT10	3	0.890622222765944	0.000282351599496756	0.00810915826889512	ENSSSCG00000032220	protein_coding	CCR4-NOT transcription complex subunit 10		GO:0006402,GO:0017148,GO:0030014	mRNA catabolic process|negative regulation of translation|CCR4-NOT complex	ko03018	RNA degradation
IARS1	3	1.10860325162733	5.19742281330982e-10	4.95042886946536e-08	ENSSSCG00000008068	protein_coding	isoleucyl-tRNA synthetase 1		GO:0000049,GO:0001649,GO:0002161,GO:0004822,GO:0005524,GO:0005737,GO:0005829,GO:0006418,GO:0006428,GO:0016020,GO:0017101,GO:0051020,GO:0070062	tRNA binding|osteoblast differentiation|aminoacyl-tRNA editing activity|isoleucine-tRNA ligase activity|ATP binding|cytoplasm|cytosol|tRNA aminoacylation for protein translation|isoleucyl-tRNA aminoacylation|membrane|aminoacyl-tRNA synthetase multienzyme complex|GTPase binding|extracellular exosome
ENSSSCG00000050780	3	0.901083129443041	8.52921179703824e-08	5.815172863673e-06	ENSSSCG00000050780	lncRNA
ADK	3	1.62757543615695	1.4833750078404e-14	2.27555431491208e-12	ENSSSCG00000010315	protein_coding	adenosine kinase		GO:0003723,GO:0004001,GO:0005524,GO:0005634,GO:0005654,GO:0005829,GO:0006166,GO:0006175,GO:0009156,GO:0043101,GO:0044209,GO:0046872	RNA binding|adenosine kinase activity|ATP binding|nucleus|nucleoplasm|cytosol|purine ribonucleoside salvage|dATP biosynthetic process|ribonucleoside monophosphate biosynthetic process|purine-containing compound salvage|AMP salvage|metal ion binding	ko00230	Purine metabolism
CMSS1	3	1.1667435806139	9.8941986744354e-07	5.49050593571973e-05	ENSSSCG00000011970	protein_coding	cms1 ribosomal small subunit homolog
PRKD2	3	0.787753303281396	6.73923125663106e-10	6.32457032166423e-08	ENSSSCG00000026152	protein_coding	protein kinase D2		GO:0001525,GO:0001938,GO:0002250,GO:0004672,GO:0004674,GO:0004697,GO:0005080,GO:0005524,GO:0005634,GO:0005654,GO:0005737,GO:0005794,GO:0005829,GO:0005886,GO:0006468,GO:0007155,GO:0008219,GO:0010595,GO:0018105,GO:0018107,GO:0030148,GO:0030949,GO:0032743,GO:0032757,GO:0032793,GO:0033138,GO:0035556,GO:0035924,GO:0038033,GO:0043536,GO:0045743,GO:0045766,GO:0045785,GO:0045944,GO:0046777,GO:0046872,GO:…	angiogenesis|positive regulation of endothelial cell proliferation|adaptive immune response|protein kinase activity|protein serine/threonine kinase activity|protein kinase C activity|protein kinase C binding|ATP binding|nucleus|nucleoplasm|cytoplasm|Golgi apparatus|cytosol|plasma membrane|protein phosphorylation|cell adhesion|cell death|positive regulation of endothelial cell migration|peptidyl-s…	ko04015,ko04925	Rap1 signaling pathway|Aldosterone synthesis and secretion
CYTH3	3	0.997446251253709	1.20991768762044e-06	6.49933561895505e-05	ENSSSCG00000034768	protein_coding	cytohesin 3		GO:0001726,GO:0005085,GO:0005086,GO:0005547,GO:0005654,GO:0005737,GO:0005829,GO:0005886,GO:0005912,GO:0005923,GO:0031234,GO:0032012,GO:0045785,GO:0048193,GO:0090162	ruffle|guanyl-nucleotide exchange factor activity|ARF guanyl-nucleotide exchange factor activity|phosphatidylinositol-3,4,5-trisphosphate binding|nucleoplasm|cytoplasm|cytosol|plasma membrane|adherens junction|bicellular tight junction|extrinsic component of cytoplasmic side of plasma membrane|regulation of ARF protein signal transduction|positive regulation of cell adhesion|Golgi vesicle transpo…	ko04072,ko04144	Phospholipase D signaling pathway|Endocytosis
MBP	3	0.849883325517824	1.57500640444999e-12	1.99425810925358e-10	ENSSSCG00000038767	protein_coding	myelin basic protein		GO:0000165,GO:0002020,GO:0005516,GO:0005622,GO:0005634,GO:0005737,GO:0005886,GO:0007605,GO:0009636,GO:0019911,GO:0032991,GO:0033269,GO:0034115,GO:0035633,GO:0042552,GO:0042995,GO:0043025,GO:0043209,GO:0043218,GO:0061024,GO:0071944,GO:1904209,GO:1904685,GO:2000778	MAPK cascade|protease binding|calmodulin binding|intracellular|nucleus|cytoplasm|plasma membrane|sensory perception of sound|response to toxic substance|structural constituent of myelin sheath|protein-containing complex|internode region of axon|negative regulation of heterotypic cell-cell adhesion|maintenance of permeability of blood-brain barrier|myelination|cell projection|neuronal cell body|my…
MAML3	3	2.0246616630738	1.483149882176e-18	3.17613063358872e-16	ENSSSCG00000009060	protein_coding	mastermind like transcriptional coactivator 3		GO:0003713,GO:0005634,GO:0005654,GO:0006367,GO:0007219,GO:0007221,GO:0016607,GO:0045747,GO:0045944	transcription coactivator activity|nucleus|nucleoplasm|transcription initiation from RNA polymerase II promoter|Notch signaling pathway|positive regulation of transcription of Notch receptor target|nuclear speck|positive regulation of Notch signaling pathway|positive regulation of transcription by RNA polymerase II	ko04330	Notch signaling pathway
ARRB1	3	0.88058363042954	2.66830969179971e-22	7.88337274499492e-20	ENSSSCG00000014852	protein_coding	arrestin beta 1				ko04062,ko04010,ko04740,ko04340,ko04144	Chemokine signaling pathway|MAPK signaling pathway|Olfactory transduction|Hedgehog signaling pathway|Endocytosis
MFNG	3	0.844198238127584	0.000179596101844028	0.00548903488279621	ENSSSCG00000030209	protein_coding	MFNG O-fucosylpeptide 3-beta-N-acetylglucosaminyltransferase				ko00514,ko04330	Other types of O-glycan biosynthesis|Notch signaling pathway
MPP6	3	1.32658822639407	4.01998196068592e-24	1.32236684950068e-21	ENSSSCG00000016717	protein_coding	membrane palmitoylated protein 6		GO:0004385,GO:0005886,GO:0016021,GO:0030165	guanylate kinase activity|plasma membrane|integral component of membrane|PDZ domain binding
YBX3	3	2.68971539069191	1.20689081812395e-18	2.61969198807476e-16	ENSSSCG00000000633	protein_coding	Y-box binding protein 3	CSD	GO:0000122,GO:0000977,GO:0000981,GO:0001227,GO:0001701,GO:0003690,GO:0003700,GO:0003714,GO:0003723,GO:0003730,GO:0005634,GO:0005737,GO:0005829,GO:0005923,GO:0007283,GO:0008584,GO:0009409,GO:0009566,GO:0017048,GO:0046622,GO:0048471,GO:0048642,GO:0060546,GO:0070935,GO:0071356,GO:0071474,GO:1902219,GO:1905538,GO:2000767	negative regulation of transcription by RNA polymerase II|RNA polymerase II regulatory region sequence-specific DNA binding|DNA-binding transcription factor activity, RNA polymerase II-specific|DNA-binding transcription repressor activity, RNA polymerase II-specific|in utero embryonic development|double-stranded DNA binding|DNA-binding transcription factor activity|transcription corepressor activ…	ko04530	Tight junction
PCCB	3	1.16304604017331	1.93961194372907e-08	1.47355090239302e-06	ENSSSCG00000011653	protein_coding	propionyl-CoA carboxylase subunit beta		GO:0004658,GO:0005524,GO:0005759	propionyl-CoA carboxylase activity|ATP binding|mitochondrial matrix	ko00630,ko00640,ko00280,ko01200	Glyoxylate and dicarboxylate metabolism|Propanoate metabolism|Valine, leucine and isoleucine degradation|Carbon metabolism
RNF125	3	0.86990535686943	3.67210902418624e-14	5.383734881391e-12	ENSSSCG00000003729	protein_coding	ring finger protein 125		GO:0000139,GO:0000209,GO:0002039,GO:0002250,GO:0006511,GO:0008270,GO:0031624,GO:0032480,GO:0034098,GO:0039536,GO:0043231,GO:0061630	Golgi membrane|protein polyubiquitination|p53 binding|adaptive immune response|ubiquitin-dependent protein catabolic process|zinc ion binding|ubiquitin conjugating enzyme binding|negative regulation of type I interferon production|VCP-NPL4-UFD1 AAA ATPase complex|negative regulation of RIG-I signaling pathway|intracellular membrane-bounded organelle|ubiquitin protein ligase activity	ko04622	RIG-I-like receptor signaling pathway
GNAQ	3	2.23421219956351	2.10816700488458e-62	3.73707737732539e-59	ENSSSCG00000033763	protein_coding	G protein subunit alpha q		GO:0001508,GO:0001664,GO:0001750,GO:0003924,GO:0005096,GO:0005525,GO:0005834,GO:0007188,GO:0007189,GO:0007213,GO:0007215,GO:0007603,GO:0009649,GO:0016020,GO:0031683,GO:0031826,GO:0031965,GO:0046872	action potential|G protein-coupled receptor binding|photoreceptor outer segment|GTPase activity|GTPase activator activity|GTP binding|heterotrimeric G-protein complex|adenylate cyclase-modulating G protein-coupled receptor signaling pathway|adenylate cyclase-activating G protein-coupled receptor signaling pathway|G protein-coupled acetylcholine receptor signaling pathway|glutamate receptor signal…	ko04924,ko04540,ko04922,ko04015,ko04730,ko04611,ko04071,ko04916,ko04728,ko04970,ko04261,ko04925,ko04911,ko04918,ko04713,ko04724,ko04725,ko04745,ko04723,ko04270,ko04020,ko04912,ko04972,ko04022,ko04971,ko04915,ko04750,ko04720,ko04961,ko04726,ko04921	Renin secretion|Gap junction|Glucagon signaling pathway|Rap1 signaling pathway|Long-term depression|Platelet activation|Sphingolipid signaling pathway|Melanogenesis|Dopaminergic synapse|Salivary secretion|Adrenergic signaling in cardiomyocytes|Aldosterone synthesis and secretion|Insulin secretion|Thyroid hormone synthesis|Circadian entrainment|Glutamatergic synapse|Cholinergic synapse|Phototransd…
TRIM44	3	0.953502913527086	6.08106542433797e-07	3.57338187034578e-05	ENSSSCG00000013295	protein_coding	tripartite motif containing 44		GO:0001961,GO:0002230,GO:0005622,GO:0008270,GO:0045893,GO:0050821,GO:0061944,GO:1901224	positive regulation of cytokine-mediated signaling pathway|positive regulation of defense response to virus by host|intracellular|zinc ion binding|positive regulation of transcription, DNA-templated|protein stabilization|negative regulation of protein K48-linked ubiquitination|positive regulation of NIK/NF-kappaB signaling
RIMBP2	3	2.1688648604579	1.55972886309307e-06	8.19898328889187e-05	ENSSSCG00000009748	protein_coding	RIMS binding protein 2		GO:0005886,GO:0007274,GO:0010923,GO:0030054,GO:0045202	plasma membrane|neuromuscular synaptic transmission|negative regulation of phosphatase activity|cell junction|synapse
VCL	3	1.15767783641917	3.05737793010307e-09	2.68007733499254e-07	ENSSSCG00000010313	protein_coding	vinculin		GO:0002009,GO:0002102,GO:0002162,GO:0005198,GO:0005623,GO:0005886,GO:0005903,GO:0005911,GO:0005912,GO:0005915,GO:0005916,GO:0005925,GO:0007155,GO:0030032,GO:0030334,GO:0031625,GO:0034333,GO:0034394,GO:0042383,GO:0043034,GO:0043297,GO:0045294,GO:0048675,GO:0051015,GO:0090136,GO:0090636,GO:0090637,GO:1990357	morphogenesis of an epithelium|podosome|dystroglycan binding|structural molecule activity|cell|plasma membrane|brush border|cell-cell junction|adherens junction|zonula adherens|fascia adherens|focal adhesion|cell adhesion|lamellipodium assembly|regulation of cell migration|ubiquitin protein ligase binding|adherens junction assembly|protein localization to cell surface|sarcolemma|costamere|apical …	ko04520,ko04670,ko04810,ko04510	Adherens junction|Leukocyte transendothelial migration|Regulation of actin cytoskeleton|Focal adhesion
PRMT3	3	1.23540519959569	1.05646942725405e-18	2.30889222498783e-16	ENSSSCG00000013347	protein_coding	protein arginine methyltransferase 3		GO:0003676,GO:0005737,GO:0005829,GO:0006355,GO:0006479,GO:0008168,GO:0008469,GO:0016274,GO:0019919,GO:0031397,GO:0034969,GO:0035242,GO:0043022,GO:0046872	nucleic acid binding|cytoplasm|cytosol|regulation of transcription, DNA-templated|protein methylation|methyltransferase activity|histone-arginine N-methyltransferase activity|protein-arginine N-methyltransferase activity|peptidyl-arginine methylation, to asymmetrical-dimethyl arginine|negative regulation of protein ubiquitination|histone arginine methylation|protein-arginine omega-N asymmetric me…
APP	3	3.09080150217457	5.88033102354657e-55	7.21652316535861e-52	ENSSSCG00000012022	protein_coding	amyloid beta precursor protein		GO:0001967,GO:0002265,GO:0003677,GO:0004867,GO:0005102,GO:0005615,GO:0005641,GO:0005737,GO:0005769,GO:0005790,GO:0005794,GO:0005886,GO:0005905,GO:0005911,GO:0006378,GO:0006417,GO:0006468,GO:0006878,GO:0006897,GO:0006979,GO:0007155,GO:0007176,GO:0007219,GO:0007409,GO:0007617,GO:0007626,GO:0008088,GO:0008201,GO:0008203,GO:0008285,GO:0008344,GO:0008542,GO:0009986,GO:0010629,GO:0010800,GO:0010971,GO:…	suckling behavior|astrocyte activation involved in immune response|DNA binding|serine-type endopeptidase inhibitor activity|signaling receptor binding|extracellular space|nuclear envelope lumen|cytoplasm|early endosome|smooth endoplasmic reticulum|Golgi apparatus|plasma membrane|clathrin-coated pit|cell-cell junction|mRNA polyadenylation|regulation of translation|protein phosphorylation|cellular …	ko04726	Serotonergic synapse
LTBP1	3	5.04535820722324	1.7626678914639e-30	8.78800110637969e-28	ENSSSCG00000008510	protein_coding	latent transforming growth factor beta binding protein 1		GO:0001527,GO:0003281,GO:0005024,GO:0005201,GO:0005509,GO:0005576,GO:0005788,GO:0031012,GO:0032991,GO:0035583,GO:0035904,GO:0043687,GO:0044267,GO:0050431,GO:0050436,GO:0060976,GO:0062023,GO:1901388	microfibril|ventricular septum development|transforming growth factor beta-activated receptor activity|extracellular matrix structural constituent|calcium ion binding|extracellular region|endoplasmic reticulum lumen|extracellular matrix|protein-containing complex|sequestering of TGFbeta in extracellular matrix|aorta development|post-translational protein modification|cellular protein metabolic pr…	ko04350	TGF-beta signaling pathway
POLR3A	3	0.880004016417801	5.73796979359821e-07	3.38423549305234e-05	ENSSSCG00000010327	protein_coding	RNA polymerase III subunit A		GO:0003677,GO:0003682,GO:0003899,GO:0005654,GO:0005666,GO:0005829,GO:0006351,GO:0006383,GO:0016020,GO:0032728,GO:0045087,GO:0046872,GO:0051607	DNA binding|chromatin binding|DNA-directed 5'-3' RNA polymerase activity|nucleoplasm|RNA polymerase III complex|cytosol|transcription, DNA-templated|transcription by RNA polymerase III|membrane|positive regulation of interferon-beta production|innate immune response|metal ion binding|defense response to virus	ko00230,ko00240,ko03020,ko04623	Purine metabolism|Pyrimidine metabolism|RNA polymerase|Cytosolic DNA-sensing pathway
RPS6KA5	3	1.33878440116264	2.37182932614449e-06	0.000119369605896874	ENSSSCG00000024377	protein_coding	ribosomal protein S6 kinase A5		GO:0000287,GO:0001818,GO:0002223,GO:0004672,GO:0004674,GO:0005524,GO:0005634,GO:0005654,GO:0005737,GO:0006355,GO:0006468,GO:0006954,GO:0007173,GO:0007411,GO:0016572,GO:0032793,GO:0033129,GO:0035066,GO:0035556,GO:0043987,GO:0043988,GO:0043990,GO:0045892,GO:0045944,GO:0051092,GO:0070498	magnesium ion binding|negative regulation of cytokine production|stimulatory C-type lectin receptor signaling pathway|protein kinase activity|protein serine/threonine kinase activity|ATP binding|nucleus|nucleoplasm|cytoplasm|regulation of transcription, DNA-templated|protein phosphorylation|inflammatory response|epidermal growth factor receptor signaling pathway|axon guidance|histone phosphorylat…	ko04722,ko04010,ko04668,ko04261,ko04713	Neurotrophin signaling pathway|MAPK signaling pathway|TNF signaling pathway|Adrenergic signaling in cardiomyocytes|Circadian entrainment
NEBL	3	2.28772283300025	7.2537093079352e-06	0.00032416156386218	ENSSSCG00000011090	protein_coding	nebulette		GO:0001725,GO:0005523,GO:0008092,GO:0008307,GO:0030018,GO:0031005,GO:0031674,GO:0051015,GO:0070062,GO:0071691	stress fiber|tropomyosin binding|cytoskeletal protein binding|structural constituent of muscle|Z disc|filamin binding|I band|actin filament binding|extracellular exosome|cardiac muscle thin filament assembly
DOCK5	3	1.6111532653718	7.02120741759443e-08	4.90224696456462e-06	ENSSSCG00000009650	protein_coding	dedicator of cytokinesis 5		GO:0005085,GO:0005737,GO:0005829,GO:0005886,GO:0007264,GO:0010634,GO:1900026,GO:1904694,GO:1904754	guanyl-nucleotide exchange factor activity|cytoplasm|cytosol|plasma membrane|small GTPase mediated signal transduction|positive regulation of epithelial cell migration|positive regulation of substrate adhesion-dependent cell spreading|negative regulation of vascular smooth muscle contraction|positive regulation of vascular associated smooth muscle cell migration
LHPP	3	0.688508515546441	2.50777793836513e-06	0.000125420342409647	ENSSSCG00000010735	protein_coding	phospholysine phosphohistidine inorganic pyrophosphate phosphatase		GO:0000287,GO:0004427,GO:0005634,GO:0005829,GO:0006470,GO:0006796,GO:0016311,GO:0016607,GO:0016791,GO:0042803,GO:0101006	magnesium ion binding|inorganic diphosphatase activity|nucleus|cytosol|protein dephosphorylation|phosphate-containing compound metabolic process|dephosphorylation|nuclear speck|phosphatase activity|protein homodimerization activity|protein histidine phosphatase activity	ko00190	Oxidative phosphorylation
ENSSSCG00000009338	3	2.01047784006944	5.03166362771583e-22	1.43348502708176e-19	ENSSSCG00000009338	protein_coding	FRY microtubule binding protein		GO:0000902,GO:0000922,GO:0004857,GO:0005815,GO:0005938,GO:0031175,GO:1904428	cell morphogenesis|spindle pole|enzyme inhibitor activity|microtubule organizing center|cell cortex|neuron projection development|negative regulation of tubulin deacetylation
GPR155	3	0.891683790059859	0.000106858901818958	0.0035006712928535	ENSSSCG00000015965	protein_coding	G protein-coupled receptor 155		GO:0005622,GO:0016021,GO:0035556,GO:0055085	intracellular|integral component of membrane|intracellular signal transduction|transmembrane transport
ASPH	3	1.41584896805008	1.20849641577456e-13	1.7056212835151e-11	ENSSSCG00000025087	protein_coding	aspartate beta-hydroxylase		GO:0004597,GO:0005198,GO:0005509,GO:0005513,GO:0005623,GO:0005783,GO:0005789,GO:0005886,GO:0006936,GO:0007389,GO:0008285,GO:0008307,GO:0009055,GO:0010524,GO:0010649,GO:0010880,GO:0010881,GO:0014701,GO:0016021,GO:0030176,GO:0031585,GO:0031647,GO:0032237,GO:0032541,GO:0033017,GO:0033018,GO:0033198,GO:0034220,GO:0034704,GO:0035108,GO:0042264,GO:0044325,GO:0045862,GO:0045893,GO:0060021,GO:0060314,GO:…	peptide-aspartate beta-dioxygenase activity|structural molecule activity|calcium ion binding|detection of calcium ion|cell|endoplasmic reticulum|endoplasmic reticulum membrane|plasma membrane|muscle contraction|pattern specification process|negative regulation of cell proliferation|structural constituent of muscle|electron transfer activity|positive regulation of calcium ion transport into cytoso…
IGF1R	3	2.68178252169518	2.95243581690602e-25	1.03523430819601e-22	ENSSSCG00000030560	protein_coding	insulin like growth factor 1 receptor				ko04066,ko04520,ko04015,ko04730,ko04211,ko04913,ko04550,ko04914,ko04014,ko04151,ko04510,ko04114,ko04152,ko04068,ko04144,ko04150,ko04213	HIF-1 signaling pathway|Adherens junction|Rap1 signaling pathway|Long-term depression|Longevity regulating pathway|Ovarian steroidogenesis|Signaling pathways regulating pluripotency of stem cells|Progesterone-mediated oocyte maturation|Ras signaling pathway|PI3K-Akt signaling pathway|Focal adhesion|Oocyte meiosis|AMPK signaling pathway|FoxO signaling pathway|Endocytosis|mTOR signaling pathway|Lon…
PDE9A	3	0.79406294506722	2.15865252073707e-08	1.62448784508676e-06	ENSSSCG00000030016	protein_coding	phosphodiesterase 9A		GO:0005783,GO:0005794,GO:0010613,GO:0019934,GO:0032587,GO:0042383,GO:0042802,GO:0043204,GO:0046068,GO:0046069,GO:0046872,GO:0047555,GO:0048471	endoplasmic reticulum|Golgi apparatus|positive regulation of cardiac muscle hypertrophy|cGMP-mediated signaling|ruffle membrane|sarcolemma|identical protein binding|perikaryon|cGMP metabolic process|cGMP catabolic process|metal ion binding|3',5'-cyclic-GMP phosphodiesterase activity|perinuclear region of cytoplasm	ko00230	Purine metabolism
ENSSSCG00000033949	3	0.811979615813032	6.92046229682621e-05	0.00239072730712124	ENSSSCG00000033949	lncRNA	G protein subunit gamma 7
DYRK2	3	0.905922083636668	4.46635831698158e-09	3.79022769091086e-07	ENSSSCG00000000958	protein_coding	dual specificity tyrosine phosphorylation regulated kinase 2		GO:0000151,GO:0000287,GO:0004674,GO:0004712,GO:0004713,GO:0005524,GO:0005634,GO:0005654,GO:0005737,GO:0005829,GO:0006468,GO:0006974,GO:0007224,GO:0030145,GO:0042771,GO:0045725,GO:0070885,GO:1901796,GO:1990904	ubiquitin ligase complex|magnesium ion binding|protein serine/threonine kinase activity|protein serine/threonine/tyrosine kinase activity|protein tyrosine kinase activity|ATP binding|nucleus|nucleoplasm|cytoplasm|cytosol|protein phosphorylation|cellular response to DNA damage stimulus|smoothened signaling pathway|manganese ion binding|intrinsic apoptotic signaling pathway in response to DNA damag…	ko04111	Cell cycle - yeast
DOCK3	3	1.5781566735186	1.8823984570632e-36	1.27794829719091e-33	ENSSSCG00000011416	protein_coding	dedicator of cytokinesis 3		GO:0005829,GO:0007264,GO:0017124,GO:0030676,GO:1903997	cytosol|small GTPase mediated signal transduction|SH3 domain binding|Rac guanyl-nucleotide exchange factor activity|positive regulation of non-membrane spanning protein tyrosine kinase activity
STK38	3	0.838164124837888	5.26363129431618e-44	4.79862706682974e-41	ENSSSCG00000001563	protein_coding	serine/threonine kinase 38		GO:0000287,GO:0004674,GO:0005524,GO:0005634,GO:0005737,GO:0005829,GO:0031435,GO:0035556,GO:0043407	magnesium ion binding|protein serine/threonine kinase activity|ATP binding|nucleus|cytoplasm|cytosol|mitogen-activated protein kinase kinase kinase binding|intracellular signal transduction|negative regulation of MAP kinase activity
GPHN	3	2.38780386028628	3.91585150050523e-22	1.12564855565875e-19	ENSSSCG00000002285	protein_coding	gephyrin		GO:0005102,GO:0005524,GO:0005622,GO:0005737,GO:0005829,GO:0005856,GO:0006777,GO:0007529,GO:0008092,GO:0008940,GO:0010038,GO:0014069,GO:0018315,GO:0019897,GO:0030054,GO:0030425,GO:0031234,GO:0032324,GO:0032947,GO:0042803,GO:0043025,GO:0043546,GO:0045184,GO:0045202,GO:0045211,GO:0046872,GO:0051260,GO:0060077,GO:0061598,GO:0061599,GO:0072579,GO:0097112,GO:0098690,GO:0098794,GO:0098879,GO:0098880,GO:…	signaling receptor binding|ATP binding|intracellular|cytoplasm|cytosol|cytoskeleton|Mo-molybdopterin cofactor biosynthetic process|establishment of synaptic specificity at neuromuscular junction|cytoskeletal protein binding|nitrate reductase activity|response to metal ion|postsynaptic density|molybdenum incorporation into molybdenum-molybdopterin complex|extrinsic component of plasma membrane|cel…	ko04727	GABAergic synapse
BTG4	3	0.783491867187811	0.00026713076698429	0.00771367286238437	ENSSSCG00000015020	protein_coding	BTG anti-proliferation factor 4		GO:0005634,GO:0005737,GO:0007050,GO:0008285,GO:0030182,GO:0045930	nucleus|cytoplasm|cell cycle arrest|negative regulation of cell proliferation|neuron differentiation|negative regulation of mitotic cell cycle	ko03018	RNA degradation
EARS2	3	0.693525380649008	1.51287423383441e-05	0.000626106239340965	ENSSSCG00000010797	protein_coding	glutamyl-tRNA synthetase 2, mitochondrial		GO:0000049,GO:0004818,GO:0005524,GO:0005739,GO:0005759,GO:0006424,GO:0008270,GO:0050561,GO:0070127	tRNA binding|glutamate-tRNA ligase activity|ATP binding|mitochondrion|mitochondrial matrix|glutamyl-tRNA aminoacylation|zinc ion binding|glutamate-tRNA(Gln) ligase activity|tRNA aminoacylation for mitochondrial protein translation	ko00860,ko00970	Porphyrin and chlorophyll metabolism|Aminoacyl-tRNA biosynthesis
HRH1	3	1.94582004593848	5.3218456206814e-06	0.000246816061140555	ENSSSCG00000011576	protein_coding	histamine receptor H1		GO:0004969,GO:0005887,GO:0007186,GO:0043114,GO:0045907,GO:0048245,GO:0071420	histamine receptor activity|integral component of plasma membrane|G protein-coupled receptor signaling pathway|regulation of vascular permeability|positive regulation of vasoconstriction|eosinophil chemotaxis|cellular response to histamine	ko04080,ko04750,ko04020	Neuroactive ligand-receptor interaction|Inflammatory mediator regulation of TRP channels|Calcium signaling pathway
CD8B	3	1.55765566726508	1.7937231196325e-15	3.01232196322283e-13	ENSSSCG00000008213	protein_coding	CD8b molecule		GO:0002250,GO:0005886,GO:0016021	adaptive immune response|plasma membrane|integral component of membrane	ko04514,ko04660,ko04612,ko04640	Cell adhesion molecules (CAMs)|T cell receptor signaling pathway|Antigen processing and presentation|Hematopoietic cell lineage
ENSSSCG00000047147	3	0.699680231700398	6.66723792249685e-09	5.4971118250912e-07	ENSSSCG00000047147	lncRNA
TNNT3	3	0.885315899006174	8.874518844345e-19	1.95828191216406e-16	ENSSSCG00000031903	protein_coding	troponin T3, fast skeletal type		GO:0003009,GO:0005509,GO:0005861,GO:0006936,GO:0006942,GO:0030172,GO:0031013,GO:0045214,GO:0060048	skeletal muscle contraction|calcium ion binding|troponin complex|muscle contraction|regulation of striated muscle contraction|troponin C binding|troponin I binding|sarcomere organization|cardiac muscle contraction
STXBP6	3	3.26741254076384	4.94302837587208e-15	7.80802719887755e-13	ENSSSCG00000001977	protein_coding	syntaxin binding protein 6		GO:0000145,GO:0005546,GO:0005886,GO:0006887,GO:0006893,GO:0016021,GO:0017049,GO:0035542,GO:0051601	exocyst|phosphatidylinositol-4,5-bisphosphate binding|plasma membrane|exocytosis|Golgi to plasma membrane transport|integral component of membrane|GTP-Rho binding|regulation of SNARE complex assembly|exocyst localization
LZTS1	3	0.93671981602107	0.000212843447738855	0.00640095073558094	ENSSSCG00000028559	protein_coding	leucine zipper tumor suppressor 1
GAP43	3	0.905571192472707	2.87495645399504e-12	3.58839447572812e-10	ENSSSCG00000031244	protein_coding	growth associated protein 43		GO:0000502,GO:0000724,GO:0005654,GO:0005829,GO:0006406,GO:0008541,GO:0016579,GO:0043248,GO:0043687	proteasome complex|double-strand break repair via homologous recombination|nucleoplasm|cytosol|mRNA export from nucleus|proteasome regulatory particle, lid subcomplex|protein deubiquitination|proteasome assembly|post-translational protein modification	ko03440,ko03050	Homologous recombination|Proteasome
ADCY7	3	0.897497360325842	1.71217303027987e-06	8.91223769170801e-05	ENSSSCG00000039408	protein_coding	adenylate cyclase 7		GO:0002819,GO:0003091,GO:0004016,GO:0005524,GO:0005622,GO:0005886,GO:0005887,GO:0006171,GO:0007186,GO:0007189,GO:0007193,GO:0016021,GO:0046872,GO:0060135,GO:0071285,GO:0071361,GO:0071377,GO:1900016	regulation of adaptive immune response|renal water homeostasis|adenylate cyclase activity|ATP binding|intracellular|plasma membrane|integral component of plasma membrane|cAMP biosynthetic process|G protein-coupled receptor signaling pathway|adenylate cyclase-activating G protein-coupled receptor signaling pathway|adenylate cyclase-inhibiting G protein-coupled receptor signaling pathway|integral c…	ko04540,ko04727,ko04015,ko04211,ko04913,ko04611,ko04914,ko04923,ko04916,ko04970,ko04261,ko04925,ko04911,ko04918,ko04713,ko04724,ko04976,ko04024,ko04725,ko04114,ko04723,ko04020,ko04912,ko04972,ko04022,ko04971,ko04062,ko04270,ko04750,ko00230,ko04915,ko04072,ko04921,ko04213	Gap junction|GABAergic synapse|Rap1 signaling pathway|Longevity regulating pathway|Ovarian steroidogenesis|Platelet activation|Progesterone-mediated oocyte maturation|Regulation of lipolysis in adipocytes|Melanogenesis|Salivary secretion|Adrenergic signaling in cardiomyocytes|Aldosterone synthesis and secretion|Insulin secretion|Thyroid hormone synthesis|Circadian entrainment|Glutamatergic synaps…
ANAPC13	4	0.946558128534584	4.34361517899262e-05	0.00158214695355361	ENSSSCG00000033057	protein_coding	anaphase promoting complex subunit 13		GO:0005680,GO:0007049,GO:0051301,GO:0070979	anaphase-promoting complex|cell cycle|cell division|protein K11-linked ubiquitination	ko04120,ko04914,ko04114,ko04110	Ubiquitin mediated proteolysis|Progesterone-mediated oocyte maturation|Oocyte meiosis|Cell cycle
ESD	4	0.917336561935757	1.1457177324983e-06	6.23849170794465e-05	ENSSSCG00000009407	protein_coding	esterase D		GO:0005829,GO:0018738,GO:0031410,GO:0042802,GO:0046294,GO:0052689	cytosol|S-formylglutathione hydrolase activity|cytoplasmic vesicle|identical protein binding|formaldehyde catabolic process|carboxylic ester hydrolase activity	ko01200,ko00680	Carbon metabolism|Methane metabolism
LAPTM5	4	0.754246528216314	1.29743645346174e-16	2.32576417736277e-14	ENSSSCG00000025034	protein_coding	lysosomal protein transmembrane 5		GO:0005765,GO:0016020,GO:0016021	lysosomal membrane|membrane|integral component of membrane	ko04142	Lysosome
GADD45A	4	1.17014105907839	0.000169412809064951	0.00523293699094332	ENSSSCG00000037066	protein_coding	growth arrest and DNA damage inducible alpha		GO:0000185,GO:0000979,GO:0005634,GO:0005737,GO:0006469,GO:0007098,GO:0016607,GO:0019900,GO:0042770,GO:0042803,GO:0043065,GO:0046330,GO:0046982,GO:0047485,GO:0051726,GO:0071260,GO:0071479,GO:0071850,GO:1900745,GO:2000379	activation of MAPKKK activity|RNA polymerase II core promoter sequence-specific DNA binding|nucleus|cytoplasm|negative regulation of protein kinase activity|centrosome cycle|nuclear speck|kinase binding|signal transduction in response to DNA damage|protein homodimerization activity|positive regulation of apoptotic process|positive regulation of JNK cascade|protein heterodimerization activity|prot…	ko04068,ko04115,ko04210,ko04010,ko04110	FoxO signaling pathway|p53 signaling pathway|Apoptosis|MAPK signaling pathway|Cell cycle
BST2	4	0.755287089745335	1.95847593524397e-06	0.000100954846755678	ENSSSCG00000033453	protein_coding	bone marrow stromal cell antigen 2		GO:0002737,GO:0005770,GO:0005794,GO:0005886,GO:0008191,GO:0009615,GO:0009986,GO:0016021,GO:0016324,GO:0030308,GO:0030336,GO:0031225,GO:0032956,GO:0034341,GO:0035455,GO:0035456,GO:0045071,GO:0045087,GO:0045121,GO:0051607,GO:1901253	negative regulation of plasmacytoid dendritic cell cytokine production|late endosome|Golgi apparatus|plasma membrane|metalloendopeptidase inhibitor activity|response to virus|cell surface|integral component of membrane|apical plasma membrane|negative regulation of cell growth|negative regulation of cell migration|anchored component of membrane|regulation of actin cytoskeleton organization|respons…
SLC25A6	4	0.865190457650243	1.13521333009795e-06	6.19186101483171e-05	ENSSSCG00000033673	protein_coding	solute carrier family 25 member 6		GO:0005471,GO:0005743,GO:0006915,GO:0016021	ATP:ADP antiporter activity|mitochondrial inner membrane|apoptotic process|integral component of membrane	ko04020,ko04022	Calcium signaling pathway|cGMP-PKG signaling pathway
COX7C	4	1.71153150686441	0.000271425687197139	0.0078306065344361	ENSSSCG00000040325	protein_coding	cytochrome c oxidase subunit VIIc		GO:0004129,GO:0005751,GO:0006123,GO:0016021	cytochrome-c oxidase activity|mitochondrial respiratory chain complex IV|mitochondrial electron transport, cytochrome c to oxygen|integral component of membrane
ENSSSCG00000007743	4	1.37484932152731	6.92312909546204e-05	0.00239072730712124	ENSSSCG00000007743	protein_coding	coiled-coil-helix-coiled-coil-helix domain containing 2		GO:0005634,GO:0005739,GO:0005758,GO:0007005,GO:0008134,GO:0043565,GO:0045944,GO:1900037	nucleus|mitochondrion|mitochondrial intermembrane space|mitochondrion organization|transcription factor binding|sequence-specific DNA binding|positive regulation of transcription by RNA polymerase II|regulation of cellular response to hypoxia
ENSSSCG00000000905	4	1.12629291856381	4.02051145901555e-06	0.000195558657979067	ENSSSCG00000000905	protein_coding	NADH:ubiquinone oxidoreductase subunit A12		GO:0005747,GO:0005829,GO:0006979,GO:0008137,GO:0009055,GO:0042775	mitochondrial respiratory chain complex I|cytosol|response to oxidative stress|NADH dehydrogenase (ubiquinone) activity|electron transfer activity|mitochondrial ATP synthesis coupled electron transport	ko00190	Oxidative phosphorylation
COX8A	4	1.12319004416418	1.81740431107818e-08	1.39734305440681e-06	ENSSSCG00000013046	protein_coding	cytochrome c oxidase subunit 8A, mitochondrial		GO:0004129,GO:0005739,GO:0005751,GO:0016021,GO:0045277	cytochrome-c oxidase activity|mitochondrion|mitochondrial respiratory chain complex IV|integral component of membrane|respiratory chain complex IV	ko00190,ko04260	Oxidative phosphorylation|Cardiac muscle contraction
ENSSSCG00000028355	4	1.42130330541246	1.43884341325289e-22	4.37243958381651e-20	ENSSSCG00000028355	protein_coding	actin gamma 1		GO:0005524,GO:0005856,GO:0005886,GO:0005925,GO:0097433	ATP binding|cytoskeleton|plasma membrane|focal adhesion|dense body	ko04145,ko04520,ko04670,ko04015,ko04390,ko04611,ko04391,ko04510,ko04745,ko04810,ko04530,ko04919,ko04210,ko04921	Phagosome|Adherens junction|Leukocyte transendothelial migration|Rap1 signaling pathway|Hippo signaling pathway|Platelet activation|Hippo signaling pathway - fly|Focal adhesion|Phototransduction - fly|Regulation of actin cytoskeleton|Tight junction|Thyroid hormone signaling pathway|Apoptosis|Oxytocin signaling pathway
ACTR2	4	1.0171117156825	6.08613466440929e-05	0.00214344795664428	ENSSSCG00000008358	protein_coding	actin related protein 2		GO:0003779,GO:0005200,GO:0005524,GO:0005576,GO:0005634,GO:0005737,GO:0005829,GO:0005885,GO:0005925,GO:0007163,GO:0008306,GO:0008356,GO:0014069,GO:0015629,GO:0016020,GO:0016344,GO:0016482,GO:0030027,GO:0030478,GO:0033206,GO:0034314,GO:0035578,GO:0035861,GO:0035902,GO:0035984,GO:0038096,GO:0043312,GO:0045471,GO:0045944,GO:0048013,GO:0051653,GO:0060271,GO:0061003,GO:0061024,GO:0061825,GO:0070062,GO:…	actin binding|structural constituent of cytoskeleton|ATP binding|extracellular region|nucleus|cytoplasm|cytosol|Arp2/3 protein complex|focal adhesion|establishment or maintenance of cell polarity|associative learning|asymmetric cell division|postsynaptic density|actin cytoskeleton|membrane|meiotic chromosome movement towards spindle pole|cytosolic transport|lamellipodium|actin cap|meiotic cytokin…
ENSSSCG00000012178	4	1.57340222521473	1.63544031260183e-05	0.00066816427009602	ENSSSCG00000012178	protein_coding	eukaryotic translation initiation factor 2 subunit 3		GO:0001731,GO:0003743,GO:0003924,GO:0005525,GO:0005737,GO:0005829,GO:0005850,GO:0006413,GO:0008135	formation of translation preinitiation complex|translation initiation factor activity|GTPase activity|GTP binding|cytoplasm|cytosol|eukaryotic translation initiation factor 2 complex|translational initiation|translation factor activity, RNA binding
ENSSSCG00000004666	4	0.846279220590525	1.49389255843084e-06	7.87886343048122e-05	ENSSSCG00000004666	protein_coding	sulfide quinone oxidoreductase		GO:0005743,GO:0048038,GO:0070221,GO:0070224,GO:0070813,GO:0071949	mitochondrial inner membrane|quinone binding|sulfide oxidation, using sulfide:quinone oxidoreductase|sulfide:quinone oxidoreductase activity|hydrogen sulfide metabolic process|FAD binding	ko00920	Sulfur metabolism
WAS	4	0.624742233496395	4.20366984910068e-05	0.00153819607276496	ENSSSCG00000036747	protein_coding	WASP actin nucleation promoting factor				ko04062,ko04144,ko04520,ko04666,ko04810	Chemokine signaling pathway|Endocytosis|Adherens junction|Fc gamma R-mediated phagocytosis|Regulation of actin cytoskeleton
ACTB	4	0.883108882393048	4.3714798590682e-45	4.22682361645903e-42	ENSSSCG00000007585	protein_coding	actin beta		GO:0005524,GO:0005634,GO:0005856,GO:0005886,GO:0005925,GO:0015629,GO:0019894,GO:0019901,GO:0022898,GO:0030957,GO:0032991,GO:0035267,GO:0036464,GO:0042802,GO:0048870,GO:0050998,GO:0051621,GO:0072749,GO:0097433,GO:0098871,GO:0098973,GO:0098978,GO:1903076	ATP binding|nucleus|cytoskeleton|plasma membrane|focal adhesion|actin cytoskeleton|kinesin binding|protein kinase binding|regulation of transmembrane transporter activity|Tat protein binding|protein-containing complex|NuA4 histone acetyltransferase complex|cytoplasmic ribonucleoprotein granule|identical protein binding|cell motility|nitric-oxide synthase binding|regulation of norepinephrine uptak…	ko04145,ko04520,ko04670,ko04015,ko04390,ko04611,ko04391,ko04510,ko04745,ko04810,ko04530,ko04919,ko04210,ko04921	Phagosome|Adherens junction|Leukocyte transendothelial migration|Rap1 signaling pathway|Hippo signaling pathway|Platelet activation|Hippo signaling pathway - fly|Focal adhesion|Phototransduction - fly|Regulation of actin cytoskeleton|Tight junction|Thyroid hormone signaling pathway|Apoptosis|Oxytocin signaling pathway
VPS28	4	0.676428034500178	2.3476897992082e-05	0.000923675537769855	ENSSSCG00000005904	protein_coding	VPS28 subunit of ESCRT-I		GO:0000813,GO:0005737,GO:0005886,GO:0031397,GO:0031902,GO:0043162,GO:0043328,GO:0044877	ESCRT I complex|cytoplasm|plasma membrane|negative regulation of protein ubiquitination|late endosome membrane|ubiquitin-dependent protein catabolic process via the multivesicular body sorting pathway|protein transport to vacuole involved in ubiquitin-dependent protein catabolic process via the multivesicular body sorting pathway|protein-containing complex binding	ko04144	Endocytosis
RNF181	4	0.788280999731649	0.000259821939095167	0.00755733676631596	ENSSSCG00000008232	protein_coding	ring finger protein 181		GO:0005737,GO:0016567,GO:0046872,GO:0051865,GO:0061630	cytoplasm|protein ubiquitination|metal ion binding|protein autoubiquitination|ubiquitin protein ligase activity
PTPRCAP	4	0.624380742601347	3.62510617393443e-08	2.65907788041149e-06	ENSSSCG00000012909	protein_coding	protein tyrosine phosphatase receptor type C associated protein		GO:0005886,GO:0006952,GO:0016021	plasma membrane|defense response|integral component of membrane
H2AZ2	4	1.0316657792151	2.44745474576199e-05	0.000959378206729405	ENSSSCG00000016738	protein_coding	histone H2A.V		GO:0000786,GO:0003677,GO:0005634,GO:0046982	nucleosome|DNA binding|nucleus|protein heterodimerization activity
ENSSSCG00000015447	4	1.22613105497791	5.40332513876809e-05	0.00192636087740572	ENSSSCG00000015447	protein_coding	probable G-protein coupled receptor 141		GO:0004930,GO:0005886,GO:0016021	G protein-coupled receptor activity|plasma membrane|integral component of membrane
ENSSSCG00000006061	4	1.93231020222386	1.6380337985819e-05	0.000668368061958455	ENSSSCG00000006061	protein_coding	zinc finger protein 706		GO:0003964,GO:0004519,GO:0006310,GO:0046872	RNA-directed DNA polymerase activity|endonuclease activity|DNA recombination|metal ion binding
CMPK2	4	0.994261346955767	7.18545162479282e-06	0.000322013188825687	ENSSSCG00000008647	protein_coding	cytidine/uridine monophosphate kinase 2		GO:0004127,GO:0004550,GO:0004798,GO:0005524,GO:0005737,GO:0005739,GO:0006165,GO:0006227,GO:0006233,GO:0006235,GO:0009041,GO:0009142,GO:0033862,GO:0071222	cytidylate kinase activity|nucleoside diphosphate kinase activity|thymidylate kinase activity|ATP binding|cytoplasm|mitochondrion|nucleoside diphosphate phosphorylation|dUDP biosynthetic process|dTDP biosynthetic process|dTTP biosynthetic process|uridylate kinase activity|nucleoside triphosphate biosynthetic process|UMP kinase activity|cellular response to lipopolysaccharide	ko00240	Pyrimidine metabolism
PFN1	4	0.721797524951352	2.30484405084456e-24	7.82371957173917e-22	ENSSSCG00000017907	protein_coding	profilin 1		GO:0005739,GO:0005743,GO:0015367,GO:0016021	mitochondrion|mitochondrial inner membrane|oxoglutarate:malate antiporter activity|integral component of membrane
MX1	4	1.71567599429647	4.76633253874599e-07	2.89133343434044e-05	ENSSSCG00000012077	protein_coding	MX dynamin like GTPase 1		GO:0000266,GO:0003374,GO:0003924,GO:0005525,GO:0005634,GO:0005737,GO:0005789,GO:0008017,GO:0016020,GO:0016197,GO:0031966,GO:0045071,GO:0045087,GO:0048471,GO:0051607,GO:0061025,GO:0071357,GO:1901253	mitochondrial fission|dynamin family protein polymerization involved in mitochondrial fission|GTPase activity|GTP binding|nucleus|cytoplasm|endoplasmic reticulum membrane|microtubule binding|membrane|endosomal transport|mitochondrial membrane|negative regulation of viral genome replication|innate immune response|perinuclear region of cytoplasm|defense response to virus|membrane fusion|cellular re…
LYPLA1	4	1.13486664478122	1.05384739363149e-05	0.000450752850348438	ENSSSCG00000006260	protein_coding	lysophospholipase 1		GO:0002084,GO:0005737,GO:0006631,GO:0008474,GO:0052689	protein depalmitoylation|cytoplasm|fatty acid metabolic process|palmitoyl-(protein) hydrolase activity|carboxylic ester hydrolase activity	ko00564	Glycerophospholipid metabolism
ATP5PO	4	1.37458310933159	0.000181219328130547	0.00552277585672348	ENSSSCG00000012042	protein_coding	ATP synthase peripheral stalk subunit OSCP		GO:0005753,GO:0015986,GO:0046933	mitochondrial proton-transporting ATP synthase complex|ATP synthesis coupled proton transport|proton-transporting ATP synthase activity, rotational mechanism	ko00190	Oxidative phosphorylation
UOX	4	1.15891862615645	1.4565577955652e-07	9.62232839355994e-06	ENSSSCG00000022206	protein_coding	urate oxidase				ko00230,ko00232	Purine metabolism|Caffeine metabolism
S100A10	4	7.24004225042041	6.21675054408697e-12	7.40164464032564e-10	ENSSSCG00000006612	protein_coding	S100 calcium binding protein A10
RAC2	4	0.62358538946521	2.70043152375956e-14	4.02641911495888e-12	ENSSSCG00000021944	protein_coding	Rac family small GTPase 2		GO:0003924,GO:0005525,GO:0005635,GO:0005829,GO:0005884,GO:0006935,GO:0007015,GO:0007186,GO:0007266,GO:0008284,GO:0010592,GO:0010810,GO:0016020,GO:0016601,GO:0019887,GO:0030027,GO:0030031,GO:0042129,GO:0043304,GO:0048812,GO:0060263,GO:0060753,GO:0071593,GO:0090023	GTPase activity|GTP binding|nuclear envelope|cytosol|actin filament|chemotaxis|actin filament organization|G protein-coupled receptor signaling pathway|Rho protein signal transduction|positive regulation of cell proliferation|positive regulation of lamellipodium assembly|regulation of cell-substrate adhesion|membrane|Rac protein signal transduction|protein kinase regulator activity|lamellipodium|…	ko04024,ko04650,ko04010,ko04520,ko04370,ko04360,ko04015,ko04662,ko04810,ko04071,ko04014,ko04664,ko04510,ko04310	cAMP signaling pathway|Natural killer cell mediated cytotoxicity|MAPK signaling pathway|Adherens junction|VEGF signaling pathway|Axon guidance|Rap1 signaling pathway|B cell receptor signaling pathway|Regulation of actin cytoskeleton|Sphingolipid signaling pathway|Ras signaling pathway|Fc epsilon RI signaling pathway|Focal adhesion|Wnt signaling pathway
ARHGDIB	4	0.866190198491007	1.9148798328265e-08	1.46172214607244e-06	ENSSSCG00000033337	protein_coding	Rho GDP dissociation inhibitor beta		GO:0003924,GO:0005094,GO:0005096,GO:0005829,GO:0007266,GO:0016020,GO:0035023,GO:0048365,GO:1901164,GO:2000249	GTPase activity|Rho GDP-dissociation inhibitor activity|GTPase activator activity|cytosol|Rho protein signal transduction|membrane|regulation of Rho protein signal transduction|Rac GTPase binding|negative regulation of trophoblast cell migration|regulation of actin cytoskeleton reorganization	ko04722,ko04962	Neurotrophin signaling pathway|Vasopressin-regulated water reabsorption
UBL5	4	1.29461025164986	3.32336736843796e-08	2.44900706679257e-06	ENSSSCG00000023331	protein_coding	ubiquitin like 5		GO:0000398,GO:0005634,GO:0005737,GO:0006464,GO:0031386,GO:1903955	mRNA splicing, via spliceosome|nucleus|cytoplasm|cellular protein modification process|protein tag|positive regulation of protein targeting to mitochondrion	ko04212	Longevity regulating pathway - worm
ENSSSCG00000024313	4	2.47787441035153	0.000144112082355745	0.00454380269150899	ENSSSCG00000024313	protein_coding	NDUFA4 mitochondrial complex associated		GO:0004129,GO:0005747,GO:0005751,GO:0044877	cytochrome-c oxidase activity|mitochondrial respiratory chain complex I|mitochondrial respiratory chain complex IV|protein-containing complex binding	ko00190	Oxidative phosphorylation
ARPC2	4	0.787221126753379	2.29770984539863e-06	0.000115821999600283	ENSSSCG00000016185	protein_coding	actin related protein 2/3 complex subunit 2		GO:0005200,GO:0005634,GO:0005768,GO:0005829,GO:0005885,GO:0005925,GO:0010592,GO:0015629,GO:0030027,GO:0030041,GO:0034314,GO:0035861,GO:0036195,GO:0038096,GO:0043005,GO:0048013,GO:0051015,GO:0061024,GO:0070062,GO:0070358,GO:0098978,GO:1900026	structural constituent of cytoskeleton|nucleus|endosome|cytosol|Arp2/3 protein complex|focal adhesion|positive regulation of lamellipodium assembly|actin cytoskeleton|lamellipodium|actin filament polymerization|Arp2/3 complex-mediated actin nucleation|site of double-strand break|muscle cell projection membrane|Fc-gamma receptor signaling pathway involved in phagocytosis|neuron projection|ephrin r…	ko04144,ko04810,ko04666	Endocytosis|Regulation of actin cytoskeleton|Fc gamma R-mediated phagocytosis
PHF23	4	0.64213590222244	2.39068647275357e-07	1.53794403170607e-05	ENSSSCG00000017937	protein_coding	PHD finger protein 23		GO:0003682,GO:0005634,GO:0005654,GO:0005737,GO:0006914,GO:0007076,GO:0031398,GO:0046872,GO:1901097,GO:1902902	chromatin binding|nucleus|nucleoplasm|cytoplasm|autophagy|mitotic chromosome condensation|positive regulation of protein ubiquitination|metal ion binding|negative regulation of autophagosome maturation|negative regulation of autophagosome assembly
DBI	4	1.69634832276318	6.83737200172038e-08	4.78436109278276e-06	ENSSSCG00000032213	protein_coding	diazepam binding inhibitor, acyl-CoA binding protein		GO:0000062,GO:0005783,GO:0005794,GO:0008289,GO:0042742	fatty-acyl-CoA binding|endoplasmic reticulum|Golgi apparatus|lipid binding|defense response to bacterium	ko03320	PPAR signaling pathway
EIF1	4	1.00081523614574	5.52244813681431e-09	4.60079047387653e-07	ENSSSCG00000017430	protein_coding	eukaryotic translation initiation factor 1		GO:0003723,GO:0003743,GO:0005634,GO:0005737,GO:0006446,GO:0008135,GO:0009048,GO:0016282,GO:0043024	RNA binding|translation initiation factor activity|nucleus|cytoplasm|regulation of translational initiation|translation factor activity, RNA binding|dosage compensation by inactivation of X chromosome|eukaryotic 43S preinitiation complex|ribosomal small subunit binding	ko03013	RNA transport
CALM1	4	1.53554694286881	1.92768638657736e-05	0.000769819990274222	ENSSSCG00000025768	protein_coding	calmodulin 1		GO:0005509,GO:0005622,GO:0019722	calcium ion binding|intracellular|calcium-mediated signaling	ko04722,ko04924,ko04922,ko04015,ko04626,ko04916,ko04728,ko04970,ko04744,ko04261,ko04925,ko04014,ko04713,ko04070,ko04024,ko04745,ko04114,ko04270,ko04020,ko04912,ko04910,ko04022,ko04971,ko04915,ko04750,ko04740,ko04720,ko04921	Neurotrophin signaling pathway|Renin secretion|Glucagon signaling pathway|Rap1 signaling pathway|Plant-pathogen interaction|Melanogenesis|Dopaminergic synapse|Salivary secretion|Phototransduction|Adrenergic signaling in cardiomyocytes|Aldosterone synthesis and secretion|Ras signaling pathway|Circadian entrainment|Phosphatidylinositol signaling system|cAMP signaling pathway|Phototransduction - fly…
FTL	4	1.91608292777825	0.000127021017279495	0.00407335338628556	ENSSSCG00000003153	protein_coding	ferritin light chain		GO:0005506,GO:0005737,GO:0006826,GO:0006880,GO:0008043,GO:0008198,GO:0008199,GO:0042802,GO:0044754,GO:0055114	iron ion binding|cytoplasm|iron ion transport|intracellular sequestering of iron ion|intracellular ferritin complex|ferrous iron binding|ferric iron binding|identical protein binding|autolysosome|oxidation-reduction process	ko04978	Mineral absorption
ARPC3	4	0.740737825535328	3.87614571310592e-09	3.3158192336135e-07	ENSSSCG00000009821	protein_coding	actin related protein 2/3 complex subunit 3		GO:0003779,GO:0005200,GO:0005634,GO:0005829,GO:0005885,GO:0005925,GO:0015629,GO:0016020,GO:0030027,GO:0031941,GO:0034314,GO:0035861,GO:0038096,GO:0048013,GO:0061024,GO:0061850,GO:0070062,GO:0070358,GO:1990090	actin binding|structural constituent of cytoskeleton|nucleus|cytosol|Arp2/3 protein complex|focal adhesion|actin cytoskeleton|membrane|lamellipodium|filamentous actin|Arp2/3 complex-mediated actin nucleation|site of double-strand break|Fc-gamma receptor signaling pathway involved in phagocytosis|ephrin receptor signaling pathway|membrane organization|growth cone leading edge|extracellular exosome…	ko04144,ko04810,ko04666	Endocytosis|Regulation of actin cytoskeleton|Fc gamma R-mediated phagocytosis
ENSSSCG00000039506	4	0.753359422904973	1.96553221219698e-10	1.96602513563578e-08	ENSSSCG00000039506	protein_coding	myosin light chain 6B		GO:0003774,GO:0005509,GO:0006936,GO:0007519,GO:0008307,GO:0016459,GO:0016461,GO:0030049	motor activity|calcium ion binding|muscle contraction|skeletal muscle tissue development|structural constituent of muscle|myosin complex|unconventional myosin complex|muscle filament sliding	ko04921,ko04270	Oxytocin signaling pathway|Vascular smooth muscle contraction
SLC25A5	4	1.86712656598854	5.65830764011749e-09	4.70170000471013e-07	ENSSSCG00000012623	protein_coding	solute carrier family 25 member 5		GO:0005471,GO:0005743,GO:0007059,GO:0008284,GO:0016021,GO:0071817,GO:1901029	ATP:ADP antiporter activity|mitochondrial inner membrane|chromosome segregation|positive regulation of cell proliferation|integral component of membrane|MMXD complex|negative regulation of mitochondrial outer membrane permeabilization involved in apoptotic signaling pathway	ko04020,ko04022	Calcium signaling pathway|cGMP-PKG signaling pathway
TMA7	4	1.05628992712321	8.72060174730109e-05	0.00292640408725873	ENSSSCG00000011351	protein_coding	translation machinery associated 7 homolog
SEC61B	4	1.14682642261048	0.000235645045290528	0.00698139471228429	ENSSSCG00000038914	protein_coding	SEC61 translocon subunit beta		GO:0000060,GO:0003723,GO:0005086,GO:0005783,GO:0005784,GO:0005789,GO:0005829,GO:0006616,GO:0016020,GO:0016021,GO:0030433,GO:0030970,GO:0031204,GO:0031205,GO:0048408	protein import into nucleus, translocation|RNA binding|ARF guanyl-nucleotide exchange factor activity|endoplasmic reticulum|Sec61 translocon complex|endoplasmic reticulum membrane|cytosol|SRP-dependent cotranslational protein targeting to membrane, translocation|membrane|integral component of membrane|ubiquitin-dependent ERAD pathway|retrograde protein transport, ER to cytosol|posttranslational p…	ko04145,ko04141,ko03060	Phagosome|Protein processing in endoplasmic reticulum|Protein export
ENSSSCG00000036096	4	1.57991735650001	2.72423236206827e-05	0.00105235842867886	ENSSSCG00000036096	lncRNA
TMSB10	4	0.872784863914829	4.10214130942445e-45	4.09034765315986e-42	ENSSSCG00000008245	protein_coding	thymosin beta 10		GO:0003785,GO:0005737,GO:0005856,GO:0007015,GO:0030334,GO:0042989	actin monomer binding|cytoplasm|cytoskeleton|actin filament organization|regulation of cell migration|sequestering of actin monomers
ENSSSCG00000014565	4	1.28934367504967	2.14437731460668e-13	2.97490397193348e-11	ENSSSCG00000014565	protein_coding	interferon-induced transmembrane protein 1		GO:0001503,GO:0005886,GO:0007166,GO:0008285,GO:0009615,GO:0016020,GO:0016021,GO:0030336,GO:0032991,GO:0034341,GO:0035455,GO:0035456,GO:0045071,GO:0045669,GO:0046597,GO:0050776,GO:0051607,GO:0060337	ossification|plasma membrane|cell surface receptor signaling pathway|negative regulation of cell proliferation|response to virus|membrane|integral component of membrane|negative regulation of cell migration|protein-containing complex|response to interferon-gamma|response to interferon-alpha|response to interferon-beta|negative regulation of viral genome replication|positive regulation of osteobla…
ISG15	4	3.11276837517763	2.43896618635081e-18	5.15381013735639e-16	ENSSSCG00000040575	protein_coding	ISG15 ubiquitin like modifier		GO:0005576,GO:0005654,GO:0005829,GO:0016032,GO:0019941,GO:0019985,GO:0030501,GO:0031386,GO:0031397,GO:0032020,GO:0032480,GO:0032649,GO:0034340,GO:0042742,GO:0045071,GO:0045648,GO:0051607,GO:0060337	extracellular region|nucleoplasm|cytosol|viral process|modification-dependent protein catabolic process|translesion synthesis|positive regulation of bone mineralization|protein tag|negative regulation of protein ubiquitination|ISG15-protein conjugation|negative regulation of type I interferon production|regulation of interferon-gamma production|response to type I interferon|defense response to ba…	ko04622	RIG-I-like receptor signaling pathway
ENSSSCG00000033734	4	1.70786305591483	5.48658380984833e-13	7.44961345551662e-11	ENSSSCG00000033734	protein_coding	thymosin beta-4-like		GO:0001649,GO:0003785,GO:0005615,GO:0005634,GO:0005737,GO:0005829,GO:0005856,GO:0007015,GO:0014911,GO:0030334,GO:0042989,GO:0045893,GO:0051152	osteoblast differentiation|actin monomer binding|extracellular space|nucleus|cytoplasm|cytosol|cytoskeleton|actin filament organization|positive regulation of smooth muscle cell migration|regulation of cell migration|sequestering of actin monomers|positive regulation of transcription, DNA-templated|positive regulation of smooth muscle cell differentiation	ko04810	Regulation of actin cytoskeleton
HSBP1	4	1.17484549538103	0.000356493329700281	0.00996931565650883	ENSSSCG00000031892	protein_coding	heat shock factor binding protein 1		GO:0003714,GO:0005634	transcription corepressor activity|nucleus
ARPC5	4	0.72004184858311	8.61348047349986e-05	0.0028991448834223	ENSSSCG00000015560	protein_coding	actin related protein 2/3 complex subunit 5		GO:0005200,GO:0005576,GO:0005634,GO:0005737,GO:0005768,GO:0005829,GO:0005885,GO:0005925,GO:0014909,GO:0015629,GO:0016477,GO:0021769,GO:0030011,GO:0030027,GO:0030036,GO:0030426,GO:0034314,GO:0034774,GO:0035861,GO:0038096,GO:0043312,GO:0048013,GO:0051015,GO:0051639,GO:0061024,GO:0061842,GO:0070062,GO:0097581,GO:1904813	structural constituent of cytoskeleton|extracellular region|nucleus|cytoplasm|endosome|cytosol|Arp2/3 protein complex|focal adhesion|smooth muscle cell migration|actin cytoskeleton|cell migration|orbitofrontal cortex development|maintenance of cell polarity|lamellipodium|actin cytoskeleton organization|growth cone|Arp2/3 complex-mediated actin nucleation|secretory granule lumen|site of double-str…	ko04144,ko04810,ko04666	Endocytosis|Regulation of actin cytoskeleton|Fc gamma R-mediated phagocytosis
GNE	4	0.97724345273157	1.72928905775694e-05	0.000700230396635895	ENSSSCG00000037468	protein_coding	glucosamine (UDP-N-acetyl)-2-epimerase/N-acetylmannosamine kinase		GO:0004553,GO:0005524,GO:0005737,GO:0005829,GO:0006045,GO:0006047,GO:0006054,GO:0007155,GO:0008761,GO:0009384,GO:0046872	hydrolase activity, hydrolyzing O-glycosyl compounds|ATP binding|cytoplasm|cytosol|N-acetylglucosamine biosynthetic process|UDP-N-acetylglucosamine metabolic process|N-acetylneuraminate metabolic process|cell adhesion|UDP-N-acetylglucosamine 2-epimerase activity|N-acylmannosamine kinase activity|metal ion binding	ko00520	Amino sugar and nucleotide sugar metabolism
MBNL1	4	0.615498483794012	0.000123119521348969	0.00395933180735452	ENSSSCG00000011720	protein_coding	muscleblind like splicing regulator 1		GO:0000381,GO:0001069,GO:0001701,GO:0003723,GO:0003725,GO:0005634,GO:0005654,GO:0005737,GO:0005829,GO:0006397,GO:0007399,GO:0008380,GO:0010494,GO:0030326,GO:0043484,GO:0045445,GO:0046872	regulation of alternative mRNA splicing, via spliceosome|regulatory region RNA binding|in utero embryonic development|RNA binding|double-stranded RNA binding|nucleus|nucleoplasm|cytoplasm|cytosol|mRNA processing|nervous system development|RNA splicing|cytoplasmic stress granule|embryonic limb morphogenesis|regulation of RNA splicing|myoblast differentiation|metal ion binding
GCNT1	4	1.36626270781386	2.46776661699326e-07	1.57622978157745e-05	ENSSSCG00000005277	protein_coding	glucosaminyl (N-acetyl) transferase 1		GO:0000139,GO:0003829,GO:0006486,GO:0009101,GO:0016021,GO:0031985,GO:0050901,GO:0060352	Golgi membrane|beta-1,3-galactosyl-O-glycosyl-glycoprotein beta-1,6-N-acetylglucosaminyltransferase activity|protein glycosylation|glycoprotein biosynthetic process|integral component of membrane|Golgi cisterna|leukocyte tethering or rolling|cell adhesion molecule production	ko00512	Mucin type O-Glycan biosynthesis
CENPF	4	2.55341040279871	1.8007033010929e-08	1.39120680220998e-06	ENSSSCG00000015581	protein_coding	centromere protein F
NUF2	4	1.51886587165369	0.000101548682658865	0.00334387550699595	ENSSSCG00000006333	protein_coding	NUF2 component of NDC80 kinetochore complex		GO:0000775,GO:0000778,GO:0005634,GO:0005829,GO:0007052,GO:0007059,GO:0016020,GO:0031262,GO:0045132,GO:0051301,GO:0051315,GO:0051383	chromosome, centromeric region|condensed nuclear chromosome kinetochore|nucleus|cytosol|mitotic spindle organization|chromosome segregation|membrane|Ndc80 complex|meiotic chromosome segregation|cell division|attachment of mitotic spindle microtubules to kinetochore|kinetochore organization
TMEM62	4	0.819461363280258	0.000118065094319089	0.00383222768578603	ENSSSCG00000004716	protein_coding	transmembrane protein 62		GO:0016021,GO:0016787	integral component of membrane|hydrolase activity
IL1RL1	4	1.85951346156763	4.28352223393058e-06	0.000207088829454935	ENSSSCG00000032795	protein_coding	interleukin 1 receptor like 1		GO:0004908,GO:0005886,GO:0006954,GO:0006955,GO:0007165,GO:0016021,GO:0030101,GO:0032729,GO:0035655,GO:0038023,GO:0042007,GO:0042008,GO:0045063,GO:0051092,GO:0071345,GO:0120163,GO:1901224,GO:2000556	interleukin-1 receptor activity|plasma membrane|inflammatory response|immune response|signal transduction|integral component of membrane|natural killer cell activation|positive regulation of interferon-gamma production|interleukin-18-mediated signaling pathway|signaling receptor activity|interleukin-18 binding|interleukin-18 receptor activity|T-helper 1 cell differentiation|positive regulation of…	ko04060,ko04668	Cytokine-cytokine receptor interaction|TNF signaling pathway
DENND5B	4	0.649219655545306	8.92924648498123e-07	5.01609853596446e-05	ENSSSCG00000022636	protein_coding	DENN domain containing 5B		GO:0005829,GO:0016021,GO:0017112	cytosol|integral component of membrane|Rab guanyl-nucleotide exchange factor activity
DLGAP5	4	1.97096641053014	2.55122211952112e-05	0.000995163757820046	ENSSSCG00000005056	protein_coding	DLG associated protein 5		GO:0004721,GO:0005634,GO:0005739,GO:0005815,GO:0005829,GO:0007079,GO:0007221,GO:0008283,GO:0031616,GO:0045842	phosphoprotein phosphatase activity|nucleus|mitochondrion|microtubule organizing center|cytosol|mitotic chromosome movement towards spindle pole|positive regulation of transcription of Notch receptor target|cell proliferation|spindle pole centrosome|positive regulation of mitotic metaphase/anaphase transition
ENSSSCG00000036224	4	13.0719656555494	0.000320092028704355	0.00906255230869437	ENSSSCG00000036224	protein_coding			GO:0002377,GO:0003823,GO:0004252,GO:0005576,GO:0005615,GO:0005886,GO:0006898,GO:0006955,GO:0006956,GO:0006958,GO:0030449,GO:0038095,GO:0038096,GO:0050776,GO:0050900,GO:0070062,GO:0072562	immunoglobulin production|antigen binding|serine-type endopeptidase activity|extracellular region|extracellular space|plasma membrane|receptor-mediated endocytosis|immune response|complement activation|complement activation, classical pathway|regulation of complement activation|Fc-epsilon receptor signaling pathway|Fc-gamma receptor signaling pathway involved in phagocytosis|regulation of immune …
ENSSSCG00000037775	4	6.59678211468365	1.0016537915666e-10	1.03432909971868e-08	ENSSSCG00000037775	protein_coding
RFC1	4	1.43271754250436	0.000109511017481794	0.00358020240349293	ENSSSCG00000008788	protein_coding	replication factor C subunit 1				ko03430,ko03030,ko03420	Mismatch repair|DNA replication|Nucleotide excision repair
CENPE	4	1.99069441742797	1.41264763406604e-11	1.6272476789812e-09	ENSSSCG00000023296	protein_coding	centromere protein E		GO:0000278,GO:0000775,GO:0000776,GO:0000777,GO:0000779,GO:0003777,GO:0005524,GO:0005634,GO:0005654,GO:0005694,GO:0005828,GO:0005829,GO:0005871,GO:0005874,GO:0006890,GO:0007018,GO:0007052,GO:0007059,GO:0007079,GO:0007080,GO:0007275,GO:0008017,GO:0015630,GO:0016020,GO:0016887,GO:0019886,GO:0030071,GO:0030496,GO:0043515,GO:0045860,GO:0051233,GO:0051301,GO:0051310,GO:0051315,GO:0051382,GO:0099606,GO:…	mitotic cell cycle|chromosome, centromeric region|kinetochore|condensed chromosome kinetochore|condensed chromosome, centromeric region|microtubule motor activity|ATP binding|nucleus|nucleoplasm|chromosome|kinetochore microtubule|cytosol|kinesin complex|microtubule|retrograde vesicle-mediated transport, Golgi to ER|microtubule-based movement|mitotic spindle organization|chromosome segregation|mit…
DRAM2	4	0.781324536484098	8.34433093710985e-06	0.00036522758784815	ENSSSCG00000026922	protein_coding	DNA damage regulated autophagy modulator 2		GO:0001917,GO:0005764,GO:0005765,GO:0005794,GO:0006914,GO:0006915,GO:0007601,GO:0010506,GO:0016021,GO:0016324,GO:0045494	photoreceptor inner segment|lysosome|lysosomal membrane|Golgi apparatus|autophagy|apoptotic process|visual perception|regulation of autophagy|integral component of membrane|apical plasma membrane|photoreceptor cell maintenance
TPX2	4	1.86628221947502	2.14942969778932e-05	0.00085091814884692	ENSSSCG00000007235	protein_coding	TPX2 microtubule nucleation factor		GO:0000278,GO:0000922,GO:0005524,GO:0005525,GO:0005634,GO:0005654,GO:0005815,GO:0005819,GO:0005829,GO:0005874,GO:0006915,GO:0008283,GO:0010389,GO:0015630,GO:0019901,GO:0032147,GO:0043203,GO:0045171,GO:0051301,GO:0060236,GO:0061676,GO:0072686,GO:0090307,GO:1901796	mitotic cell cycle|spindle pole|ATP binding|GTP binding|nucleus|nucleoplasm|microtubule organizing center|spindle|cytosol|microtubule|apoptotic process|cell proliferation|regulation of G2/M transition of mitotic cell cycle|microtubule cytoskeleton|protein kinase binding|activation of protein kinase activity|axon hillock|intercellular bridge|cell division|regulation of mitotic spindle organization…
GP91-PHOX	4	1.02693171049712	1.46400518336546e-05	0.00060824840352637	ENSSSCG00000036246	protein_coding	NADPH oxidase heavy chain subunit		GO:0005244,GO:0006801,GO:0006954,GO:0016491,GO:0034765,GO:0043020,GO:0045087,GO:0046872	voltage-gated ion channel activity|superoxide metabolic process|inflammatory response|oxidoreductase activity|regulation of ion transmembrane transport|NADPH oxidase complex|innate immune response|metal ion binding	ko04670,ko04066,ko04380,ko04145	Leukocyte transendothelial migration|HIF-1 signaling pathway|Osteoclast differentiation|Phagosome
SMC2	4	2.05016836501667	8.93218590880366e-05	0.00298125719642372	ENSSSCG00000005403	protein_coding	structural maintenance of chromosomes 2		GO:0000228,GO:0000793,GO:0000796,GO:0003697,GO:0005524,GO:0005634,GO:0005654,GO:0005730,GO:0005737,GO:0005829,GO:0007076,GO:0010032,GO:0045132,GO:0046982,GO:0051301,GO:0051383,GO:0070062	nuclear chromosome|condensed chromosome|condensin complex|single-stranded DNA binding|ATP binding|nucleus|nucleoplasm|nucleolus|cytoplasm|cytosol|mitotic chromosome condensation|meiotic chromosome condensation|meiotic chromosome segregation|protein heterodimerization activity|cell division|kinetochore organization|extracellular exosome	ko04111	Cell cycle - yeast
ASPM	4	1.80421697154852	5.66099161810124e-07	3.34501704722915e-05	ENSSSCG00000010896	protein_coding	assembly factor for spindle microtubules		GO:0005516,GO:0005634,GO:0005737,GO:0005819,GO:0007051,GO:0051301	calmodulin binding|nucleus|cytoplasm|spindle|spindle organization|cell division
SYK	4	0.585538169443652	5.41333543770633e-06	0.000250694785408321	ENSSSCG00000009589	protein_coding	spleen associated tyrosine kinase		GO:0001525,GO:0001945,GO:0002250,GO:0002281,GO:0002283,GO:0002366,GO:0002554,GO:0004715,GO:0005524,GO:0005829,GO:0005886,GO:0006468,GO:0007159,GO:0007229,GO:0010543,GO:0030593,GO:0031623,GO:0032009,GO:0032753,GO:0032928,GO:0033630,GO:0035556,GO:0038156,GO:0042742,GO:0043306,GO:0043313,GO:0045087,GO:0045579,GO:0045780,GO:0046641,GO:0048514,GO:0050764,GO:0050853,GO:0070372,GO:0071226,GO:0071404,GO:…	angiogenesis|lymph vessel development|adaptive immune response|macrophage activation involved in immune response|neutrophil activation involved in immune response|leukocyte activation involved in immune response|serotonin secretion by platelet|non-membrane spanning protein tyrosine kinase activity|ATP binding|cytosol|plasma membrane|protein phosphorylation|leukocyte cell-cell adhesion|integrin-me…	ko04650,ko04380,ko04072,ko04611,ko04666,ko04662,ko04151,ko04664,ko04064	Natural killer cell mediated cytotoxicity|Osteoclast differentiation|Phospholipase D signaling pathway|Platelet activation|Fc gamma R-mediated phagocytosis|B cell receptor signaling pathway|PI3K-Akt signaling pathway|Fc epsilon RI signaling pathway|NF-kappa B signaling pathway
SMC6	4	0.82894113794798	6.44013948589801e-06	0.000291706177288414	ENSSSCG00000008614	protein_coding	structural maintenance of chromosomes 6		GO:0000722,GO:0000724,GO:0000781,GO:0000803,GO:0005524,GO:0005622,GO:0005634,GO:0005654,GO:0006974,GO:0016605,GO:0016607,GO:0030915,GO:0031625,GO:0035061,GO:0035861,GO:0051984,GO:0090398	telomere maintenance via recombination|double-strand break repair via homologous recombination|chromosome, telomeric region|sex chromosome|ATP binding|intracellular|nucleus|nucleoplasm|cellular response to DNA damage stimulus|PML body|nuclear speck|Smc5-Smc6 complex|ubiquitin protein ligase binding|interchromatin granule|site of double-strand break|positive regulation of chromosome segregation|ce…
CPPED1	4	0.788954889139217	1.05126653168843e-06	5.7787032668716e-05	ENSSSCG00000024206	protein_coding	calcineurin like phosphoesterase domain containing 1		GO:0004721,GO:0005737,GO:0046872	phosphoprotein phosphatase activity|cytoplasm|metal ion binding
ENSSSCG00000021812	4	1.06170500180042	5.14734795322189e-11	5.40268350300672e-09	ENSSSCG00000021812	protein_coding					ko04640	Hematopoietic cell lineage
RAPGEF5	4	1.1330860476157	6.69901659355866e-05	0.00232845557153889	ENSSSCG00000015383	protein_coding	Rap guanine nucleotide exchange factor 5		GO:0005085,GO:0005634,GO:0007264	guanyl-nucleotide exchange factor activity|nucleus|small GTPase mediated signal transduction	ko04014,ko04015	Ras signaling pathway|Rap1 signaling pathway
PLEKHA2	4	0.629331694445983	0.000314739334127388	0.00892684682074373	ENSSSCG00000033367	protein_coding	pleckstrin homology domain containing A2		GO:0005634,GO:0005737,GO:0005886,GO:0008289,GO:0016020,GO:0030165	nucleus|cytoplasm|plasma membrane|lipid binding|membrane|PDZ domain binding
MEF2C	4	0.697169562240229	1.18746839163738e-05	0.000501274589296828	ENSSSCG00000014149	protein_coding	myocyte enhancer factor 2C	SRF	GO:0000122,GO:0000165,GO:0000977,GO:0000981,GO:0000983,GO:0001077,GO:0001568,GO:0001649,GO:0001782,GO:0001947,GO:0001958,GO:0001974,GO:0002062,GO:0002467,GO:0002634,GO:0003138,GO:0003139,GO:0003151,GO:0003185,GO:0003211,GO:0003677,GO:0003700,GO:0005634,GO:0005737,GO:0006915,GO:0006959,GO:0007507,GO:0007519,GO:0007521,GO:0007611,GO:0010628,GO:0010629,GO:0010694,GO:0014033,GO:0016528,GO:0016607,GO:…	negative regulation of transcription by RNA polymerase II|MAPK cascade|RNA polymerase II regulatory region sequence-specific DNA binding|DNA-binding transcription factor activity, RNA polymerase II-specific|transcription factor activity, RNA polymerase II core promoter sequence-specific DNA binding|proximal promoter DNA-binding transcription activator activity, RNA polymerase II-specific|blood ve…	ko04921,ko04010,ko04022	Oxytocin signaling pathway|MAPK signaling pathway|cGMP-PKG signaling pathway
HLA-DRA	4	1.96610522684452	3.85427034369599e-06	0.000188333932812636	ENSSSCG00000001453	protein_coding	MHC class II DR-alpha		GO:0000139,GO:0002503,GO:0002504,GO:0002506,GO:0005764,GO:0005765,GO:0005886,GO:0005887,GO:0006955,GO:0009986,GO:0012507,GO:0016032,GO:0019886,GO:0023026,GO:0030658,GO:0030666,GO:0030669,GO:0031902,GO:0032395,GO:0032588,GO:0042605,GO:0042613,GO:0050852,GO:0050890,GO:0060333,GO:0070062,GO:0071556	Golgi membrane|peptide antigen assembly with MHC class II protein complex|antigen processing and presentation of peptide or polysaccharide antigen via MHC class II|polysaccharide assembly with MHC class II protein complex|lysosome|lysosomal membrane|plasma membrane|integral component of plasma membrane|immune response|cell surface|ER to Golgi transport vesicle membrane|viral process|antigen proce…	ko04145,ko04514,ko04672,ko04612	Phagosome|Cell adhesion molecules (CAMs)|Intestinal immune network for IgA production|Antigen processing and presentation
SLC9A7	4	0.760946622193605	0.000252349858018056	0.00736686117990863	ENSSSCG00000012266	protein_coding	solute carrier family 9 member A7		GO:0000139,GO:0005802,GO:0005886,GO:0006811,GO:0006885,GO:0015385,GO:0015386,GO:0016021,GO:0042803,GO:0043231,GO:0051453,GO:0055037,GO:0055038,GO:0071805,GO:0098719	Golgi membrane|trans-Golgi network|plasma membrane|ion transport|regulation of pH|sodium:proton antiporter activity|potassium:proton antiporter activity|integral component of membrane|protein homodimerization activity|intracellular membrane-bounded organelle|regulation of intracellular pH|recycling endosome|recycling endosome membrane|potassium ion transmembrane transport|sodium ion import across…
PAX5	4	0.989593118888152	4.43475592770473e-05	0.00160838478961941	ENSSSCG00000036086	protein_coding	paired box 5		GO:0000122,GO:0000978,GO:0001077,GO:0001650,GO:0003677,GO:0003700,GO:0005634,GO:0005654,GO:0005667,GO:0005829,GO:0006355,GO:0007283,GO:0007568,GO:0009887,GO:0021670,GO:0021987,GO:0030534,GO:0035914,GO:0043231,GO:0045892,GO:0045893,GO:0045944,GO:0048701,GO:0051573,GO:0071542	negative regulation of transcription by RNA polymerase II|RNA polymerase II proximal promoter sequence-specific DNA binding|proximal promoter DNA-binding transcription activator activity, RNA polymerase II-specific|fibrillar center|DNA binding|DNA-binding transcription factor activity|nucleus|nucleoplasm|transcription factor complex|cytosol|regulation of transcription, DNA-templated|spermatogenes…
ZNF70	4	1.18256183621389	1.47054218651836e-06	7.78143616706929e-05	ENSSSCG00000010076	protein_coding	V-set pre-B cell surrogate light chain 3	zf-C2H2	GO:0000981,GO:0003677,GO:0005634,GO:0046872	DNA-binding transcription factor activity, RNA polymerase II-specific|DNA binding|nucleus|metal ion binding
SWAP70	4	0.832276413000473	2.03238310517135e-05	0.000807587548191871	ENSSSCG00000013410	protein_coding	switching B cell complex subunit SWAP70		GO:0003677,GO:0005634,GO:0005737,GO:0005886,GO:0030027	DNA binding|nucleus|cytoplasm|plasma membrane|lamellipodium
EBF1	4	0.754670836371193	7.07937899409186e-14	1.01751722947515e-11	ENSSSCG00000017046	protein_coding	EBF transcription factor 1	COE	GO:0000981,GO:0001077,GO:0003677,GO:0005634,GO:0007275,GO:0045944,GO:0046872,GO:0046983,GO:0070742	DNA-binding transcription factor activity, RNA polymerase II-specific|proximal promoter DNA-binding transcription activator activity, RNA polymerase II-specific|DNA binding|nucleus|multicellular organism development|positive regulation of transcription by RNA polymerase II|metal ion binding|protein dimerization activity|C2H2 zinc finger domain binding
GUCY1B1	4	1.24287786024408	2.24408851892039e-05	0.000885097360466155	ENSSSCG00000008870	protein_coding	guanylate cyclase 1 soluble subunit beta 1		GO:0004383,GO:0005525,GO:0005737,GO:0006182,GO:0008074,GO:0019934,GO:0020037,GO:0038060,GO:0046872,GO:0048786,GO:0071732,GO:0099555	guanylate cyclase activity|GTP binding|cytoplasm|cGMP biosynthetic process|guanylate cyclase complex, soluble|cGMP-mediated signaling|heme binding|nitric oxide-cGMP-mediated signaling pathway|metal ion binding|presynaptic active zone|cellular response to nitric oxide|trans-synaptic signaling by nitric oxide, modulating synaptic transmission	ko04921,ko04924,ko04540,ko04713,ko04970,ko00230,ko04730,ko04611,ko04270,ko04022	Oxytocin signaling pathway|Renin secretion|Gap junction|Circadian entrainment|Salivary secretion|Purine metabolism|Long-term depression|Platelet activation|Vascular smooth muscle contraction|cGMP-PKG signaling pathway
MYBL1	4	1.3047982170281	1.7046384924393e-05	0.000691125857900295	ENSSSCG00000027872	protein_coding	MYB proto-oncogene like 1
HMGB2	4	1.50413775441428	1.10648218141184e-21	3.07005508212948e-19	ENSSSCG00000009704	protein_coding	high mobility group box 2	HMG	GO:0000400,GO:0000790,GO:0000793,GO:0001158,GO:0002437,GO:0003677,GO:0003690,GO:0003697,GO:0005615,GO:0005623,GO:0005634,GO:0005737,GO:0006265,GO:0006310,GO:0006334,GO:0006338,GO:0006357,GO:0006935,GO:0007283,GO:0007289,GO:0008134,GO:0008144,GO:0008301,GO:0008584,GO:0010628,GO:0010629,GO:0019904,GO:0032392,GO:0032496,GO:0042493,GO:0043388,GO:0044378,GO:0045087,GO:0045089,GO:0045944,GO:0048471,GO:…	four-way junction DNA binding|nuclear chromatin|condensed chromosome|enhancer sequence-specific DNA binding|inflammatory response to antigenic stimulus|DNA binding|double-stranded DNA binding|single-stranded DNA binding|extracellular space|cell|nucleus|cytoplasm|DNA topological change|DNA recombination|nucleosome assembly|chromatin remodeling|regulation of transcription by RNA polymerase II|chemo…
TIFA	4	1.14054760264384	8.89517000969087e-06	0.000385634625909261	ENSSSCG00000009129	protein_coding	TRAF interacting protein with forkhead associated domain		GO:0002753,GO:0005737,GO:0007249,GO:0043123,GO:0045087,GO:0051260	cytoplasmic pattern recognition receptor signaling pathway|cytoplasm|I-kappaB kinase/NF-kappaB signaling|positive regulation of I-kappaB kinase/NF-kappaB signaling|innate immune response|protein homooligomerization
S100A4	4	1.84457664783165	6.61455499613213e-05	0.0023091599651705	ENSSSCG00000006578	protein_coding	S100 calcium binding protein A4
DUT	4	1.53957249650405	3.38659701790203e-05	0.00127128867820256	ENSSSCG00000032141	protein_coding	deoxyuridine triphosphatase				ko00240	Pyrimidine metabolism
S100A6	4	14.5825122436873	0.000174937405164671	0.00536205833236727	ENSSSCG00000021084	protein_coding	S100 calcium binding protein A6		GO:0005509,GO:0005634,GO:0005635,GO:0005737,GO:0005829,GO:0031234,GO:0098586	calcium ion binding|nucleus|nuclear envelope|cytoplasm|cytosol|extrinsic component of cytoplasmic side of plasma membrane|cellular response to virus
ENSSSCG00000015294	4	2.52841534573098	8.02371745747116e-06	0.000353287942760681	ENSSSCG00000015294	protein_coding					ko04640,ko04662,ko04610	Hematopoietic cell lineage|B cell receptor signaling pathway|Complement and coagulation cascades
CCL4	4	8.9753130618619	1.19941916858424e-07	7.98978430713693e-06	ENSSSCG00000032343	protein_coding	C-C motif chemokine ligand 4		GO:0002548,GO:0005615,GO:0006954,GO:0007186,GO:0008009,GO:0030593,GO:0035690,GO:0043547,GO:0048020,GO:0048245,GO:0048247,GO:0070098,GO:0070374,GO:0071346,GO:0071347,GO:0071356	monocyte chemotaxis|extracellular space|inflammatory response|G protein-coupled receptor signaling pathway|chemokine activity|neutrophil chemotaxis|cellular response to drug|positive regulation of GTPase activity|CCR chemokine receptor binding|eosinophil chemotaxis|lymphocyte chemotaxis|chemokine-mediated signaling pathway|positive regulation of ERK1 and ERK2 cascade|cellular response to interfer…	ko04060,ko04062,ko04620	Cytokine-cytokine receptor interaction|Chemokine signaling pathway|Toll-like receptor signaling pathway
PCLAF	4	2.25137562117159	0.000310049941550349	0.00881735609179014	ENSSSCG00000004554	protein_coding	PCNA clamp associated factor
GRK3	4	1.03021510023232	1.78409115385369e-05	0.000716961971500801	ENSSSCG00000009956	protein_coding	G protein-coupled receptor kinase 3		GO:0004703,GO:0005524,GO:0007165,GO:0047696	G protein-coupled receptor kinase activity|ATP binding|signal transduction|beta-adrenergic receptor kinase activity	ko04062,ko04144,ko04745,ko04740,ko04340,ko04724	Chemokine signaling pathway|Endocytosis|Phototransduction - fly|Olfactory transduction|Hedgehog signaling pathway|Glutamatergic synapse
MANEA	2	1.03251699567908	3.8941408572249e-05	0.00144313875113045	ENSSSCG00000035648	protein_coding	mannosidase endo-alpha		GO:0000139,GO:0004569,GO:0016021	Golgi membrane|glycoprotein endo-alpha-1,2-mannosidase activity|integral component of membrane
ID2	2	2.62292375573091	4.72578761174548e-06	0.000223393231282333	ENSSSCG00000008645	protein_coding	inhibitor of DNA binding 2	bHLH	GO:0000122,GO:0001085,GO:0001656,GO:0001779,GO:0001966,GO:0003149,GO:0003166,GO:0003700,GO:0005634,GO:0005737,GO:0005829,GO:0007623,GO:0008134,GO:0008344,GO:0010628,GO:0010629,GO:0014003,GO:0019216,GO:0021772,GO:0030182,GO:0032922,GO:0032991,GO:0033598,GO:0042752,GO:0043153,GO:0043353,GO:0043392,GO:0043433,GO:0044325,GO:0045475,GO:0045578,GO:0045600,GO:0045648,GO:0045651,GO:0045665,GO:0045668,GO:…	negative regulation of transcription by RNA polymerase II|RNA polymerase II transcription factor binding|metanephros development|natural killer cell differentiation|thigmotaxis|membranous septum morphogenesis|bundle of His development|DNA-binding transcription factor activity|nucleus|cytoplasm|cytosol|circadian rhythm|transcription factor binding|adult locomotory behavior|positive regulation of g…	ko04550,ko04390,ko04350	Signaling pathways regulating pluripotency of stem cells|Hippo signaling pathway|TGF-beta signaling pathway
ENSSSCG00000018076	2	0.992974158670792	1.04650526331705e-06	5.76716579307778e-05	ENSSSCG00000018076	Mt_tRNA
ND3	2	1.5329108399542	6.24236848028694e-06	0.000284952065048635	ENSSSCG00000018084	protein_coding	NADH dehydrogenase subunit 3		GO:0005747,GO:0008137,GO:0016021,GO:0030964	mitochondrial respiratory chain complex I|NADH dehydrogenase (ubiquinone) activity|integral component of membrane|NADH dehydrogenase complex	ko00190	Oxidative phosphorylation
ND4	2	1.59862788166815	9.38296657694624e-10	8.67802021846959e-08	ENSSSCG00000018087	protein_coding	NADH dehydrogenase subunit 4		GO:0005747,GO:0006120,GO:0008137,GO:0009060,GO:0015990,GO:0016021,GO:0048039	mitochondrial respiratory chain complex I|mitochondrial electron transport, NADH to ubiquinone|NADH dehydrogenase (ubiquinone) activity|aerobic respiration|electron transport coupled proton transport|integral component of membrane|ubiquinone binding	ko00190	Oxidative phosphorylation
TIAM1	2	1.32092332999859	0.000213703177006727	0.00642075421085748	ENSSSCG00000012034	protein_coding	TIAM Rac1 associated GEF 1				ko04062,ko04024,ko04015,ko04810,ko04014	Chemokine signaling pathway|cAMP signaling pathway|Rap1 signaling pathway|Regulation of actin cytoskeleton|Ras signaling pathway
PTPN22	2	1.75490386513786	1.22672579967744e-08	9.68870465745244e-07	ENSSSCG00000006764	protein_coding	protein tyrosine phosphatase non-receptor type 22		GO:0004725,GO:0005634,GO:0005737,GO:0005829,GO:0006470,GO:0006914,GO:0009898,GO:0010507,GO:0010628,GO:0010629,GO:0016791,GO:0017124,GO:0019900,GO:0030217,GO:0031625,GO:0031663,GO:0032481,GO:0032496,GO:0032720,GO:0032817,GO:0034141,GO:0034145,GO:0035644,GO:0043508,GO:0045088,GO:0048471,GO:0050852,GO:0050855,GO:0050860,GO:0050868,GO:0070374,GO:0070433,GO:0071225,GO:1900165,GO:1901222,GO:1902523,GO:…	protein tyrosine phosphatase activity|nucleus|cytoplasm|cytosol|protein dephosphorylation|autophagy|cytoplasmic side of plasma membrane|negative regulation of autophagy|positive regulation of gene expression|negative regulation of gene expression|phosphatase activity|SH3 domain binding|kinase binding|T cell differentiation|ubiquitin protein ligase binding|lipopolysaccharide-mediated signaling pat…
PSD3	2	1.72876749143573	9.6658565480288e-05	0.00320268069298549	ENSSSCG00000007034	protein_coding	pleckstrin and Sec7 domain containing 3		GO:0005086,GO:0014069,GO:0030054,GO:0032012,GO:0032587,GO:0045211	ARF guanyl-nucleotide exchange factor activity|postsynaptic density|cell junction|regulation of ARF protein signal transduction|ruffle membrane|postsynaptic membrane	ko04144	Endocytosis
ENSSSCG00000049968	2	1.95450644354442	0.00024527399705231	0.00719981848936991	ENSSSCG00000049968	lncRNA
H1-3	2	1.7049720782545	0.000346681953472527	0.00972904817185697	ENSSSCG00000001137	protein_coding	H1.3 linker histone, cluster member		GO:0000122,GO:0000786,GO:0003690,GO:0005634,GO:0005719,GO:0006334,GO:0006355,GO:0016584,GO:0030261,GO:0031492,GO:0031936,GO:0035327,GO:0045910,GO:0080182,GO:0098532	negative regulation of transcription by RNA polymerase II|nucleosome|double-stranded DNA binding|nucleus|nuclear euchromatin|nucleosome assembly|regulation of transcription, DNA-templated|nucleosome positioning|chromosome condensation|nucleosomal DNA binding|negative regulation of chromatin silencing|transcriptionally active chromatin|negative regulation of DNA recombination|histone H3-K4 trimeth…
TOP2A	2	2.70797069353872	4.35775630578847e-08	3.15299973254191e-06	ENSSSCG00000017473	protein_coding	DNA topoisomerase II alpha		GO:0000228,GO:0000287,GO:0000712,GO:0000793,GO:0000819,GO:0002244,GO:0003682,GO:0003918,GO:0005080,GO:0005524,GO:0005634,GO:0005654,GO:0005730,GO:0005814,GO:0006265,GO:0006266,GO:0006974,GO:0007143,GO:0008022,GO:0008301,GO:0009330,GO:0019035,GO:0030263,GO:0040016,GO:0042752,GO:0042803,GO:0042826,GO:0043065,GO:0043130,GO:0044774,GO:0045870,GO:0045944,GO:0046982,GO:0048511,GO:1905463,GO:1990904	nuclear chromosome|magnesium ion binding|resolution of meiotic recombination intermediates|condensed chromosome|sister chromatid segregation|hematopoietic progenitor cell differentiation|chromatin binding|DNA topoisomerase type II (ATP-hydrolyzing) activity|protein kinase C binding|ATP binding|nucleus|nucleoplasm|nucleolus|centriole|DNA topological change|DNA ligation|cellular response to DNA dam…
ENSSSCG00000049616	2	0.912237201012789	0.000118180771054703	0.00383222768578603	ENSSSCG00000049616	lncRNA
TEX14	2	0.852493256318338	6.41281158649565e-05	0.00224626123382156	ENSSSCG00000017645	protein_coding	testis expressed 14, intercellular bridge forming factor		GO:0000776,GO:0000777,GO:0004672,GO:0005524,GO:0005623,GO:0005737,GO:0007094,GO:0007140,GO:0008608,GO:0019901,GO:0030496,GO:0032091,GO:0032466,GO:0043063,GO:0045171,GO:0051301,GO:0051306,GO:1990830	kinetochore|condensed chromosome kinetochore|protein kinase activity|ATP binding|cell|cytoplasm|mitotic spindle assembly checkpoint|male meiotic nuclear division|attachment of spindle microtubules to kinetochore|protein kinase binding|midbody|negative regulation of protein binding|negative regulation of cytokinesis|intercellular bridge organization|intercellular bridge|cell division|mitotic siste…
KCNK5	2	0.868630533549837	0.000170895726176385	0.00526345640042093	ENSSSCG00000025423	protein_coding	potassium two pore domain channel subfamily K member 5		GO:0005249,GO:0005267,GO:0005887,GO:0006813,GO:0007588,GO:0022841,GO:0034765,GO:0071805	voltage-gated potassium channel activity|potassium channel activity|integral component of plasma membrane|potassium ion transport|excretion|potassium ion leak channel activity|regulation of ion transmembrane transport|potassium ion transmembrane transport	ko04974,ko04742	Protein digestion and absorption|Taste transduction
TNF	2	0.896856546832045	8.60065866298705e-07	4.84858333248394e-05	ENSSSCG00000001404	protein_coding	tumor necrosis factor		GO:0000060,GO:0000122,GO:0000185,GO:0000187,GO:0001891,GO:0001937,GO:0002020,GO:0002439,GO:0002740,GO:0002876,GO:0002925,GO:0005125,GO:0005164,GO:0005615,GO:0005887,GO:0006006,GO:0006919,GO:0006959,GO:0007254,GO:0008625,GO:0008630,GO:0009615,GO:0009897,GO:0010693,GO:0030198,GO:0030316,GO:0030730,GO:0030866,GO:0031622,GO:0031663,GO:0032715,GO:0032729,GO:0032755,GO:0032800,GO:0033138,GO:0033209,GO:…	protein import into nucleus, translocation|negative regulation of transcription by RNA polymerase II|activation of MAPKKK activity|activation of MAPK activity|phagocytic cup|negative regulation of endothelial cell proliferation|protease binding|chronic inflammatory response to antigenic stimulus|negative regulation of cytokine secretion involved in immune response|positive regulation of chronic i…	ko04640,ko04071,ko04660,ko04650,ko04668,ko04380,ko04612,ko04060,ko04620,ko04010,ko04621,ko04664,ko04350,ko04064,ko04210,ko04622,ko04920,ko04150	Hematopoietic cell lineage|Sphingolipid signaling pathway|T cell receptor signaling pathway|Natural killer cell mediated cytotoxicity|TNF signaling pathway|Osteoclast differentiation|Antigen processing and presentation|Cytokine-cytokine receptor interaction|Toll-like receptor signaling pathway|MAPK signaling pathway|NOD-like receptor signaling pathway|Fc epsilon RI signaling pathway|TGF-beta sign…
ENSSSCG00000051051	2	1.03579512782785	5.44854026417142e-08	3.84628368914119e-06	ENSSSCG00000051051	lncRNA
ENSSSCG00000036622	2	0.864217143235765	0.000165906871780424	0.00514456410570434	ENSSSCG00000036622	protein_coding	CD48 antigen-like		GO:0002819,GO:0003823,GO:0005886,GO:0007165,GO:0009897,GO:0032991,GO:0038023,GO:0042110,GO:0045121,GO:0045576,GO:0046658	regulation of adaptive immune response|antigen binding|plasma membrane|signal transduction|external side of plasma membrane|protein-containing complex|signaling receptor activity|T cell activation|membrane raft|mast cell activation|anchored component of plasma membrane
BCL2A1	2	1.99376645296286	3.06677934412463e-05	0.00117051190564986	ENSSSCG00000040010	protein_coding	BCL2 related protein A1		GO:0005741,GO:0007568,GO:0008630,GO:0021987,GO:0042803,GO:0043066,GO:0046982,GO:0051400,GO:0097192,GO:2001243	mitochondrial outer membrane|aging|intrinsic apoptotic signaling pathway in response to DNA damage|cerebral cortex development|protein homodimerization activity|negative regulation of apoptotic process|protein heterodimerization activity|BH domain binding|extrinsic apoptotic signaling pathway in absence of ligand|negative regulation of intrinsic apoptotic signaling pathway	ko04210,ko04064	Apoptosis|NF-kappa B signaling pathway
RAB18	2	0.802582837553581	0.000312717811352683	0.00887740206818631	ENSSSCG00000028655	protein_coding	RAB18, member RAS oncogene family		GO:0001654,GO:0003924,GO:0005525,GO:0005794,GO:0005886,GO:0006886,GO:0007420,GO:0019003,GO:0032482,GO:0034389,GO:0051170,GO:0071782,GO:0071786	eye development|GTPase activity|GTP binding|Golgi apparatus|plasma membrane|intracellular protein transport|brain development|GDP binding|Rab protein signal transduction|lipid droplet organization|import into nucleus|endoplasmic reticulum tubular network|endoplasmic reticulum tubular network organization
SHE	2	1.04561365627607	5.25473094638905e-06	0.000244058158715257	ENSSSCG00000006547	protein_coding	Src homology 2 domain containing E		GO:0001784	phosphotyrosine residue binding
MIA3	2	0.741253666708114	2.08308712483785e-05	0.000826705770887139	ENSSSCG00000010834	protein_coding	MIA SH3 domain ER export factor 3		GO:0000139,GO:0005789,GO:0006887,GO:0006888,GO:0009306,GO:0015031,GO:0016021,GO:0035459,GO:0042953,GO:0042954,GO:0070971,GO:0070973,GO:0090110	Golgi membrane|endoplasmic reticulum membrane|exocytosis|ER to Golgi vesicle-mediated transport|protein secretion|protein transport|integral component of membrane|cargo loading into vesicle|lipoprotein transport|lipoprotein transporter activity|endoplasmic reticulum exit site|protein localization to endoplasmic reticulum exit site|cargo loading into COPII-coated vesicle
TMEM156	2	0.929843273720403	1.70494383123354e-09	1.53243233146478e-07	ENSSSCG00000023785	protein_coding	transmembrane protein 156		GO:0016021	integral component of membrane
TNFAIP8	2	0.586693996090536	1.84015084729331e-14	2.78272669362251e-12	ENSSSCG00000040617	protein_coding	TNF alpha induced protein 8		GO:0005737,GO:0043027,GO:0043065	cytoplasm|cysteine-type endopeptidase inhibitor activity involved in apoptotic process|positive regulation of apoptotic process
ARHGAP26	2	0.872903783401375	1.45825252987236e-12	1.86119686892669e-10	ENSSSCG00000014399	protein_coding	Rho GTPase activating protein 26
ENSSSCG00000018061	2	2.04695039042633	5.58770728624827e-06	0.000257516762168159	ENSSSCG00000018061	Mt_rRNA
NDST3	2	1.47234781204227	8.40040637130484e-08	5.739618126244e-06	ENSSSCG00000009115	protein_coding	N-deacetylase and N-sulfotransferase 3		GO:0000139,GO:0015012,GO:0015014,GO:0015016,GO:0016021,GO:0016787,GO:0030210,GO:0042328	Golgi membrane|heparan sulfate proteoglycan biosynthetic process|heparan sulfate proteoglycan biosynthetic process, polysaccharide chain biosynthetic process|[heparan sulfate]-glucosamine N-sulfotransferase activity|integral component of membrane|hydrolase activity|heparin biosynthetic process|heparan sulfate N-acetylglucosaminyltransferase activity	ko00534	Glycosaminoglycan biosynthesis - heparan sulfate / heparin
ENSSSCG00000050311	2	0.911069676221426	0.000293835879254666	0.00838614958430938	ENSSSCG00000050311	lncRNA
SMARCA5	2	1.43800848264789	2.66770467508526e-05	0.00103427850270499	ENSSSCG00000009047	protein_coding	SWI/SNF related, matrix associated, actin dependent regulator of chromatin, subfamily a, member 5		GO:0000183,GO:0000793,GO:0001650,GO:0003677,GO:0004386,GO:0005524,GO:0005634,GO:0005654,GO:0005677,GO:0006333,GO:0006334,GO:0006338,GO:0006352,GO:0016584,GO:0016589,GO:0016887,GO:0031010,GO:0031213,GO:0031491,GO:0042393,GO:0043044,GO:0043596,GO:0045893,GO:1990830	chromatin silencing at rDNA|condensed chromosome|fibrillar center|DNA binding|helicase activity|ATP binding|nucleus|nucleoplasm|chromatin silencing complex|chromatin assembly or disassembly|nucleosome assembly|chromatin remodeling|DNA-templated transcription, initiation|nucleosome positioning|NURF complex|ATPase activity|ISWI-type complex|RSF complex|nucleosome binding|histone binding|ATP-depende…
DNAH6	2	1.00038453746308	7.58082657466096e-05	0.0026009571434869	ENSSSCG00000045529	protein_coding	dynein axonemal heavy chain 6		GO:0005524,GO:0005858,GO:0005874,GO:0007018,GO:0008569,GO:0030286,GO:0045503,GO:0045505,GO:0051959,GO:0060285	ATP binding|axonemal dynein complex|microtubule|microtubule-based movement|ATP-dependent microtubule motor activity, minus-end-directed|dynein complex|dynein light chain binding|dynein intermediate chain binding|dynein light intermediate chain binding|cilium-dependent cell motility
B3GNT2	2	0.933605464992886	0.000166823067012198	0.0051629393038072	ENSSSCG00000008374	protein_coding	UDP-GlcNAc:betaGal beta-1,3-N-acetylglucosaminyltransferase 2				ko00533,ko00601	Glycosaminoglycan biosynthesis - keratan sulfate|Glycosphingolipid biosynthesis - lacto and neolacto series
TOP1	2	1.00624137654351	1.9705981228855e-06	0.00010117289490343	ENSSSCG00000007355	protein_coding	DNA topoisomerase I		GO:0000978,GO:0003677,GO:0003682,GO:0003917,GO:0005634,GO:0005654,GO:0005694,GO:0005730,GO:0006265,GO:0006338,GO:0032922	RNA polymerase II proximal promoter sequence-specific DNA binding|DNA binding|chromatin binding|DNA topoisomerase type I activity|nucleus|nucleoplasm|chromosome|nucleolus|DNA topological change|chromatin remodeling|circadian regulation of gene expression
GSAP	2	1.26307286537121	7.14171823197956e-07	4.11332031310476e-05	ENSSSCG00000036113	protein_coding	gamma-secretase activating protein		GO:0001540,GO:0005802,GO:0030162,GO:1902004	amyloid-beta binding|trans-Golgi network|regulation of proteolysis|positive regulation of amyloid-beta formation
COX1	2	0.867497533628205	1.95001203227069e-38	1.38268853168207e-35	ENSSSCG00000018075	protein_coding	cytochrome c oxidase subunit I		GO:0004129,GO:0005750,GO:0005751,GO:0006123,GO:0009060,GO:0015990,GO:0016021,GO:0020037,GO:0045277,GO:0046872	cytochrome-c oxidase activity|mitochondrial respiratory chain complex III|mitochondrial respiratory chain complex IV|mitochondrial electron transport, cytochrome c to oxygen|aerobic respiration|electron transport coupled proton transport|integral component of membrane|heme binding|respiratory chain complex IV|metal ion binding	ko00190,ko04260	Oxidative phosphorylation|Cardiac muscle contraction
COX3	2	1.08948201278977	8.49429905299662e-17	1.56668262533535e-14	ENSSSCG00000018082	protein_coding	cytochrome c oxidase subunit III		GO:0004129,GO:0005739,GO:0005751,GO:0006123,GO:0008535,GO:0009055,GO:0009060,GO:0015453,GO:0016021,GO:0045277	cytochrome-c oxidase activity|mitochondrion|mitochondrial respiratory chain complex IV|mitochondrial electron transport, cytochrome c to oxygen|respiratory chain complex IV assembly|electron transfer activity|aerobic respiration|oxidoreduction-driven active transmembrane transporter activity|integral component of membrane|respiratory chain complex IV	ko00190,ko04260	Oxidative phosphorylation|Cardiac muscle contraction
B4GALT1	2	0.841021466198112	1.13375003746543e-08	9.03414379328048e-07	ENSSSCG00000035454	protein_coding	beta-1,4-galactosyltransferase 1				ko00533,ko00514,ko00052,ko00510,ko00513,ko00601	Glycosaminoglycan biosynthesis - keratan sulfate|Other types of O-glycan biosynthesis|Galactose metabolism|N-Glycan biosynthesis|Various types of N-glycan biosynthesis|Glycosphingolipid biosynthesis - lacto and neolacto series
ND6	2	1.16801839906766	6.22866350924606e-17	1.16908350148837e-14	ENSSSCG00000018092	protein_coding	NADH dehydrogenase subunit 6		GO:0008137,GO:0016021,GO:0031966,GO:0070469	NADH dehydrogenase (ubiquinone) activity|integral component of membrane|mitochondrial membrane|respiratory chain	ko00190	Oxidative phosphorylation
ATP6	2	1.14586419062417	8.42730753019071e-13	1.12041053613885e-10	ENSSSCG00000018081	protein_coding	ATP synthase F0 subunit 6		GO:0005753,GO:0015078,GO:0015986,GO:0016021,GO:0045263	mitochondrial proton-transporting ATP synthase complex|proton transmembrane transporter activity|ATP synthesis coupled proton transport|integral component of membrane|proton-transporting ATP synthase complex, coupling factor F(o)	ko00190	Oxidative phosphorylation
CYTB	2	1.03794205015042	4.60503942939395e-09	3.88723804532017e-07	ENSSSCG00000018094	protein_coding	cytochrome b		GO:0005743,GO:0006122,GO:0008121,GO:0016021,GO:0045275,GO:0046872	mitochondrial inner membrane|mitochondrial electron transport, ubiquinol to cytochrome c|ubiquinol-cytochrome-c reductase activity|integral component of membrane|respiratory chain complex III|metal ion binding	ko00190,ko02020,ko04260	Oxidative phosphorylation|Two-component system|Cardiac muscle contraction
COX2	2	0.911232907068072	9.41335283149195e-20	2.34657236052535e-17	ENSSSCG00000018078	protein_coding	cytochrome c oxidase subunit II		GO:0004129,GO:0005507,GO:0005751,GO:0016021,GO:0042773,GO:0045277	cytochrome-c oxidase activity|copper ion binding|mitochondrial respiratory chain complex IV|integral component of membrane|ATP synthesis coupled electron transport|respiratory chain complex IV	ko00190,ko04260	Oxidative phosphorylation|Cardiac muscle contraction
ND5	2	1.70449321976926	3.40755388724659e-07	2.11533520300125e-05	ENSSSCG00000018091	protein_coding	NADH dehydrogenase subunit 5		GO:0005747,GO:0008137,GO:0016021,GO:0042773	mitochondrial respiratory chain complex I|NADH dehydrogenase (ubiquinone) activity|integral component of membrane|ATP synthesis coupled electron transport	ko00190	Oxidative phosphorylation
COL8A1	2	1.31470824166574	4.61840156781032e-07	2.81228926003229e-05	ENSSSCG00000011973	protein_coding	collagen type VIII alpha 1 chain		GO:0001525,GO:0005201,GO:0005576,GO:0005591,GO:0005615,GO:0005788,GO:0007155,GO:0010811,GO:0030020,GO:0030198,GO:0031012,GO:0035987,GO:0048593,GO:0050673,GO:0062023	angiogenesis|extracellular matrix structural constituent|extracellular region|collagen type VIII trimer|extracellular space|endoplasmic reticulum lumen|cell adhesion|positive regulation of cell-substrate adhesion|extracellular matrix structural constituent conferring tensile strength|extracellular matrix organization|extracellular matrix|endodermal cell differentiation|camera-type eye morphogenes…
GIMAP2	2	0.799359835775658	0.000120950050893154	0.00390614799989753	ENSSSCG00000016449	protein_coding	GTPase, IMAP family member 2		GO:0005525,GO:0005783,GO:0005811,GO:0016021,GO:0042802	GTP binding|endoplasmic reticulum|lipid droplet|integral component of membrane|identical protein binding
STX11	2	1.18991364241174	4.03063932142938e-10	3.92102559354173e-08	ENSSSCG00000004125	protein_coding	syntaxin 11				ko04130	SNARE interactions in vesicular transport
INTS6L	2	0.856953173557612	0.000284671031596202	0.00815443353520649	ENSSSCG00000012695	protein_coding	integrator complex subunit 6 like		GO:0032039,GO:0034472	integrator complex|snRNA 3'-end processing
APPL2	2	0.775374820410867	0.000348133035950751	0.00976118533490033	ENSSSCG00000000841	protein_coding	adaptor protein, phosphotyrosine interacting with PH domain and leucine zipper 2		GO:0005634,GO:0007049,GO:0007165,GO:0008283,GO:0010008,GO:0023052,GO:0031901,GO:0044877,GO:0070062	nucleus|cell cycle|signal transduction|cell proliferation|endosome membrane|signaling|early endosome membrane|protein-containing complex binding|extracellular exosome
PLEKHH2	2	1.03135547834959	0.000162634797671246	0.0050529222240449	ENSSSCG00000008456	protein_coding	pleckstrin homology, MyTH4 and FERM domain containing H2		GO:0003779,GO:0005654,GO:0005737,GO:0005829,GO:0005886,GO:0016604,GO:0030027,GO:0030835,GO:0030864,GO:0042802	actin binding|nucleoplasm|cytoplasm|cytosol|plasma membrane|nuclear body|lamellipodium|negative regulation of actin filament depolymerization|cortical actin cytoskeleton|identical protein binding
APAF1	2	0.724575925799371	2.55648825284538e-05	0.000996000331767894	ENSSSCG00000000884	protein_coding	apoptotic peptidase activating factor 1				ko04214,ko04210,ko04215,ko04115	Apoptosis - fly|Apoptosis|Apoptosis - multiple species|p53 signaling pathway
BCAT1	2	1.59446781035094	2.90986668041123e-05	0.00111865091612725	ENSSSCG00000029163	protein_coding	branched chain amino acid transaminase 1		GO:0000082,GO:0004084,GO:0005739,GO:0005829,GO:0008283,GO:0009082,GO:0009083,GO:0009098,GO:0009099,GO:0042802,GO:0052654,GO:0052655,GO:0052656	G1/S transition of mitotic cell cycle|branched-chain-amino-acid transaminase activity|mitochondrion|cytosol|cell proliferation|branched-chain amino acid biosynthetic process|branched-chain amino acid catabolic process|leucine biosynthetic process|valine biosynthetic process|identical protein binding|L-leucine transaminase activity|L-valine transaminase activity|L-isoleucine transaminase activity	ko00290,ko00770,ko00280,ko01210,ko01230,ko00270	Valine, leucine and isoleucine biosynthesis|Pantothenate and CoA biosynthesis|Valine, leucine and isoleucine degradation|2-Oxocarboxylic acid metabolism|Biosynthesis of amino acids|Cysteine and methionine metabolism
IL16	2	0.733180715278804	5.29287863073139e-07	3.15084274905554e-05	ENSSSCG00000001787	protein_coding	interleukin 16
KLF6	2	1.00976633374871	1.58419318617179e-10	1.59963405646739e-08	ENSSSCG00000035212	protein_coding	Kruppel like factor 6
NEIL3	2	1.20837615962685	9.75075615301845e-05	0.00322411530912448	ENSSSCG00000015771	protein_coding	nei like DNA glycosylase 3		GO:0000405,GO:0003684,GO:0003690,GO:0003697,GO:0003906,GO:0005634,GO:0005654,GO:0006284,GO:0006289,GO:0008270,GO:0019104,GO:0140078	bubble DNA binding|damaged DNA binding|double-stranded DNA binding|single-stranded DNA binding|DNA-(apurinic or apyrimidinic site) endonuclease activity|nucleus|nucleoplasm|base-excision repair|nucleotide-excision repair|zinc ion binding|DNA N-glycosylase activity|class I DNA-(apurinic or apyrimidinic site) endonuclease activity	ko03410	Base excision repair
EXT1	2	3.63411777786273	2.74663418827443e-06	0.000137151179467075	ENSSSCG00000006009	protein_coding	exostosin glycosyltransferase 1		GO:0000139,GO:0001503,GO:0006024,GO:0006486,GO:0007369,GO:0007411,GO:0007492,GO:0007498,GO:0015014,GO:0021772,GO:0030176,GO:0042803,GO:0046872,GO:0046982,GO:0050508,GO:0050509,GO:0072498	Golgi membrane|ossification|glycosaminoglycan biosynthetic process|protein glycosylation|gastrulation|axon guidance|endoderm development|mesoderm development|heparan sulfate proteoglycan biosynthetic process, polysaccharide chain biosynthetic process|olfactory bulb development|integral component of endoplasmic reticulum membrane|protein homodimerization activity|metal ion binding|protein heterodi…	ko00534	Glycosaminoglycan biosynthesis - heparan sulfate / heparin
ITGA4	2	0.909488863839286	0.000229076152145495	0.00681843457337544	ENSSSCG00000016009	protein_coding	integrin subunit alpha 4		GO:0001968,GO:0003366,GO:0005886,GO:0005925,GO:0007159,GO:0007160,GO:0007229,GO:0009986,GO:0015026,GO:0016020,GO:0030183,GO:0030198,GO:0030426,GO:0034113,GO:0034446,GO:0034669,GO:0035987,GO:0043025,GO:0043113,GO:0046872,GO:0050776,GO:0050839,GO:0050900,GO:0050901,GO:0050904,GO:0060385,GO:0070062,GO:0071345,GO:0090074,GO:1903238,GO:1905564,GO:1990138,GO:1990405,GO:1990771,GO:2000353,GO:2000406	fibronectin binding|cell-matrix adhesion involved in ameboidal cell migration|plasma membrane|focal adhesion|leukocyte cell-cell adhesion|cell-matrix adhesion|integrin-mediated signaling pathway|cell surface|coreceptor activity|membrane|B cell differentiation|extracellular matrix organization|growth cone|heterotypic cell-cell adhesion|substrate adhesion-dependent cell spreading|integrin alpha4-be…	ko04514,ko04670,ko04672,ko04640,ko04810,ko04151,ko04512,ko04510	Cell adhesion molecules (CAMs)|Leukocyte transendothelial migration|Intestinal immune network for IgA production|Hematopoietic cell lineage|Regulation of actin cytoskeleton|PI3K-Akt signaling pathway|ECM-receptor interaction|Focal adhesion
ZDHHC14	2	0.950388280608038	7.48976208770079e-10	7.0083087593653e-08	ENSSSCG00000035027	protein_coding	zinc finger DHHC-type palmitoyltransferase 14		GO:0005783,GO:0005794,GO:0006612,GO:0016021,GO:0016409,GO:0018230,GO:0018345,GO:0019706	endoplasmic reticulum|Golgi apparatus|protein targeting to membrane|integral component of membrane|palmitoyltransferase activity|peptidyl-L-cysteine S-palmitoylation|protein palmitoylation|protein-cysteine S-palmitoyltransferase activity	ko04391	Hippo signaling pathway - fly
PTPRC	2	0.4362416656987	9.75706287207894e-06	0.000421283304630981	ENSSSCG00000010908	protein_coding	protein tyrosine phosphatase receptor type C				ko04514,ko04666,ko04660	Cell adhesion molecules (CAMs)|Fc gamma R-mediated phagocytosis|T cell receptor signaling pathway
CHST15	2	0.927752338883273	1.59344442067514e-05	0.000654358102637096	ENSSSCG00000029482	protein_coding	carbohydrate sulfotransferase 15		GO:0000139,GO:0016021,GO:0019319,GO:0030206,GO:0050656,GO:0050659	Golgi membrane|integral component of membrane|hexose biosynthetic process|chondroitin sulfate biosynthetic process|3'-phosphoadenosine 5'-phosphosulfate binding|N-acetylgalactosamine 4-sulfate 6-O-sulfotransferase activity	ko00532	Glycosaminoglycan biosynthesis - chondroitin sulfate / dermatan sulfate
ANKRD55	2	1.75651201768273	1.2231050107429e-12	1.58003379282528e-10	ENSSSCG00000016917	protein_coding	ankyrin repeat domain 55
ENSSSCG00000039704	2	0.951081804890207	0.000257148085590445	0.0074863878786678	ENSSSCG00000039704	lncRNA
TRAF1	2	0.833843747166211	2.00679844811815e-10	2.00102890257981e-08	ENSSSCG00000005511	protein_coding	TNF receptor associated factor 1		GO:0005164,GO:0005737,GO:0005829,GO:0006915,GO:0007165,GO:0008270,GO:0010803,GO:0031625,GO:0031996,GO:0042802,GO:0051092,GO:0065003,GO:2001236	tumor necrosis factor receptor binding|cytoplasm|cytosol|apoptotic process|signal transduction|zinc ion binding|regulation of tumor necrosis factor-mediated signaling pathway|ubiquitin protein ligase binding|thioesterase binding|identical protein binding|positive regulation of NF-kappaB transcription factor activity|protein-containing complex assembly|regulation of extrinsic apoptotic signaling p…	ko04210,ko04668,ko04064	Apoptosis|TNF signaling pathway|NF-kappa B signaling pathway
FAM122B	2	1.14759747373158	3.08308496960866e-11	3.36900942500936e-09	ENSSSCG00000012685	protein_coding	family with sequence similarity 122B
HK3	2	0.659026452372641	3.87550093396675e-05	0.00143790097443036	ENSSSCG00000014048	protein_coding	hexokinase 3		GO:0005634,GO:0006302,GO:0010212,GO:0042393,GO:0045739,GO:0070530,GO:0070531,GO:0070537,GO:0072425	nucleus|double-strand break repair|response to ionizing radiation|histone binding|positive regulation of DNA repair|K63-linked polyubiquitin modification-dependent protein binding|BRCA1-A complex|histone H2A K63-linked deubiquitination|signal transduction involved in G2 DNA damage checkpoint
C1orf21	2	1.49574504611226	6.28996088005495e-26	2.25505698607633e-23	ENSSSCG00000015565	protein_coding	chromosome 9 C1orf21 homolog
ENSSSCG00000047762	2	1.2871142158734	1.14130295772625e-10	1.17095481592055e-08	ENSSSCG00000047762	lncRNA
NCALD	2	2.94700855491674	2.36386509587522e-17	4.71413796744916e-15	ENSSSCG00000006059	protein_coding	neurocalcin delta		GO:0003073,GO:0003779,GO:0005509,GO:0005622,GO:0005829,GO:0015631,GO:0019722,GO:0030276,GO:0043014	regulation of systemic arterial blood pressure|actin binding|calcium ion binding|intracellular|cytosol|tubulin binding|calcium-mediated signaling|clathrin binding|alpha-tubulin binding	ko04740	Olfactory transduction
ATP1A1	2	1.4276980114864	3.45300387738188e-08	2.53867391058758e-06	ENSSSCG00000006740	protein_coding	ATPase Na+/K+ transporting subunit alpha 1		GO:0002026,GO:0002028,GO:0005391,GO:0005524,GO:0005768,GO:0005783,GO:0005794,GO:0005886,GO:0005890,GO:0005901,GO:0006883,GO:0008217,GO:0010107,GO:0014069,GO:0014704,GO:0015991,GO:0016020,GO:0016021,GO:0016323,GO:0016324,GO:0016791,GO:0019901,GO:0019904,GO:0030007,GO:0030315,GO:0030506,GO:0030955,GO:0031402,GO:0031947,GO:0032991,GO:0036376,GO:0042383,GO:0042470,GO:0042493,GO:0043209,GO:0043531,GO:…	regulation of the force of heart contraction|regulation of sodium ion transport|sodium:potassium-exchanging ATPase activity|ATP binding|endosome|endoplasmic reticulum|Golgi apparatus|plasma membrane|sodium:potassium-exchanging ATPase complex|caveola|cellular sodium ion homeostasis|regulation of blood pressure|potassium ion import|postsynaptic density|intercalated disc|ATP hydrolysis coupled proto…	ko04971,ko04976,ko04024,ko04973,ko04974,ko04972,ko04960,ko04964,ko04970,ko04261,ko04961,ko04911,ko04978,ko04919,ko04918,ko04022,ko04260	Gastric acid secretion|Bile secretion|cAMP signaling pathway|Carbohydrate digestion and absorption|Protein digestion and absorption|Pancreatic secretion|Aldosterone-regulated sodium reabsorption|Proximal tubule bicarbonate reclamation|Salivary secretion|Adrenergic signaling in cardiomyocytes|Endocrine and other factor-regulated calcium reabsorption|Insulin secretion|Mineral absorption|Thyroid hor…
GNPTAB	2	1.01026135714739	0.000131166609761592	0.00418108310117171	ENSSSCG00000000862	protein_coding	N-acetylglucosamine-1-phosphate transferase subunits alpha and beta		GO:0000139,GO:0003976,GO:0005509,GO:0005794,GO:0007040,GO:0016021,GO:0016256,GO:0033299,GO:0046835	Golgi membrane|UDP-N-acetylglucosamine-lysosomal-enzyme N-acetylglucosaminephosphotransferase activity|calcium ion binding|Golgi apparatus|lysosome organization|integral component of membrane|N-glycan processing to lysosome|secretion of lysosomal enzymes|carbohydrate phosphorylation	ko04142	Lysosome
FYB1	2	2.93888611618015	1.81395028475065e-05	0.000727129719671151	ENSSSCG00000016855	protein_coding	FYN binding protein 1		GO:0005102,GO:0005634,GO:0005829,GO:0005886,GO:0006468,GO:0006607,GO:0006955,GO:0007165,GO:0008289,GO:0015629,GO:0030054,GO:0035556,GO:0044877,GO:0050852,GO:0072659	signaling receptor binding|nucleus|cytosol|plasma membrane|protein phosphorylation|NLS-bearing protein import into nucleus|immune response|signal transduction|lipid binding|actin cytoskeleton|cell junction|intracellular signal transduction|protein-containing complex binding|T cell receptor signaling pathway|protein localization to plasma membrane	ko04015	Rap1 signaling pathway
MALT1	2	0.732466723719193	4.16750879034089e-06	0.000202012166845448	ENSSSCG00000004917	protein_coding	MALT1 paracaspase				ko04662,ko04660,ko04064	B cell receptor signaling pathway|T cell receptor signaling pathway|NF-kappa B signaling pathway
FER	2	1.23215713504578	2.13039165286027e-06	0.00010807080581791	ENSSSCG00000027074	protein_coding	FER tyrosine kinase		GO:0004715,GO:0005154,GO:0005524,GO:0005634,GO:0005856,GO:0005938,GO:0006935,GO:0007155,GO:0008283,GO:0008289,GO:0030054,GO:0030335,GO:0031234,GO:0031532,GO:0038095,GO:0042058,GO:0042127,GO:0042995,GO:0043304,GO:0051092	non-membrane spanning protein tyrosine kinase activity|epidermal growth factor receptor binding|ATP binding|nucleus|cytoskeleton|cell cortex|chemotaxis|cell adhesion|cell proliferation|lipid binding|cell junction|positive regulation of cell migration|extrinsic component of cytoplasmic side of plasma membrane|actin cytoskeleton reorganization|Fc-epsilon receptor signaling pathway|regulation of epi…
ZNF618	2	1.03145211702631	5.15036089526186e-05	0.00184441880410792	ENSSSCG00000005484	protein_coding	zinc finger protein 618	zf-C2H2	GO:0000981,GO:0003677,GO:0005634,GO:0046872	DNA-binding transcription factor activity, RNA polymerase II-specific|DNA binding|nucleus|metal ion binding
ENSSSCG00000032609	2	0.915530535449029	3.90681939794575e-05	0.00144448196233665	ENSSSCG00000032609	protein_coding	histone H2A type 1-like		GO:0000786,GO:0000790,GO:0003677,GO:0006325,GO:0046982	nucleosome|nuclear chromatin|DNA binding|chromatin organization|protein heterodimerization activity
ENSSSCG00000004830	2	2.06937559620771	1.80886818850147e-08	1.39413927919577e-06	ENSSSCG00000004830	protein_coding	ATPase phospholipid transporting 10A (putative)		GO:0000287,GO:0004012,GO:0005524,GO:0005783,GO:0005789,GO:0005886,GO:0016021,GO:0045332	magnesium ion binding|phospholipid-translocating ATPase activity|ATP binding|endoplasmic reticulum|endoplasmic reticulum membrane|plasma membrane|integral component of membrane|phospholipid translocation
SGPL1	2	0.804456412214035	0.000100789431301338	0.00332230286566435	ENSSSCG00000010274	protein_coding	sphingosine-1-phosphate lyase 1		GO:0001553,GO:0001570,GO:0001667,GO:0001822,GO:0005783,GO:0005789,GO:0006631,GO:0006665,GO:0006672,GO:0007283,GO:0008117,GO:0008209,GO:0008210,GO:0009791,GO:0010761,GO:0016831,GO:0030097,GO:0030148,GO:0030149,GO:0030170,GO:0030176,GO:0033327,GO:0040014,GO:0048008,GO:0048705,GO:0060021,GO:0060325,GO:0097190	luteinization|vasculogenesis|ameboidal-type cell migration|kidney development|endoplasmic reticulum|endoplasmic reticulum membrane|fatty acid metabolic process|sphingolipid metabolic process|ceramide metabolic process|spermatogenesis|sphinganine-1-phosphate aldolase activity|androgen metabolic process|estrogen metabolic process|post-embryonic development|fibroblast migration|carboxy-lyase activit…	ko04071,ko00600	Sphingolipid signaling pathway|Sphingolipid metabolism
ULK4	2	0.944625675842696	5.93731197242863e-05	0.002095660955932	ENSSSCG00000025408	protein_coding	unc-51 like kinase 4		GO:0004674,GO:0005524	protein serine/threonine kinase activity|ATP binding
FOXO1	2	0.613121286329273	1.54695143588063e-05	0.00063855273500749	ENSSSCG00000009370	protein_coding	Sus scrofa forkhead box O1 (FOXO1), mRNA.	Fork head	GO:0000122,GO:0000981,GO:0003700,GO:0005634,GO:0005737,GO:0006914,GO:0006915,GO:0006974,GO:0008134,GO:0008286,GO:0009267,GO:0010508,GO:0010629,GO:0018105,GO:0018107,GO:0030154,GO:0032869,GO:0034599,GO:0042593,GO:0043065,GO:0043565,GO:0045599,GO:0045732,GO:0045944,GO:0051721,GO:0071455,GO:0071732,GO:1903661	negative regulation of transcription by RNA polymerase II|DNA-binding transcription factor activity, RNA polymerase II-specific|DNA-binding transcription factor activity|nucleus|cytoplasm|autophagy|apoptotic process|cellular response to DNA damage stimulus|transcription factor binding|insulin receptor signaling pathway|cellular response to starvation|positive regulation of autophagy|negative regu…	ko04922,ko04211,ko04152,ko04910,ko04068,ko04919,ko04213	Glucagon signaling pathway|Longevity regulating pathway|AMPK signaling pathway|Insulin signaling pathway|FoxO signaling pathway|Thyroid hormone signaling pathway|Longevity regulating pathway - multiple species
NFAT5	2	0.879697335590141	3.59442030347043e-10	3.50736278419371e-08	ENSSSCG00000002755	protein_coding	nuclear factor of activated T cells 5	RHD	GO:0000978,GO:0001816,GO:0003682,GO:0003700,GO:0005634,GO:0005667,GO:0005737,GO:0005829,GO:0006366,GO:0006970,GO:0008134,GO:0033173,GO:0044798,GO:0045944,GO:0070884	RNA polymerase II proximal promoter sequence-specific DNA binding|cytokine production|chromatin binding|DNA-binding transcription factor activity|nucleus|transcription factor complex|cytoplasm|cytosol|transcription by RNA polymerase II|response to osmotic stress|transcription factor binding|calcineurin-NFAT signaling cascade|nuclear transcription factor complex|positive regulation of transcriptio…
WWP1	2	0.871765597040532	3.39277038376551e-05	0.00127210948772256	ENSSSCG00000006137	protein_coding	WW domain containing E3 ubiquitin protein ligase 1				ko04120,ko04144	Ubiquitin mediated proteolysis|Endocytosis
IFIH1	2	1.05377994676961	2.39161536957544e-06	0.000120175847578603	ENSSSCG00000015897	protein_coding	interferon induced with helicase C domain 1		GO:0003677,GO:0003725,GO:0003727,GO:0004386,GO:0005524,GO:0005634,GO:0005829,GO:0008270,GO:0009597,GO:0009615,GO:0016032,GO:0016579,GO:0016925,GO:0032480,GO:0032727,GO:0032728,GO:0034344,GO:0035549,GO:0039528,GO:0039530,GO:0042802,GO:0043021,GO:0045087,GO:0051607,GO:0060760,GO:0071360,GO:1902741,GO:1904469,GO:2000778	DNA binding|double-stranded RNA binding|single-stranded RNA binding|helicase activity|ATP binding|nucleus|cytosol|zinc ion binding|detection of virus|response to virus|viral process|protein deubiquitination|protein sumoylation|negative regulation of type I interferon production|positive regulation of interferon-alpha production|positive regulation of interferon-beta production|regulation of type …	ko04622	RIG-I-like receptor signaling pathway
PEAK1	2	1.09472898405993	2.5037249882165e-06	0.000125414218091071	ENSSSCG00000001869	protein_coding	pseudopodium enriched atypical kinase 1		GO:0004672,GO:0004715,GO:0005737,GO:0005925,GO:0006468,GO:0015629,GO:0016477,GO:0034446,GO:0042802,GO:0046777,GO:0048041,GO:0051893	protein kinase activity|non-membrane spanning protein tyrosine kinase activity|cytoplasm|focal adhesion|protein phosphorylation|actin cytoskeleton|cell migration|substrate adhesion-dependent cell spreading|identical protein binding|protein autophosphorylation|focal adhesion assembly|regulation of focal adhesion assembly
MAML2	2	2.32280622725083	7.83311909720106e-05	0.00267887635748651	ENSSSCG00000034879	protein_coding	mastermind like transcriptional coactivator 2		GO:0003713,GO:0005654,GO:0007221,GO:0016607	transcription coactivator activity|nucleoplasm|positive regulation of transcription of Notch receptor target|nuclear speck	ko04330	Notch signaling pathway
CLIP1	2	0.8641973715415	0.000260308597259376	0.00756459628538449	ENSSSCG00000009793	protein_coding	CAP-Gly domain containing linker protein 1		GO:0000278,GO:0000776,GO:0001578,GO:0001726,GO:0005635,GO:0005768,GO:0005813,GO:0005829,GO:0005874,GO:0005881,GO:0005882,GO:0008017,GO:0008270,GO:0015630,GO:0015631,GO:0030659,GO:0031116,GO:0035371,GO:0042802,GO:0042803,GO:0044861,GO:0046872,GO:0051010	mitotic cell cycle|kinetochore|microtubule bundle formation|ruffle|nuclear envelope|endosome|centrosome|cytosol|microtubule|cytoplasmic microtubule|intermediate filament|microtubule binding|zinc ion binding|microtubule cytoskeleton|tubulin binding|cytoplasmic vesicle membrane|positive regulation of microtubule polymerization|microtubule plus-end|identical protein binding|protein homodimerization …	ko04150	mTOR signaling pathway
PELI1	2	1.0522258058872	3.37417610967546e-05	0.00126961334089062	ENSSSCG00000028947	protein_coding	pellino E3 ubiquitin protein ligase 1		GO:0000209,GO:0001819,GO:0004674,GO:0005634,GO:0005829,GO:0008063,GO:0030890,GO:0031398,GO:0032088,GO:0032496,GO:0034141,GO:0034145,GO:0034450,GO:0042130,GO:0043123,GO:0043161,GO:0043331,GO:0060546,GO:0061630,GO:0070498,GO:0070534,GO:0070936	protein polyubiquitination|positive regulation of cytokine production|protein serine/threonine kinase activity|nucleus|cytosol|Toll signaling pathway|positive regulation of B cell proliferation|positive regulation of protein ubiquitination|negative regulation of NF-kappaB transcription factor activity|response to lipopolysaccharide|positive regulation of toll-like receptor 3 signaling pathway|pos…
ELK3	2	0.809688475427629	5.91352641486493e-05	0.00209183559002513	ENSSSCG00000023803	protein_coding	ETS transcription factor ELK3	ETS	GO:0000978,GO:0000981,GO:0001077,GO:0001525,GO:0003677,GO:0003700,GO:0003714,GO:0005634,GO:0005654,GO:0005739,GO:0006355,GO:0006357,GO:0030154,GO:0032422,GO:0042060,GO:0043565,GO:0045892,GO:0045944	RNA polymerase II proximal promoter sequence-specific DNA binding|DNA-binding transcription factor activity, RNA polymerase II-specific|proximal promoter DNA-binding transcription activator activity, RNA polymerase II-specific|angiogenesis|DNA binding|DNA-binding transcription factor activity|transcription corepressor activity|nucleus|nucleoplasm|mitochondrion|regulation of transcription, DNA-tem…
GATA3	2	1.23474592350946	2.77105626005912e-12	3.4810576041719e-10	ENSSSCG00000011125	protein_coding	GATA binding protein 3	zf-GATA	GO:0000790,GO:0000978,GO:0000987,GO:0001077,GO:0001078,GO:0001158,GO:0001701,GO:0001709,GO:0001764,GO:0001822,GO:0001823,GO:0002088,GO:0002572,GO:0003180,GO:0003215,GO:0003281,GO:0003700,GO:0003713,GO:0005134,GO:0005634,GO:0005654,GO:0006338,GO:0006959,GO:0007165,GO:0007411,GO:0007507,GO:0008134,GO:0008270,GO:0008285,GO:0008584,GO:0009615,GO:0009791,GO:0009887,GO:0009888,GO:0009967,GO:0010595,GO:…	nuclear chromatin|RNA polymerase II proximal promoter sequence-specific DNA binding|proximal promoter sequence-specific DNA binding|proximal promoter DNA-binding transcription activator activity, RNA polymerase II-specific|proximal promoter DNA-binding transcription repressor activity, RNA polymerase II-specific|enhancer sequence-specific DNA binding|in utero embryonic development|cell fate deter…
TPM4	2	1.24632413479872	4.06571872292864e-08	2.95510143533501e-06	ENSSSCG00000013849	protein_coding	tropomyosin 4		GO:0005737,GO:0005884,GO:0007015,GO:0015629,GO:0042802,GO:0042803,GO:0046872,GO:0046982,GO:0051015	cytoplasm|actin filament|actin filament organization|actin cytoskeleton|identical protein binding|protein homodimerization activity|metal ion binding|protein heterodimerization activity|actin filament binding	ko04261,ko04260	Adrenergic signaling in cardiomyocytes|Cardiac muscle contraction
ATP2B1	2	0.721109761098177	1.9351013341274e-07	1.26268329998644e-05	ENSSSCG00000027898	protein_coding	ATPase plasma membrane Ca2+ transporting 1		GO:0005388,GO:0005516,GO:0005524,GO:0005887,GO:0006874,GO:0030165,GO:0046872,GO:0051480	calcium-transporting ATPase activity|calmodulin binding|ATP binding|integral component of plasma membrane|cellular calcium ion homeostasis|PDZ domain binding|metal ion binding|regulation of cytosolic calcium ion concentration	ko04024,ko04972,ko04970,ko04261,ko04020,ko04022	cAMP signaling pathway|Pancreatic secretion|Salivary secretion|Adrenergic signaling in cardiomyocytes|Calcium signaling pathway|cGMP-PKG signaling pathway
UBC	2	0.997467180415334	6.5266257011712e-06	0.000294973899253499	ENSSSCG00000029226	protein_coding	ubiquitin C		GO:0005634,GO:0005737,GO:0016567,GO:0019941,GO:0031386,GO:0031625	nucleus|cytoplasm|protein ubiquitination|modification-dependent protein catabolic process|protein tag|ubiquitin protein ligase binding	ko03320	PPAR signaling pathway
APOBEC3B	2	0.67257277214714	6.79709018786268e-05	0.00235334143411185	ENSSSCG00000000091	protein_coding	apolipoprotein B mRNA editing enzyme catalytic subunit 3B
ENSSSCG00000037566	2	0.620210516459912	4.11429018068778e-05	0.00150895139178604	ENSSSCG00000037566	protein_coding	myotubularin-related protein 9		GO:0005737	cytoplasm
PARP1	2	1.26658296480485	4.90480535696234e-06	0.000230829689277219	ENSSSCG00000023660	protein_coding	poly(ADP-ribose) polymerase 1				ko04214,ko04212,ko04210,ko03410	Apoptosis - fly|Longevity regulating pathway - worm|Apoptosis|Base excision repair
BCAP29	2	0.974155671117383	0.000298163224396069	0.00850204840395868	ENSSSCG00000022869	protein_coding	B cell receptor associated protein 29		GO:0001649,GO:0005789,GO:0005887,GO:0006886,GO:0006888,GO:0006915,GO:0016020,GO:0070973	osteoblast differentiation|endoplasmic reticulum membrane|integral component of plasma membrane|intracellular protein transport|ER to Golgi vesicle-mediated transport|apoptotic process|membrane|protein localization to endoplasmic reticulum exit site
SNX6	2	1.05493798055305	0.000180747725681228	0.00551473906304906	ENSSSCG00000040912	protein_coding	sorting nexin 6		GO:0005634,GO:0005829,GO:0006886,GO:0030904,GO:0031901,GO:0034452,GO:0035091,GO:0042147,GO:0097422	nucleus|cytosol|intracellular protein transport|retromer complex|early endosome membrane|dynactin binding|phosphatidylinositol binding|retrograde transport, endosome to Golgi|tubular endosome	ko04144	Endocytosis
TJP1	2	0.979694418111603	5.56254024941942e-05	0.00197939267484913	ENSSSCG00000004854	protein_coding	tight junction protein 1		GO:0005516,GO:0005886,GO:0005911,GO:0005921,GO:0005923,GO:0009986,GO:0031410,GO:0070830,GO:0071277	calmodulin binding|plasma membrane|cell-cell junction|gap junction|bicellular tight junction|cell surface|cytoplasmic vesicle|bicellular tight junction assembly|cellular response to calcium ion	ko04540,ko04520,ko04530	Gap junction|Adherens junction|Tight junction
ENSSSCG00000046125	2	0.954461841674534	3.9006505986823e-07	2.39811096922456e-05	ENSSSCG00000046125	lncRNA
CYLD	2	0.738559442263769	3.27923649728982e-09	2.85105935028674e-07	ENSSSCG00000040286	protein_coding	CYLD lysine 63 deubiquitinase		GO:0004843,GO:0005813,GO:0005819,GO:0005829,GO:0005881,GO:0006511,GO:0007346,GO:0008270,GO:0010803,GO:0016055,GO:0016579,GO:0019901,GO:0030496,GO:0031234,GO:0032088,GO:0036064,GO:0043369,GO:0043393,GO:0045087,GO:0045577,GO:0045582,GO:0046329,GO:0048471,GO:0048872,GO:0050727,GO:0050862,GO:0060544,GO:0061578,GO:0070064,GO:0070266,GO:0070507,GO:0070536,GO:0090090,GO:0097542,GO:1901026,GO:1901223,GO:…	thiol-dependent ubiquitin-specific protease activity|centrosome|spindle|cytosol|cytoplasmic microtubule|ubiquitin-dependent protein catabolic process|regulation of mitotic cell cycle|zinc ion binding|regulation of tumor necrosis factor-mediated signaling pathway|Wnt signaling pathway|protein deubiquitination|protein kinase binding|midbody|extrinsic component of cytoplasmic side of plasma membrane…	ko04622,ko04380,ko04013	RIG-I-like receptor signaling pathway|Osteoclast differentiation|MAPK signaling pathway - fly
NAB1	2	1.01555987985867	6.34508356417192e-05	0.00222972385865195	ENSSSCG00000029547	protein_coding	NGFI-A binding protein 1		GO:0001958,GO:0005634,GO:0006355,GO:0008134,GO:0014037,GO:0042552,GO:0045682,GO:0045892	endochondral ossification|nucleus|regulation of transcription, DNA-templated|transcription factor binding|Schwann cell differentiation|myelination|regulation of epidermis development|negative regulation of transcription, DNA-templated
TRANK1	2	0.84153109701931	0.000263640304027688	0.00764054025514575	ENSSSCG00000011239	protein_coding	tetratricopeptide repeat and ankyrin repeat containing 1
WDFY1	2	0.806873015972675	0.000172856927539138	0.0053033835037681	ENSSSCG00000025174	protein_coding	WD repeat and FYVE domain containing 1		GO:0005545,GO:0005634,GO:0005769,GO:0005829,GO:0034141,GO:0034145,GO:0046872	1-phosphatidylinositol binding|nucleus|early endosome|cytosol|positive regulation of toll-like receptor 3 signaling pathway|positive regulation of toll-like receptor 4 signaling pathway|metal ion binding
SEPTIN11	2	1.31187947352283	0.000120412809236861	0.00389668551433039	ENSSSCG00000008986	protein_coding	septin 11		GO:0005525,GO:0005737,GO:0005856,GO:0007049,GO:0030054,GO:0030424,GO:0043197,GO:0051301	GTP binding|cytoplasm|cytoskeleton|cell cycle|cell junction|axon|dendritic spine|cell division
GALNTL6	2	2.02179002061186	2.71959558549445e-15	4.47303381144107e-13	ENSSSCG00000021805	protein_coding	polypeptide N-acetylgalactosaminyltransferase like 6		GO:0000139,GO:0004653,GO:0005794,GO:0016021,GO:0018243,GO:0030246,GO:0046872	Golgi membrane|polypeptide N-acetylgalactosaminyltransferase activity|Golgi apparatus|integral component of membrane|protein O-linked glycosylation via threonine|carbohydrate binding|metal ion binding	ko00512	Mucin type O-Glycan biosynthesis
GNG10	2	1.58007626545701	5.31126306563845e-09	4.43643408110973e-07	ENSSSCG00000046439	protein_coding	G protein subunit gamma 10		GO:0003924,GO:0005834,GO:0005886,GO:0007165,GO:0007186	GTPase activity|heterotrimeric G-protein complex|plasma membrane|signal transduction|G protein-coupled receptor signaling pathway
UCP2	2	0.906378972025849	9.97615035216995e-13	1.30458608785672e-10	ENSSSCG00000014833	protein_coding	uncoupling protein 2		GO:0005743,GO:0009409,GO:0016021,GO:0017077,GO:1990542,GO:1990845	mitochondrial inner membrane|response to cold|integral component of membrane|oxidative phosphorylation uncoupler activity|mitochondrial transmembrane transport|adaptive thermogenesis
CHMP2A	2	0.647054304983758	1.17856200436173e-05	0.000498747432827243	ENSSSCG00000029362	protein_coding	charged multivesicular body protein 2A		GO:0005635,GO:0007034,GO:0010458,GO:0015031,GO:0031468,GO:0031902	nuclear envelope|vacuolar transport|exit from mitosis|protein transport|nuclear envelope reassembly|late endosome membrane	ko04144	Endocytosis
CTNNBIP1	2	0.944831932458999	0.000190230882817488	0.00576437512719887	ENSSSCG00000036868	protein_coding	catenin beta interacting protein 1		GO:0001658,GO:0002528,GO:0005634,GO:0005829,GO:0008013,GO:0009952,GO:0016055,GO:0030178,GO:0030877,GO:0032091,GO:0043392,GO:0043433,GO:0045657,GO:0045669,GO:0048662,GO:0060633,GO:0070016,GO:0072201	branching involved in ureteric bud morphogenesis|regulation of vascular permeability involved in acute inflammatory response|nucleus|cytosol|beta-catenin binding|anterior/posterior pattern specification|Wnt signaling pathway|negative regulation of Wnt signaling pathway|beta-catenin destruction complex|negative regulation of protein binding|negative regulation of DNA binding|negative regulation of…	ko04310	Wnt signaling pathway
PICALM	2	0.890214210443768	1.94944588072475e-06	0.000100651972754313	ENSSSCG00000014913	protein_coding	phosphatidylinositol binding clathrin assembly protein		GO:0000149,GO:0005545,GO:0005546,GO:0005634,GO:0005768,GO:0005769,GO:0005794,GO:0005886,GO:0005905,GO:0006898,GO:0006900,GO:0007409,GO:0007611,GO:0008021,GO:0008283,GO:0009986,GO:0010629,GO:0014069,GO:0016188,GO:0016192,GO:0016197,GO:0017124,GO:0017137,GO:0030097,GO:0030100,GO:0030122,GO:0030136,GO:0030276,GO:0031224,GO:0031623,GO:0031982,GO:0032050,GO:0032880,GO:0035459,GO:0042734,GO:0042802,GO:…	SNARE binding|1-phosphatidylinositol binding|phosphatidylinositol-4,5-bisphosphate binding|nucleus|endosome|early endosome|Golgi apparatus|plasma membrane|clathrin-coated pit|receptor-mediated endocytosis|vesicle budding from membrane|axonogenesis|learning or memory|synaptic vesicle|cell proliferation|cell surface|negative regulation of gene expression|postsynaptic density|synaptic vesicle matura…
ENSSSCG00000015889	2	0.949369038577837	1.50814899889954e-10	1.52768311926624e-08	ENSSSCG00000015889	lncRNA
ZNFX1	2	1.02241556691981	1.61345920456619e-05	0.000660876204098821	ENSSSCG00000030108	protein_coding	zinc finger NFX1-type containing 1		GO:0000775,GO:0000981,GO:0003723,GO:0005634,GO:0008270,GO:0030702,GO:0031048,GO:0031380	chromosome, centromeric region|DNA-binding transcription factor activity, RNA polymerase II-specific|RNA binding|nucleus|zinc ion binding|chromatin silencing at centromere|chromatin silencing by small RNA|nuclear RNA-directed RNA polymerase complex
PDE4B	2	0.595382159990413	1.17787625450568e-06	6.35933596087432e-05	ENSSSCG00000003805	protein_coding	phosphodiesterase 4B		GO:0000930,GO:0001780,GO:0004115,GO:0005813,GO:0005829,GO:0005891,GO:0006198,GO:0007186,GO:0008021,GO:0014069,GO:0030018,GO:0030552,GO:0030593,GO:0032729,GO:0032743,GO:0035690,GO:0043015,GO:0043197,GO:0044325,GO:0046872,GO:0050852,GO:0050900,GO:0060076,GO:0071222,GO:0071872,GO:0086004,GO:1901841,GO:1901898	gamma-tubulin complex|neutrophil homeostasis|3',5'-cyclic-AMP phosphodiesterase activity|centrosome|cytosol|voltage-gated calcium channel complex|cAMP catabolic process|G protein-coupled receptor signaling pathway|synaptic vesicle|postsynaptic density|Z disc|cAMP binding|neutrophil chemotaxis|positive regulation of interferon-gamma production|positive regulation of interleukin-2 production|cellul…	ko00230,ko04024	Purine metabolism|cAMP signaling pathway
TCF4	2	1.44010981568125	1.01548610154523e-11	1.18255950832501e-09	ENSSSCG00000004535	protein_coding	transcription factor 4	bHLH	GO:0000122,GO:0000790,GO:0000978,GO:0000981,GO:0001011,GO:0001077,GO:0001093,GO:0003677,GO:0003682,GO:0003690,GO:0003700,GO:0003714,GO:0005634,GO:0005667,GO:0006352,GO:0006355,GO:0006367,GO:0008022,GO:0010629,GO:0016525,GO:0042118,GO:0042802,GO:0042803,GO:0043425,GO:0043621,GO:0045666,GO:0045893,GO:0045944,GO:0046982,GO:0065004,GO:0070369,GO:0070888,GO:1900746,GO:1990907	negative regulation of transcription by RNA polymerase II|nuclear chromatin|RNA polymerase II proximal promoter sequence-specific DNA binding|DNA-binding transcription factor activity, RNA polymerase II-specific|transcription factor activity, sequence-specific DNA binding, RNA polymerase recruiting|proximal promoter DNA-binding transcription activator activity, RNA polymerase II-specific|TFIIB-cl…
CCDC50	2	0.787620421482352	4.51193434804784e-15	7.16252742176669e-13	ENSSSCG00000036423	protein_coding	coiled-coil domain containing 50		GO:0005829,GO:0007605,GO:0031625	cytosol|sensory perception of sound|ubiquitin protein ligase binding
RUNX2	2	1.65740007445886	8.38483843679647e-28	3.38662563090256e-25	ENSSSCG00000001710	protein_coding	RUNX family transcription factor 2	Runt
UVRAG	2	0.593471468536411	0.000172045018701161	0.00528355385632016	ENSSSCG00000028979	protein_coding	UV radiation resistance associated		GO:0000149,GO:0000775,GO:0005737,GO:0005764,GO:0005769,GO:0005770,GO:0005783,GO:0005813,GO:0006281,GO:0006890,GO:0006914,GO:0007051,GO:0007059,GO:0007098,GO:0017124,GO:0030496,GO:0032465,GO:0032801,GO:0032991,GO:0035493,GO:0045335,GO:0046718,GO:0051684,GO:0071900,GO:0071985,GO:0097680,GO:1901098	SNARE binding|chromosome, centromeric region|cytoplasm|lysosome|early endosome|late endosome|endoplasmic reticulum|centrosome|DNA repair|retrograde vesicle-mediated transport, Golgi to ER|autophagy|spindle organization|chromosome segregation|centrosome cycle|SH3 domain binding|midbody|regulation of cytokinesis|receptor catabolic process|protein-containing complex|SNARE complex assembly|phagocytic…
ATXN1	2	1.56639456330205	3.82073630226342e-35	2.34446257562733e-32	ENSSSCG00000001065	protein_coding	ataxin 1
MAP3K5	2	1.0968691785102	1.59834086471593e-43	1.34210158714094e-40	ENSSSCG00000026041	protein_coding	mitogen-activated protein kinase kinase kinase 5		GO:0000165,GO:0000186,GO:0000287,GO:0002931,GO:0004672,GO:0004674,GO:0004709,GO:0005524,GO:0005829,GO:0006468,GO:0007254,GO:0007257,GO:0008631,GO:0009897,GO:0010666,GO:0016032,GO:0019901,GO:0019903,GO:0019904,GO:0032991,GO:0034198,GO:0034976,GO:0038066,GO:0042060,GO:0042802,GO:0042803,GO:0043065,GO:0043280,GO:0043507,GO:0045087,GO:0045663,GO:0045893,GO:0046330,GO:0051403,GO:0070059,GO:0070301,GO:…	MAPK cascade|activation of MAPKK activity|magnesium ion binding|response to ischemia|protein kinase activity|protein serine/threonine kinase activity|MAP kinase kinase kinase activity|ATP binding|cytosol|protein phosphorylation|JNK cascade|activation of JUN kinase activity|intrinsic apoptotic signaling pathway in response to oxidative stress|external side of plasma membrane|positive regulation of…	ko04214,ko04010,ko04668,ko04210,ko04141,ko04722,ko04071,ko04013	Apoptosis - fly|MAPK signaling pathway|TNF signaling pathway|Apoptosis|Protein processing in endoplasmic reticulum|Neurotrophin signaling pathway|Sphingolipid signaling pathway|MAPK signaling pathway - fly
IKZF2	2	0.893999542274662	3.77605887647981e-57	5.47665848321445e-54	ENSSSCG00000016164	protein_coding	IKAROS family zinc finger 2	zf-C2H2
CBLB	2	0.617535113200167	3.13999121716029e-23	1.02235550772603e-20	ENSSSCG00000022486	protein_coding	Cbl proto-oncogene B				ko04144,ko04910,ko04012,ko04120,ko04660	Endocytosis|Insulin signaling pathway|ErbB signaling pathway|Ubiquitin mediated proteolysis|T cell receptor signaling pathway
EML4	2	0.787907297112417	3.74655761025693e-19	8.98835791188558e-17	ENSSSCG00000008467	protein_coding	EMAP like 4
XKR6	2	1.20915878658902	4.62577936572924e-12	5.61214327002618e-10	ENSSSCG00000009693	protein_coding	XK related 6		GO:0016021	integral component of membrane
ENSSSCG00000045895	2	0.800139543650941	0.000226427661442499	0.00674589525798997	ENSSSCG00000045895	lncRNA
PRKCA	2	1.05654812492013	4.65596426115508e-05	0.00167867240276764	ENSSSCG00000017268	protein_coding	protein kinase C alpha		GO:0000302,GO:0001525,GO:0001938,GO:0004674,GO:0004697,GO:0004698,GO:0005524,GO:0005634,GO:0005737,GO:0005739,GO:0005829,GO:0005886,GO:0006468,GO:0006915,GO:0007155,GO:0007568,GO:0007611,GO:0008270,GO:0009612,GO:0009636,GO:0010595,GO:0010613,GO:0014070,GO:0017148,GO:0018105,GO:0018107,GO:0021955,GO:0030335,GO:0031666,GO:0031966,GO:0032355,GO:0032991,GO:0034351,GO:0035556,GO:0043005,GO:0043434,GO:…	response to reactive oxygen species|angiogenesis|positive regulation of endothelial cell proliferation|protein serine/threonine kinase activity|protein kinase C activity|calcium-dependent protein kinase C activity|ATP binding|nucleus|cytoplasm|mitochondrion|cytosol|plasma membrane|protein phosphorylation|apoptotic process|cell adhesion|aging|learning or memory|zinc ion binding|response to mechani…	ko04066,ko04540,ko04670,ko04370,ko04360,ko04139,ko04727,ko04015,ko04730,ko04071,ko04664,ko04650,ko04916,ko04728,ko04960,ko04970,ko04726,ko04261,ko04925,ko04911,ko04014,ko04151,ko04918,ko04270,ko04510,ko04070,ko04310,ko04010,ko04725,ko04745,ko04723,ko04072,ko04912,ko04530,ko04666,ko04919,ko04972,ko04971,ko04011,ko04713,ko04750,ko04720,ko04961,ko04012,ko04020,ko04724,ko04921,ko04150	HIF-1 signaling pathway|Gap junction|Leukocyte transendothelial migration|VEGF signaling pathway|Axon guidance|Regulation of mitophagy - yeast|GABAergic synapse|Rap1 signaling pathway|Long-term depression|Sphingolipid signaling pathway|Fc epsilon RI signaling pathway|Natural killer cell mediated cytotoxicity|Melanogenesis|Dopaminergic synapse|Aldosterone-regulated sodium reabsorption|Salivary sec…
SORL1	2	1.79523002678995	6.41288807297978e-06	0.000291070316689386	ENSSSCG00000015135	protein_coding	sortilin related receptor 1		GO:0000139,GO:0001540,GO:0004888,GO:0005041,GO:0005615,GO:0005641,GO:0005768,GO:0005769,GO:0005783,GO:0005794,GO:0005802,GO:0005887,GO:0006605,GO:0006622,GO:0006869,GO:0006892,GO:0006898,GO:0008203,GO:0010008,GO:0014910,GO:0016020,GO:0030169,GO:0030306,GO:0031985,GO:0032091,GO:0032460,GO:0034067,GO:0034362,GO:0043407,GO:0044267,GO:0045053,GO:0045732,GO:0050768,GO:0051604,GO:0055037,GO:0070062,GO:…	Golgi membrane|amyloid-beta binding|transmembrane signaling receptor activity|low-density lipoprotein particle receptor activity|extracellular space|nuclear envelope lumen|endosome|early endosome|endoplasmic reticulum|Golgi apparatus|trans-Golgi network|integral component of plasma membrane|protein targeting|protein targeting to lysosome|lipid transport|post-Golgi vesicle-mediated transport|recep…
VPS54	2	0.979615453321049	1.445555258023e-09	1.31409621575493e-07	ENSSSCG00000027509	protein_coding	VPS54 subunit of GARP complex		GO:0000938,GO:0005654,GO:0005794,GO:0005802,GO:0005829,GO:0006896,GO:0007041,GO:0015031,GO:0019905,GO:0032588,GO:0040008,GO:0042147,GO:0048471,GO:0048873,GO:0050881,GO:0060052	GARP complex|nucleoplasm|Golgi apparatus|trans-Golgi network|cytosol|Golgi to vacuole transport|lysosomal transport|protein transport|syntaxin binding|trans-Golgi network membrane|regulation of growth|retrograde transport, endosome to Golgi|perinuclear region of cytoplasm|homeostasis of number of cells within a tissue|musculoskeletal movement|neurofilament cytoskeleton organization
AGO2	2	0.717772043823546	1.05774668301318e-07	7.13542942105381e-06	ENSSSCG00000005935	protein_coding	argonaute RISC catalytic component 2		GO:0000340,GO:0000932,GO:0000993,GO:0001047,GO:0003723,GO:0003725,GO:0003727,GO:0003729,GO:0004521,GO:0005634,GO:0005654,GO:0005737,GO:0005739,GO:0005829,GO:0005844,GO:0005845,GO:0008022,GO:0009791,GO:0010501,GO:0010586,GO:0010628,GO:0016442,GO:0030054,GO:0030154,GO:0030425,GO:0031047,GO:0031054,GO:0035068,GO:0035087,GO:0035196,GO:0035197,GO:0035198,GO:0035278,GO:0035279,GO:0035280,GO:0045766,GO:…	RNA 7-methylguanosine cap binding|P-body|RNA polymerase II complex binding|core promoter binding|RNA binding|double-stranded RNA binding|single-stranded RNA binding|mRNA binding|endoribonuclease activity|nucleus|nucleoplasm|cytoplasm|mitochondrion|cytosol|polysome|mRNA cap binding complex|protein C-terminus binding|post-embryonic development|RNA secondary structure unwinding|miRNA metabolic proce…
SASS6	2	1.1679021782369	3.73691421355213e-05	0.00139296096642548	ENSSSCG00000028821	protein_coding	SAS-6 centriolar assembly protein		GO:0005813,GO:0005814,GO:0005815,GO:0005829,GO:0007099,GO:0051298,GO:0098536	centrosome|centriole|microtubule organizing center|cytosol|centriole replication|centrosome duplication|deuterosome
CD80	2	1.37400956322725	8.19282762928493e-10	7.62147941677036e-08	ENSSSCG00000011899	protein_coding	CD80 molecule		GO:0015026,GO:0016021,GO:0031295	coreceptor activity|integral component of membrane|T cell costimulation
KIF11	2	1.31275434263513	8.34613808189139e-05	0.00283306993528713	ENSSSCG00000010471	protein_coding	kinesin family member 11		GO:0000278,GO:0000922,GO:0003777,GO:0005524,GO:0005634,GO:0005819,GO:0005829,GO:0005871,GO:0005874,GO:0005876,GO:0006890,GO:0007018,GO:0007051,GO:0007052,GO:0007100,GO:0008017,GO:0008574,GO:0016020,GO:0016887,GO:0019886,GO:0019901,GO:0044877,GO:0046602,GO:0051301,GO:0072686,GO:0090307	mitotic cell cycle|spindle pole|microtubule motor activity|ATP binding|nucleus|spindle|cytosol|kinesin complex|microtubule|spindle microtubule|retrograde vesicle-mediated transport, Golgi to ER|microtubule-based movement|spindle organization|mitotic spindle organization|mitotic centrosome separation|microtubule binding|ATP-dependent microtubule motor activity, plus-end-directed|membrane|ATPase ac…
ENSSSCG00000012238	2	1.33491209430312	4.58097834807111e-07	2.7948347443643e-05	ENSSSCG00000012238	protein_coding	tetraspanin 7		GO:0005887,GO:0007166,GO:0016032	integral component of plasma membrane|cell surface receptor signaling pathway|viral process
STAMBPL1	2	1.12500938610394	9.1429728361604e-14	1.30822411325653e-11	ENSSSCG00000010446	protein_coding	STAM binding protein like 1		GO:0004843,GO:0005768,GO:0005829,GO:0008237,GO:0016020,GO:0016579,GO:0046872,GO:0061578	thiol-dependent ubiquitin-specific protease activity|endosome|cytosol|metallopeptidase activity|membrane|protein deubiquitination|metal ion binding|Lys63-specific deubiquitinase activity
ENSSSCG00000039368	2	0.895884720557278	3.84714667601467e-05	0.00143237755120509	ENSSSCG00000039368	protein_coding	solute carrier family 35 member D2		GO:0000139,GO:0005338,GO:0005794,GO:0006024,GO:0008643,GO:0015165,GO:0016021,GO:0018146	Golgi membrane|nucleotide-sugar transmembrane transporter activity|Golgi apparatus|glycosaminoglycan biosynthetic process|carbohydrate transport|pyrimidine nucleotide-sugar transmembrane transporter activity|integral component of membrane|keratan sulfate biosynthetic process
PDE8A	2	1.02400398825149	6.62316692459271e-09	5.47492254481617e-07	ENSSSCG00000001810	protein_coding	phosphodiesterase 8A		GO:0001934,GO:0004115,GO:0005829,GO:0006198,GO:0006355,GO:0007186,GO:0019900,GO:0046872,GO:0047555,GO:0060548,GO:0070062,GO:0070374,GO:0071364,GO:1903206	positive regulation of protein phosphorylation|3',5'-cyclic-AMP phosphodiesterase activity|cytosol|cAMP catabolic process|regulation of transcription, DNA-templated|G protein-coupled receptor signaling pathway|kinase binding|metal ion binding|3',5'-cyclic-GMP phosphodiesterase activity|negative regulation of cell death|extracellular exosome|positive regulation of ERK1 and ERK2 cascade|cellular re…	ko00230	Purine metabolism
ENSSSCG00000016687	2	1.99177943450146	2.95968304587274e-16	5.10473333122742e-14	ENSSSCG00000016687	protein_coding	chimerin 2		GO:0005070,GO:0005096,GO:0005829,GO:0016020,GO:0035556,GO:0046872,GO:0051056	SH3/SH2 adaptor activity|GTPase activator activity|cytosol|membrane|intracellular signal transduction|metal ion binding|regulation of small GTPase mediated signal transduction
EPS15	2	0.663605696227415	6.66880085926401e-05	0.00232048089222896	ENSSSCG00000003872	protein_coding	epidermal growth factor receptor pathway substrate 15				ko04144	Endocytosis
MAOB	2	2.7962198249334	9.7791673026856e-05	0.00322830447425071	ENSSSCG00000023215	protein_coding	monoamine oxidase B		GO:0005741,GO:0016021,GO:0016491	mitochondrial outer membrane|integral component of membrane|oxidoreductase activity	ko00260,ko00982,ko00380,ko00950,ko00350,ko00340,ko04728,ko00330,ko04726,ko00360	Glycine, serine and threonine metabolism|Drug metabolism - cytochrome P450|Tryptophan metabolism|Isoquinoline alkaloid biosynthesis|Tyrosine metabolism|Histidine metabolism|Dopaminergic synapse|Arginine and proline metabolism|Serotonergic synapse|Phenylalanine metabolism
CPA1	2	1.08305411124084	0.000199026219939221	0.00601375816839077	ENSSSCG00000016557	protein_coding	carboxypeptidase A1		GO:0004181,GO:0005615,GO:0006508,GO:0008270	metallocarboxypeptidase activity|extracellular space|proteolysis|zinc ion binding
ENSSSCG00000040650	2	0.974837441653269	2.20627136022787e-05	0.000871258744581075	ENSSSCG00000040650	protein_coding	potassium voltage-gated channel subfamily H member 1		GO:0000155,GO:0005249,GO:0005251,GO:0005516,GO:0005637,GO:0005887,GO:0008076,GO:0014069,GO:0030054,GO:0030424,GO:0030425,GO:0031901,GO:0034765,GO:0042127,GO:0042391,GO:0042734,GO:0043204,GO:0045211,GO:0048015,GO:0071277,GO:0071805,GO:1902936	phosphorelay sensor kinase activity|voltage-gated potassium channel activity|delayed rectifier potassium channel activity|calmodulin binding|nuclear inner membrane|integral component of plasma membrane|voltage-gated potassium channel complex|postsynaptic density|cell junction|axon|dendrite|early endosome membrane|regulation of ion transmembrane transport|regulation of cell proliferation|regulatio…
ENSSSCG00000031141	2	0.744412992405636	1.63741482525785e-06	8.56502167939793e-05	ENSSSCG00000031141	protein_coding	ATP-binding cassette sub-family A member 13				ko02010	ABC transporters
[truncated: 361 more rows]
